# Supplementary material for: The coordinating evaluation and spatial correlation analysis of CSGC: A case study of Henan province, China
Source: PLoS One. 2017 Jun 8;12(6):e0174543. doi: 10.1371/journal.pone.0174543 (PMC5465871; doi:10.1371/journal.pone.0174543)
Supplement: S1 Dataset — This dataset includes the statistical yearbook of henan province in 2013(*.xls), and the administrative area of henan province(henan.shp). (ZIP) [file pone.0174543.s001.zip]

Archive with 626 entries (624 files):
- Statistical yearbook of henan province/
- Statistical yearbook of henan province/0101.xls
- Statistical yearbook of henan province/0102.xls
- Statistical yearbook of henan province/0103.xls
- Statistical yearbook of henan province/0104.xls
- Statistical yearbook of henan province/0201.xls
- Statistical yearbook of henan province/0202.xls
- Statistical yearbook of henan province/0203.xls
- Statistical yearbook of henan province/0204.xls
- Statistical yearbook of henan province/0205.xls
- Statistical yearbook of henan province/0206.xls
- Statistical yearbook of henan province/0207.xls
- Statistical yearbook of henan province/0208.xls
- Statistical yearbook of henan province/0209.xls
- Statistical yearbook of henan province/0210.xls
- Statistical yearbook of henan province/0211.xls
- Statistical yearbook of henan province/0212.xls
- Statistical yearbook of henan province/0213.xls
- Statistical yearbook of henan province/0214.xls
- Statistical yearbook of henan province/0215.xls
- Statistical yearbook of henan province/0301.xls
- Statistical yearbook of henan province/0302.xls
- Statistical yearbook of henan province/0303.xls
- Statistical yearbook of henan province/0304.xls
- Statistical yearbook of henan province/0305.xls
- Statistical yearbook of henan province/0306.xls
- Statistical yearbook of henan province/0307.xls
- Statistical yearbook of henan province/0308.xls
- Statistical yearbook of henan province/0309.xls
- Statistical yearbook of henan province/0310.xls
- Statistical yearbook of henan province/0311.xls
- Statistical yearbook of henan province/0312.xls
- Statistical yearbook of henan province/0313.xls
- Statistical yearbook of henan province/0314.xls
- Statistical yearbook of henan province/0315.xls
- Statistical yearbook of henan province/0316.xls
- Statistical yearbook of henan province/0317.xls
- Statistical yearbook of henan province/0318.xls
- Statistical yearbook of henan province/0319.xls
- Statistical yearbook of henan province/0320.xls
- Statistical yearbook of henan province/0321.xls
- Statistical yearbook of henan province/0322.xls
- Statistical yearbook of henan province/0323.xls
- Statistical yearbook of henan province/0324.xls
- Statistical yearbook of henan province/0325.xls
- Statistical yearbook of henan province/0326.xls
- Statistical yearbook of henan province/0327.xls
- Statistical yearbook of henan province/0328.xls
- Statistical yearbook of henan province/0401.xls
- Statistical yearbook of henan province/0402.xls
- Statistical yearbook of henan province/0403.xls
- Statistical yearbook of henan province/0404.xls
- Statistical yearbook of henan province/0405.xls
- Statistical yearbook of henan province/0406.xls
- Statistical yearbook of henan province/0407.xls
- Statistical yearbook of henan province/0408.xls
- Statistical yearbook of henan province/0409.xls
- Statistical yearbook of henan province/0410.xls
- Statistical yearbook of henan province/0411.xls
- Statistical yearbook of henan province/0412.xls
- Statistical yearbook of henan province/0413.xls
- Statistical yearbook of henan province/0414.xls
- Statistical yearbook of henan province/0415.xls
- Statistical yearbook of henan province/0416.xls
- Statistical yearbook of henan province/0417.xls
- Statistical yearbook of henan province/0418.xls
- Statistical yearbook of henan province/0419.xls
- Statistical yearbook of henan province/0420.xls
- Statistical yearbook of henan province/0421.xls
- Statistical yearbook of henan province/0501.xls
- Statistical yearbook of henan province/0502.xls
- Statistical yearbook of henan province/0503.xls
- Statistical yearbook of henan province/0504.xls
- Statistical yearbook of henan province/0505.xls
- Statistical yearbook of henan province/0506.xls
- Statistical yearbook of henan province/0507.xls
- Statistical yearbook of henan province/0508.xls
- Statistical yearbook of henan province/0509.xls
- Statistical yearbook of henan province/0510.xls
- Statistical yearbook of henan province/0511.xls
- Statistical yearbook of henan province/0512.xls
- Statistical yearbook of henan province/0513.xls
- Statistical yearbook of henan province/0514.xls
- Statistical yearbook of henan province/0515.xls
- Statistical yearbook of henan province/0516.xls
- Statistical yearbook of henan province/0517.xls
- Statistical yearbook of henan province/0518.xls
- Statistical yearbook of henan province/0519.xls
- Statistical yearbook of henan province/0520.xls
- Statistical yearbook of henan province/0521.xls
- Statistical yearbook of henan province/0522.xls
- Statistical yearbook of henan province/0601.xls
- Statistical yearbook of henan province/0602.xls
- Statistical yearbook of henan province/0603.xls
- Statistical yearbook of henan province/0604.xls
- Statistical yearbook of henan province/0605.xls
- Statistical yearbook of henan province/0606.xls
- Statistical yearbook of henan province/0607.xls
- Statistical yearbook of henan province/0608.xls
- Statistical yearbook of henan province/0609.xls
- Statistical yearbook of henan province/0610.xls
- Statistical yearbook of henan province/0611.xls
- Statistical yearbook of henan province/0612.xls
- Statistical yearbook of henan province/0613.xls
- Statistical yearbook of henan province/0614.xls
- Statistical yearbook of henan province/0615.xls
- Statistical yearbook of henan province/0616.xls
- Statistical yearbook of henan province/0617.xls
- Statistical yearbook of henan province/0618.xls
- Statistical yearbook of henan province/0619.xls
- Statistical yearbook of henan province/0620.xls
- Statistical yearbook of henan province/0621.xls
- Statistical yearbook of henan province/0622.xls
- Statistical yearbook of henan province/0623.xls
- Statistical yearbook of henan province/0624.xls
- Statistical yearbook of henan province/0625.xls
- Statistical yearbook of henan province/0626.xls
- Statistical yearbook of henan province/0627.xls
- Statistical yearbook of henan province/0628.xls
- Statistical yearbook of henan province/0629.xls
- Statistical yearbook of henan province/0630.xls
- Statistical yearbook of henan province/0701.xls
- Statistical yearbook of henan province/0702.xls
- Statistical yearbook of henan province/0703.xls
- Statistical yearbook of henan province/0704.xls
- Statistical yearbook of henan province/0705.xls
- Statistical yearbook of henan province/0706.xls
- Statistical yearbook of henan province/0707.xls
- Statistical yearbook of henan province/0708.xls
- Statistical yearbook of henan province/0709.xls
- Statistical yearbook of henan province/0710.xls
- Statistical yearbook of henan province/0711.xls
- Statistical yearbook of henan province/0712.xls
- Statistical yearbook of henan province/0713.xls
- Statistical yearbook of henan province/0714.xls
- Statistical yearbook of henan province/0715.xls
- Statistical yearbook of henan province/0716.xls
- Statistical yearbook of henan province/0717.xls
- Statistical yearbook of henan province/0718.xls
- Statistical yearbook of henan province/0719.xls
- Statistical yearbook of henan province/0720.xls
- Statistical yearbook of henan province/0721.xls
- Statistical yearbook of henan province/0722.xls
- Statistical yearbook of henan province/0801.xls
- Statistical yearbook of henan province/0802.xls
- Statistical yearbook of henan province/0803.xls
- Statistical yearbook of henan province/0804.xls
- Statistical yearbook of henan province/0805.xls
- Statistical yearbook of henan province/0806.xls
- Statistical yearbook of henan province/0807.xls
- Statistical yearbook of henan province/0808.xls
- Statistical yearbook of henan province/0809.xls
- Statistical yearbook of henan province/0810.xls
- Statistical yearbook of henan province/0811.xls
- Statistical yearbook of henan province/0812.xls
- Statistical yearbook of henan province/0813.xls
- Statistical yearbook of henan province/0814.xls
- Statistical yearbook of henan province/0815.xls
- Statistical yearbook of henan province/0816.xls
- Statistical yearbook of henan province/0817.xls
- Statistical yearbook of henan province/0818.xls
- Statistical yearbook of henan province/0819.xls
- Statistical yearbook of henan province/0820.xls
- Statistical yearbook of henan province/0821.xls
- Statistical yearbook of henan province/0901.xls
- Statistical yearbook of henan province/0902.xls
- Statistical yearbook of henan province/0903.xls
- Statistical yearbook of henan province/0904.xls
- Statistical yearbook of henan province/0905.xls
- Statistical yearbook of henan province/0906.xls
- Statistical yearbook of henan province/0907.xls
- Statistical yearbook of henan province/0908.xls
- Statistical yearbook of henan province/1001.xls
- Statistical yearbook of henan province/1002.xls
- Statistical yearbook of henan province/1003.xls
- Statistical yearbook of henan province/1004.xls
- Statistical yearbook of henan province/1005.xls
- Statistical yearbook of henan province/1006.xls
- Statistical yearbook of henan province/1007.xls
- Statistical yearbook of henan province/1008.xls
- Statistical yearbook of henan province/1009.xls
- Statistical yearbook of henan province/1010.xls
- Statistical yearbook of henan province/1011.xls
- Statistical yearbook of henan province/1012.xls
- Statistical yearbook of henan province/1013.xls
- Statistical yearbook of henan province/1101.xls
- Statistical yearbook of henan province/1102.xls
- Statistical yearbook of henan province/1103.xls
- Statistical yearbook of henan province/1104.xls
- Statistical yearbook of henan province/1105.xls
- Statistical yearbook of henan province/1106.xls
- Statistical yearbook of henan province/1107.xls
- Statistical yearbook of henan province/1108.xls
- Statistical yearbook of henan province/1109.xls
- Statistical yearbook of henan province/1110.xls
- Statistical yearbook of henan province/1111.xls
- Statistical yearbook of henan province/1112.xls
- Statistical yearbook of henan province/1113.xls
- Statistical yearbook of henan province/1114.xls
- Statistical yearbook of henan province/1115.xls
- Statistical yearbook of henan province/1116.xls
- Statistical yearbook of henan province/1117.xls
- Statistical yearbook of henan province/1118.xls
- Statistical yearbook of henan province/1119.xls
- Statistical yearbook of henan province/1120.xls
- Statistical yearbook of henan province/1121.xls
- Statistical yearbook of henan province/1122.xls
- Statistical yearbook of henan province/1123.xls
- Statistical yearbook of henan province/1124.xls
- Statistical yearbook of henan province/1125.xls
- Statistical yearbook of henan province/1126.xls
- Statistical yearbook of henan province/1127.xls
- Statistical yearbook of henan province/1128.xls
- Statistical yearbook of henan province/1129.xls
- Statistical yearbook of henan province/1130.xls
- Statistical yearbook of henan province/1131.xls
- Statistical yearbook of henan province/1132.xls
- Statistical yearbook of henan province/1133.xls
- Statistical yearbook of henan province/1134.xls
- Statistical yearbook of henan province/1201.xls
- Statistical yearbook of henan province/1202.xls
- Statistical yearbook of henan province/1203.xls
- Statistical yearbook of henan province/1204.xls
- Statistical yearbook of henan province/1205.xls
- Statistical yearbook of henan province/1206.xls
- Statistical yearbook of henan province/1207.xls
- Statistical yearbook of henan province/1208.xls
- Statistical yearbook of henan province/1301.xls
- Statistical yearbook of henan province/1302.xls
- Statistical yearbook of henan province/1303.xls
- Statistical yearbook of henan province/1304.xls
- Statistical yearbook of henan province/1305.xls
- Statistical yearbook of henan province/1306.xls
- Statistical yearbook of henan province/1307.xls
- Statistical yearbook of henan province/1308.xls
- Statistical yearbook of henan province/1309.xls
- Statistical yearbook of henan province/1310.xls
- Statistical yearbook of henan province/1311.xls
- Statistical yearbook of henan province/1312.xls
- Statistical yearbook of henan province/1313.xls
- Statistical yearbook of henan province/1314.xls
- Statistical yearbook of henan province/1315.xls
- Statistical yearbook of henan province/1316.xls
- Statistical yearbook of henan province/1317.xls
- Statistical yearbook of henan province/1318.xls
- Statistical yearbook of henan province/1319.xls
- Statistical yearbook of henan province/1320.xls
- Statistical yearbook of henan province/1321.xls
- Statistical yearbook of henan province/1322.xls
- Statistical yearbook of henan province/1323.xls
- Statistical yearbook of henan province/1324.xls
- Statistical yearbook of henan province/1325.xls
- Statistical yearbook of henan province/1326.xls
- Statistical yearbook of henan province/1327.xls
- Statistical yearbook of henan province/1328.xls
- Statistical yearbook of henan province/1329.xls
- Statistical yearbook of henan province/1330.xls
- Statistical yearbook of henan province/1331.xls
- Statistical yearbook of henan province/1332.xls
- Statistical yearbook of henan province/1333.xls
- Statistical yearbook of henan province/1334.xls
- Statistical yearbook of henan province/1335.xls
- Statistical yearbook of henan province/1336.xls
- Statistical yearbook of henan province/1337.xls
- Statistical yearbook of henan province/1338.xls
- Statistical yearbook of henan province/1401.xls
- Statistical yearbook of henan province/1402.xls
- Statistical yearbook of henan province/1403.xls
- Statistical yearbook of henan province/1404.xls
- Statistical yearbook of henan province/1405.xls
- Statistical yearbook of henan province/1406.xls
- Statistical yearbook of henan province/1407.xls
- Statistical yearbook of henan province/1408.xls
- Statistical yearbook of henan province/1409.xls
- Statistical yearbook of henan province/1410.xls
- Statistical yearbook of henan province/1411.xls
- Statistical yearbook of henan province/1412.xls
- Statistical yearbook of henan province/1413.xls
- Statistical yearbook of henan province/1414.xls
- Statistical yearbook of henan province/1415.xls
- Statistical yearbook of henan province/1416.xls
- Statistical yearbook of henan province/1417.xls
- Statistical yearbook of henan province/1418.xls
- Statistical yearbook of henan province/1419.xls
- Statistical yearbook of henan province/1420.xls
- Statistical yearbook of henan province/1421.xls
- Statistical yearbook of henan province/1422.xls
- Statistical yearbook of henan province/1423.xls
- Statistical yearbook of henan province/1424.xls
- Statistical yearbook of henan province/1425.xls
- Statistical yearbook of henan province/1426.xls
- Statistical yearbook of henan province/1427.xls
- Statistical yearbook of henan province/1428.xls
- Statistical yearbook of henan province/1429.xls
- Statistical yearbook of henan province/1430.xls
- Statistical yearbook of henan province/1431.xls
- Statistical yearbook of henan province/1432.xls
- Statistical yearbook of henan province/1433.xls
- Statistical yearbook of henan province/1501.xls
- Statistical yearbook of henan province/1502.xls
[truncated: 326 more entries]
