# Supplementary material for: The coordinating evaluation and spatial correlation analysis of CSGC: A case study of Henan province, China
Source: PLoS One. 2017 Jun 8;12(6):e0174543. doi: 10.1371/journal.pone.0174543 (PMC5465871; doi:10.1371/journal.pone.0174543)
Supplement: S1 Dataset — This dataset includes the statistical yearbook of henan province in 2013(*.xls), and the administrative area of henan province(henan.shp). (ZIP) [file pone.0174543.s001.zip › Statistical yearbook of henan province/0101.xls]

## Sheet: Sheet1
1-1 全省行政区划(2013年底)
Administrative Division of Henan Province (End of 2013)
单位：个											(unit)
市	City				县	市辖区	镇	乡	街 道	居 民	村 民
		市	省辖市	县级市					办事处	委员会	委员会
			Cities			Districts
			Under the	Cities		Under			Urban	Neighbo-
			Jurisdi-	at		the Juris-			Subdi-	urhood	Village
			cation of	County		dication	Town-	Town-	strict	Commi-	Commi-
		City	Province	Level	County	of City	ships	ships	Offices	ttees	ttees
全 省	Total	38	17	21	88	50	1085	755	566	4287	46997
郑州市	Zhengzhou	6	1	5	1	6	74	16	83	666	2318
开封市	Kaifeng	1	1		5	5	36	54	25	143	2379
洛阳市	Luoyang	2	1	1	8	6	99	32	55	414	2770
平顶山市	Pingdingshan	3	1	2	4	4	48	42	49	227	2558
安阳市	Anyang	2	1	1	4	4	57	35	43	220	3267
鹤壁市	Hebi	1	1		2	3	14	5	23	163	811
新乡市	Xinxiang	3	1	2	6	4	73	48	30	224	3533
焦作市	Jiaozuo	3	1	2	4	4	36	20	50	183	1822
濮阳市	Puyang	1	1		5	1	35	40	12	73	2940
许昌市	Xuchang	3	1	2	3	1	54	24	20	310	2115
漯河市	Luohe	1	1		2	3	33	15	3	69	1239
三门峡市	Sanmenxia	3	1	2	3	1	29	33	12	126	1342
南阳市	Nanyang	2	1	1	10	2	141	63	37	355	4508
商丘市	Shangqiu	2	1	1	6	2	87	87	18	177	4598
信阳市	Xinyang	1	1		8	2	80	91	36	374	2929
周口市	Zhoukou	2	1	1	8	1	91	78	32	202	4796
驻马店市	Zhumadian	1	1		9	1	87	72	33	267	2616
济源市	Jiyuan	1		1			11		5	94	456
注：济源市为省直辖县级行政单位。
a) Jiyuan is the county level administrative unit crowned by provincial.
