# Supplementary material for: The coordinating evaluation and spatial correlation analysis of CSGC: A case study of Henan province, China
Source: PLoS One. 2017 Jun 8;12(6):e0174543. doi: 10.1371/journal.pone.0174543 (PMC5465871; doi:10.1371/journal.pone.0174543)
Supplement: S1 Dataset — This dataset includes the statistical yearbook of henan province in 2013(*.xls), and the administrative area of henan province(henan.shp). (ZIP) [file pone.0174543.s001.zip › Statistical yearbook of henan province/0102.xls]

## Sheet: Sheet1
1-2 各市、县(市、区)名称(2013年底)
Name of Administrative Area (End of 2013)
	县(市、
市	区)数	市 辖 县	市 辖 区	县级市
	(个)
Cities	Counties			Cities at
	(unit)	Counties Under the Jurisdiction of Cities	Districts Under the Jurisdiction of Cities	County Level
郑 州 市		中牟	中原区、二七区、管城回族区、	巩义市 Gongyi
			金水区、上街区、惠济区	荥阳市 Xingyang
				新郑市 Xinzheng
			Zhongyuan,Erqi,Guancheng Huizu,	登封市 Dengfeng
Zhengzhou		Zhongmou	Jinshui,Shangjie,Huiji	新密市 Xinmi
开 封 市		杞县、通许、尉氏、开封、兰考	龙亭区、顺河回族区、鼓楼区、禹王台区、金明区
Kaifeng		Qixian,Tongxu,Weishi,Kaifeng,Lankao	Longting,Shunhe Huizu,Gulou,Yuwangtai,Jinming
洛 阳 市		孟津、新安、栾川、嵩县、汝阳、宜阳、	老城区、西工区、瀍河回族区、	偃师市
		洛宁、伊川	涧西区、吉利区、洛龙区
		Mengjin,Xin'an,Luanchuan,Songxian,	Laocheng,Xigong,Chanhe Huizu,
Luoyang		Ruyang,Yiyang,Luoning,Yichuan	Jianxi,Jili,Luolong	Yanshi
平顶山市		宝丰、叶县、鲁山、郏县	新华区、卫东区、湛河区、石龙区	汝州市 Ruzhou
Pingdingshan		Baofeng,Yexian,Lushan,Jiaxian	Xinhua,Weidong,Zhanhe,Shilong	舞钢市 Wugang
安 阳 市		安阳、汤阴、滑县、内黄	文峰区、北关区、殷都区、龙安区	林州市
Anyang		Anyang,Tangyin,Huaxian,Neihuang	Wenfeng,Beiguan,Yindu,Longan	Linzhou
鹤 壁 市		浚县、淇县	鹤山区、山城区、淇滨区
Hebi		Xunxian,Qixian	Heshan,Shancheng,Qibin
新 乡 市		新乡、获嘉、原阳、延津、封丘、长垣	红旗区、卫滨区、凤泉区、牧野区	卫辉市Weihui
		Xinxiang,Huojia,Yuanyang,
Xinxiang		Yanjin,Fengqiu,Changyuan	Hongqi,WeiBin,Fengquan,Muye	辉县市Huixian
焦 作 市		修武、博爱、武陟、温县	解放区、中站区、马村区、山阳区	沁阳市Qinyang
Jiaozuo		Xiuwu,Boai,Wuzhi,Wenxian	Jiefang,Zhongzhan,Macun,Shanyang	孟州市Mengzhou
濮 阳 市		清丰、南乐、范县、台前、濮阳	华龙区
Puyang		Qingfeng,Nanle,Fanxian,Taiqian,Puyang	Hualong
许 昌 市		许昌、鄢陵、襄城	魏都区	禹州市Yuzhou
Xuchang		Xuchang,Yanling,Xiangcheng	Weidu	长葛市Changge
漯 河 市		舞阳、临颍、	源汇区、郾城区、召陵区
Luohe		Wuyang,Linying	Yuanhui，Yancheng, Zhaoling
三门峡市		渑池、陕县、卢氏	湖滨区	义马市Yima
Sanmenxia		Mianchi,Shanxian,Lushi	Hubin	灵宝市Lingbao
南 阳 市		南召、方城、西峡、镇平、内乡、	卧龙区、宛城区	邓州市
		淅川、社旗、唐河、新野、桐柏
		Nanzhao,Fangcheng,Xixia,Zhenping,Neixiang
Nanyang		Xichuan,Sheqi,Tanghe,Xinye,Tongbai	Wolong,Wancheng	Dengzhou
商 丘 市		虞城、民权、宁陵、睢县、夏邑、	粱园区、睢阳区	永城市
		柘城
		Yucheng,Minquan,Ningling,Suixian,Xiayi,
Shangqiu		Zhecheng	LiangYuan,Suiyang	Yongcheng
信 阳 市		息县、淮滨、潢川、光山、固始、	浉河区、平桥区
		商城、罗山、新县
		Xixian,Huaibin,Huangchuan,Guangshan,Gushi,
Xinyang		Shangcheng,Luoshan,Xinxian	Shihe,Pingqiao
周 口 市		扶沟、西华、商水、太康、鹿邑、	川汇区	项城市
		郸城、淮阳、沈丘
		Fugou,Xihua,Shangshui,Taikang,Luyi,
Zhoukou		Dancheng,Huaiyang,Shenqiu	Chuanhui	XiangCheng
驻马店市		确山、泌阳、遂平、西平、上蔡、	驿城区
		汝南、平舆、新蔡、正阳
		Queshan,Biyang,Suiping,Xiping,Shangcai
Zhumadian		Runan,Pingyu,Xincai,Zhengyang	Yicheng
济 源 市				济源市
Jiyuan				Jiyuan
