# Supplementary material for: The coordinating evaluation and spatial correlation analysis of CSGC: A case study of Henan province, China
Source: PLoS One. 2017 Jun 8;12(6):e0174543. doi: 10.1371/journal.pone.0174543 (PMC5465871; doi:10.1371/journal.pone.0174543)
Supplement: S1 Dataset — This dataset includes the statistical yearbook of henan province in 2013(*.xls), and the administrative area of henan province(henan.shp). (ZIP) [file pone.0174543.s001.zip › Statistical yearbook of henan province/0103.xls]

## Sheet: Sheet1
1-3 自然资源
Natural Resources
项 目	Item	2005	2010	2012	2013
地理位置	Geographical Position
东经	East Longitude	110°21＇～116°391＇	110°21＇～116°391＇	110°21＇～116°391＇	110°21＇～116°391＇
北纬	North Latitude	31°23＇～36°23＇	31°23＇～36°23＇	31°23＇～36°23＇	31°23＇～36°23＇
土地	Land
土地面积(万平方公里)	Land Area(10 000sq.km)	16.7	16.7	16.7	16.7
#山区	Mountain Area	4.44	4.44	4.44	4.44
丘陵	Hills	2.96	2.96	2.96	2.96
平原	Plain	9.3	9.3	9.3	9.3
在山区、丘陵面积中	In Mountains and Hills
太行山脉	Taihang Mountains	0.83	0.83	0.83	0.83
伏牛山脉	Funiu Mountains	4.97	4.97	4.97	4.97
桐柏山脉	Tongbai Mountains	0.21	0.21	0.21	0.21
大别山脉	Dabie Mountains	1.39	1.39	1.39	1.39
按四大水系分	By Major River System
淮河流域	Huaihe River	8.83	8.83	8.83	8.83
黄河流域	Yellow River	3.62	3.62	3.62	3.62
海河流域	Hai River	1.53	1.53	1.53	1.53
长江流域	Yangtse River	2.72	2.72	2.72	2.72
气候	Climate
平均气温(摄氏度)	Average Temperature(℃)	12.2～16.0	12.4～16.1	12.2～16.0	13.5～16.8
年降水总量(毫米)	Total precipitation(mm)	451～1525	432～1632	257～1021	334.4～961.2
日照时数(小时)	Sunshine Hours(Hours)	1607～2274	1328～2350	1260～2438	1302.8～2315.6
矿产资源(保有储量)	Mineral Resources (Ensured Reserves)
煤炭(亿吨)	Coal(100 million tons)	260	279.74	266.02	272.82
铁矿(矿石,亿吨)	Iron Ore(100 million tons)	10.6	16.35	17.85	18.84
铝矿(铝土矿矿石,亿吨)	Aluminium(100 million tons)	4.59	7.84	7.15	6.86
钼矿(钼,万吨)	Molybdenum(10 000 tons)	374.6	365.05	462.92	491.37
金矿(金,吨)	Gold mine(ton)	353.58	379.15	524.34	549.04
钛矿(金红石 万吨)	Titanium ore (10 000 tons)	375.08	399.67	407.48	407.48
钒矿(V2O5 万吨)	Vanadium ore (V2O5,10 000 tons)	8.61	30.81	203.01	200.54
炼镁白云岩(矿石 亿吨)	Smelting magnesium dolomite
	(100 million tons)	0.32	1.45	1.78	1.78
钨矿(VO3 万吨）	Tungsten (VO3,10 000 tons)	56.63	43.86	30.9	29.14
蓝晶石(万吨)	kyanite(10 000 tons)	416.6	355.26	352.3	352.3
红柱石(万吨)	andalusite(10 000 tons)	1016.89	995.38	995.38	995.38
天然碱(矿物,万吨)	trona(10 000 tons)	8384.9	8830.11	14380.6	13818.4
