# Supplementary material for: The coordinating evaluation and spatial correlation analysis of CSGC: A case study of Henan province, China
Source: PLoS One. 2017 Jun 8;12(6):e0174543. doi: 10.1371/journal.pone.0174543 (PMC5465871; doi:10.1371/journal.pone.0174543)
Supplement: S1 Dataset — This dataset includes the statistical yearbook of henan province in 2013(*.xls), and the administrative area of henan province(henan.shp). (ZIP) [file pone.0174543.s001.zip › Statistical yearbook of henan province/0104.xls]

## Sheet: Sheet1
1-4 各城市气候情况(2013)
Climate by City (2013)
市	City	年平均	年极端	年极端	年平均	全年	全年
		气 温	最高气温	最低气温	相对湿度	日照时数	降水量
		(摄氏度)	(摄氏度)	(摄氏度)	(%)	(小时)	(毫米)
			Extreme	Extreme	Average
		Average	maximum	minimum	relative	Sunshine	Total
		Temperature(℃)	Temperature(℃)	Temperature(℃)	humidity (%)	Hours(Hours)	precipitation(mm)
郑州市	Zhengzhou	16.1	39.6	-9.3	53	1925.6	353.2
开封市	Kaifeng	15.7	38.7	-7.3	61	1835.8	335.3
洛阳市	Luoyang	15.2	39.2	-8.7	61	2263.8	392
平顶山市	Pingdingshan	16.2	40.6	-8.1	62	1729.5	513.4
安阳市	Anyang	14.1	38.8	-13.6	67	1677.1	429.8
鹤壁市	Hebi	13.6	38.4	-14.2	72	2250.6	498.7
新乡市	Xinxiang	15.4	37.8	-10.4	65	1814.8	466.9
焦作市	Jiaozuo	16.3	38.9	-9.5	58	1956.7	443.2
濮阳市	Puyang	14	36.5	-14.2	67	2263.6	476.8
许昌市	Xuchang	14.7	38.9	-11.3	69	1823.2	491.4
漯河市	Luohe	15.5	39.8	-9.9	68	2120.7	794.9
三门峡市	Sanmenxia	15.1	39.2	-10	58	1944.2	338.5
南阳市	Nanyang	16.7	40.3	-7.6	62	1799.7	765.9
商丘市	Shangqiu	15.2	38.6	-10.4	68	1890.5	648.1
信阳市	Xinyang	16.6	40.1	-7.1	67	1753.8	952
周口市	Zhoukou	16.6	39.6	-7	61	1907.9	739.2
驻马店市	Zhumadian	16.5	39.3	-6.8	66	1931.8	693.7
济源市	Jiyuan	15.6	38.9	-10.3	65	1659.8	474.6
