# Supplementary material for: The coordinating evaluation and spatial correlation analysis of CSGC: A case study of Henan province, China
Source: PLoS One. 2017 Jun 8;12(6):e0174543. doi: 10.1371/journal.pone.0174543 (PMC5465871; doi:10.1371/journal.pone.0174543)
Supplement: S1 Dataset — This dataset includes the statistical yearbook of henan province in 2013(*.xls), and the administrative area of henan province(henan.shp). (ZIP) [file pone.0174543.s001.zip › Statistical yearbook of henan province/0201.xls]

## Sheet: Sheet1
2-1 河南省主要统计指标居全国位次
The Main Indicator Seating Arrangement of Henan in Nation
指 标	Indicator	2000	2005	2009	2010	2012	2013
生产总值	Gross Domestic Product	5	5	5	5	5	5
生产总值增速	Growth of Gross Domestic Product	14	5	22	21	20	21
固定资产投资	Total Investment in Fixed Assets	11	6	4	4	4	3
#房地产开发	Real Estate	18	15	9	10	10	8
居民消费价格指数	General Consumer Price Index	26	9	19	13	22	13
公共财政预算收入	Financial Revenue of the Local Government	9	8	9	9	10	9
公共财政预算支出	Financial Expenditures of the Local Government	7	7	6	5	5	5
规模以上工业增加值增速	Growth Rate of Industrial Enterprises above Designated Size	17	4	14	14	14	15
社会消费品零售总额	Total Retail Sales of Consumer Goods	5	5	5	5	5	5
进出口总额	Total Exports and Imports	18	16	17	16	12	12
进口	Imports	21	18	16	19	11	11
出口	Exports	14	13	18	17	12	12
农民人均纯收入	Per Capita Net Income of Rural Residents	18	19	17	17	16	16
城镇居民人均可支配收入	Per Capita Annual Disposable Income of Urban Households	30	20	16	17	20	21
在岗职工平均工资	Average Wage of Staff and Workers	30	30	23	26	30	31
注：2010年以前固定资产投资为城镇口径。(下表同)
a)Data on investment in fixed assets before 2010 is urban investment.(the same as following table)
