# Supplementary material for: The coordinating evaluation and spatial correlation analysis of CSGC: A case study of Henan province, China
Source: PLoS One. 2017 Jun 8;12(6):e0174543. doi: 10.1371/journal.pone.0174543 (PMC5465871; doi:10.1371/journal.pone.0174543)
Supplement: S1 Dataset — This dataset includes the statistical yearbook of henan province in 2013(*.xls), and the administrative area of henan province(henan.shp). (ZIP) [file pone.0174543.s001.zip › Statistical yearbook of henan province/0202.xls]

## Sheet: Sheet1
2-2 河南省主要统计指标占全国比重
The Main Indicator Poroportion of Henan in Nation
单位：%								(%)
指 标	Indicator	1952	1978	1990	2000	2010	2012	2013
生产总值	Gross Domestic Product	5.31517	4.46942	5.00674	5.09299	5.3	5.7	5.7
第一产业	Primary Industry	6.55001	6.3122	6.4356	7.77251	8	7.2	7.1
第二产业	Secondary Industry	5.80395	3.97949	4.30002	5.0359	6	7.1	7.1
第三产业	Tertiary Industry	2.77921	3.27915	4.70466	4.1258	3.7	4	3.9
人均生产总值	Per Capita GDP		60.9	66.4	69.4	81.5	81.9	81.5
全社会固定资产投资总额	Total Investment in Fixed Assets		2.7(1980年)	4.56321	4.48306	6	5.7	5.8
#固定资产投资	Investment in Fixed Assets		3.1(1980年)	3.76405	3.62965	5.8	5.6	5.8
公共财政预算收入	Financial Revenue of the Local Government	2.52386	3.52644	4.29839	3.84745	3.4	3.3	3.5
公共财政预算支出	Financial Expenditures of the Local Government	0.964724	4.69007	4.30615	4.29772	4.6	4.7	4.7
粮食产量	Output of Grain	6.30412	6.88202	7.40328	8.87434	9.9	9.6	9.5
社会消费品零售总额	Total Retail Sales of Consumer Goods	3.91618	4.60606	3.78682	4.7814	5.1	5.2	5.2
进出口总额	Total Exports and Imports	0.1(1957年)	0.573789	0.869586	0.479635	0.6	1.3	1.4
#出口额	Exports	0.3(1957年)	1.04933	1.39618	0.59927	0.7	1.5	1.6
城镇居民人均可支配收入	Per Capita Annual Disposable Income		91.7298	76.3462	75.8961	83.4	83.2	83.1
农民人均纯收入	Per Capita Net Income of Rural Residents		78.3757	76.7802	88.1247	93.3	95	95.3
