# Supplementary material for: The coordinating evaluation and spatial correlation analysis of CSGC: A case study of Henan province, China
Source: PLoS One. 2017 Jun 8;12(6):e0174543. doi: 10.1371/journal.pone.0174543 (PMC5465871; doi:10.1371/journal.pone.0174543)
Supplement: S1 Dataset — This dataset includes the statistical yearbook of henan province in 2013(*.xls), and the administrative area of henan province(henan.shp). (ZIP) [file pone.0174543.s001.zip › Statistical yearbook of henan province/0203.xls]

## Sheet: Sheet1
2-3 国民经济和社会发展总量和速度指标
Principal Aggregate Indicators on National Economic and Social Development and Growth Rates
								2013年为以下各年％					年均增长速度(%)
								2013 as % of
指 标	Item	1978	2000	2005	2010	2012	2013	the Following years					Average Annual Growth Rate
								1978	2000	2005	2010	2012	1979-2013	2001-2013	2011-2013
人口与就业	Population and Employment
人口(万人)	Population (10 000 persons)
年底总人口	Population (year-end)	7067	9488	9768	10437	10543	10601	150.007	111.731	108.528	101.571	100.55	1.16534	0.856885	0.521058
#城镇人口	Urban	963	2201	2994	4052	4473	4643	482.139	210.95	155.077	114.585	103.801	4.597	5.90996	4.6429
常住人口	Residents popolation			9380	9405	9406	9413			100.352	100.085	100.074			0.0283457
就业(万人)	Employment (10 000 persons)
年底从业人员	Employment(year-end)	2807	5572	5662	6042	6287.5	6387	227.538	114.627	112.805	105.71	101.583	2.3768	1.05561	1.86822
#在岗职工	Staff and Workers	420	718	681	723	849.62	1023	243.571	142.479	150.22	141.494	120.407	2.57617	2.76069	12.2654
城镇登记失业人数	Registered Unemployed in Urban Areas	15.74	21.4	33.02	38.2	38.27	40.19	255.337	187.804	121.714	105.209	105.017	2.71451	4.96734	1.70716
宏观经济	Macroeconomy
国民核算	National Accounting
生产总值(亿元)	Gross Domestic Product (100 million yuan)	162.92	5052.99	10587.4	23092.4	29599.3	32155.9	4056.4	422.795	246.442	134.375	109	11.1596	11.7285	10.3502
第一产业	Primary Industry	64.86	1161.58	1892.01	3258.09	3769.54	4058.98	696.753	188.245	144.421	112.925	104.3	5.70316	4.98627	4.13496
第二产业	Secondary Industry	69.45	2294.15	5514.14	13226.4	16672.2	17806.4	7982.12	559.248	285.196	138.774	110	13.3304	14.1584	11.5414
#工业	Industry	59.2	2000.04	4896.01	11950.9	15017.6	15960.6	8666.09	586.637	294.654	139.816	109.9	13.5969	14.5791	11.82
第三产业	Tertiary Industry	28.61	1597.26	3181.27	6607.89	9157.57	10290.5	7146.91	398.755	239.921	135.913	108.8	12.973	11.2265	10.7695
人均生产总值(元)	Per Capita GDP (yuan)	232.3	5449.7	11346.5	24446.1	31498.7	34174	2970.95	416.484	244.302	134.886	108.9	10.1749	11.5993	10.4899
固定资产投资(亿元)	Investment in Fixed Assets (100 million yuan)
全社会固定资产投资总额	Total Investment in Fixed Assets		1475.72	4378.69	16585.8	21450	26087.5		2075.8	699.594	184.694	121.62		25.6	23.2
#固定资产投资	Investment in Fixed Assets		1176.76	3928.49	15799.2	20558.6	25188.1		2535.42	745.829	188.844	122.518		27.8	24.2
#工业投资	Industry		446.77	1938.66	8223.57	11024.2	13132.8		3554.55	873.609	193.112	119.127		31.9	26.5
#房地产开发投资	Real Estate Development		77.8744	388.52	2114.08	3035.29	3843.76		4935.85	989.334	181.817	126.636		36.9	21.6
对外贸易	Foreign Trade
进出口总额(万美元)	Total Exports and Imports (USD 10 000)	11843	227486	773604	1779157	5175027	5995098	50621.4	2635.37	774.957	336.963	115.847	19.4722	28.6162	49.9204
进口额	Imports	1612	78148	263511	725710	2207239	2395893	148629	3065.84	909.219	330.145	108.547	23.2059	30.1218	48.9023
出口额	Exports	10231	149338	510093	1053447	2967788	3599205	35179.4	2410.11	705.598	341.66	121.276	18.2364	27.7352	50.6138
利用外资(万美元)	Utilization of Foreign Capital (USD 10 000)
实际利用外商直接投资	Actually Utilized Direct Foreign Investments		53999	122960	624670	1211777	1345659		2492.01	1094.39	215.419	111.048		28.0639	29.1501
能源(万吨标准煤)	Energy (10 000 tons of SCE)
能源生产总量	Total Energy Production	4434	6590.75	14521.8	18672	12665.7	13248	298.782	201.009	91.2282	70.9512	104.597	3.17668	5.51745	-10.8092
能源消费总量	Total Energy Consumption	3353	7919	14624.6	21437.8	23647.2	24756	738.324	312.615	169.277	115.478	104.689	5.87832	9.16356	4.91406
财政(亿元)	Public Finance (100 million yuan)
公共财政预算收入	Public Financial Revenue of the Local Government	33.73	246.47	537.65	1381.32	2040.33	2415.45	7161.13	980.018	449.261	174.866	118.385	12.9795	19.1925	20.4763
公共财政预算支出	Public Financial Expenditures of the Local Government	27.67	445.53	1116.04	3416.14	5006.4	5582.31	20174.6	1252.96	500.189	163.41	111.503	16.3728	21.4665	17.7857
物价总指数(以上年为100)	Price Indices (preceding year=100)
居民消费价格总指数	General Consumer Price Index	100.1	99.2	102.1	103.5	102.544	102.9
商品零售价格总指数	General Retail Price Index	100.1	98.5	101.7	103.7	102.285	101.9
农业生产资料价格总指数	Means of Agricultural Production Price Index	97.9	99.6	107.9	103.1	105.356	101.3
人民生活	People’s Livelihood
城镇居民人均可支配收入(元)	Per Capita Annual Disposable Income of Urban
	Households (yuan)	291	4766.26	8667.97	15930.3	20442.6	22398	1215.34	315.781	200.553	126.532	106.6	7.39681	9.24819	8.16005
城镇居民人均消费性支出(元)	Per Capita Annual Living Expenditure of Urban
	Residents (yuan)	274	3830.71	6038.02	10838.5	13733	14822	5409.48	386.925	245.477	136.753	107.93	12.0776	10.9691	10.9973
农民人均纯收入(元)	Per Capita Net Income of Rural Residents (yuan)	104.71	1985.82	2870.58	5523.73	7524.94	8475.34	1889.54	283.059	221.823	137.351	109.5	8.75953	8.33276	11.1589
农民人均生活消费支出(元)	Per Capita Living Expenditure of Rural Households (yuan)	81.7	1315.83	1891.57	3682.21	5032.14	5627.73	6888.29	427.694	297.516	152.836	111.836	12.8541	11.8275	15.1882
在岗职工平均工资(元)	Average Wage of Staff and Workers (yuan)	590	6930	14282	30303	37958	38804	1306.82	420.353	219.849	121.531	102.229	7.61972	11.6787	6.71576
城市概况	General Survey of Cities
供水总量(万立方米)	Volume of Tap Water Supply (10 000 cu.m)		191706	183436	179122	188538	188710		98.4372	102.875	105.353	100.091		-0.121092	1.75334
排水管道长度(公里)	Length of Sewer Pipelines (km)		6070	10200.5	14733	17292	18297		301.433	179.373	124.191	105.812		8.85813	7.48872
城市煤气、天然气家庭用量	Volume of Coal Gas and Natural Gas Supply in Urban
(万立方米)	Areas (10 000 cu.m)		30100	31384	63663	76325	98199		326.243	312.895	154.248	128.659		9.52244	15.542
公共汽(电)车总数(标台)	Total Number of Public Buses and Trolley Buses (unit)		12514	12514	18912	21852	22790		182.116	182.116	120.505	104.293		4.71931	6.41486
道路长度(公里)	Length of Paved Roads (km)		4920	7089.58	9413	10798	11235		228.354	158.472	119.356	104.047		6.5578	6.07548
公园绿地面积(公顷)	Areas of Green Land (hectare)		6285.67	12643.7	18361	21202	22226		353.598	175.788	121.05	104.83		10.2029	6.57491
产 业	Industry
农林牧渔业	Farming Forestry, Animal Husbandry and Fishery
主要农产品产量	Output of Major Farm Products
粮食(万吨)	Grain (10 000 tons)	2097.4	4101.5	4582	5437.1	5638.6	5713.69	272.418	139.307	124.699	105.087	101.332	2.90472	2.58289	1.66773
#粮食生产核心区	The core area of grain production				5296.5	5447	5455				102.993	100.147			1
棉花(万吨)	Cotton (10 000 tons)	22.42	70.38	67.7	44.72	25.69	18.97	84.612	26.9537	28.0207	42.4195	73.842	-0.476275	-9.59314	-24.8628
油料(万吨)	Oil-bearing Crops (10 000 tons)	24.16	392.55	449.6	540.72	569.512	589.08	2438.25	150.065	131.023	108.944	103.436	9.55464	3.17155	2.8965
烟叶(万吨)	Tobacco (10 000 tons)	29.95	27.6	28.84	28.75	30.6762	34.65	115.693	125.543	120.146	120.522	112.954	0.41735	1.76526	6.41964
园林水果(万吨)	Fruits (10 000 tons)	47.11	364.73	555.69	795.99	870.43	888.3	1885.59	243.55	159.855	111.597	102.053	8.75302	7.0872	3.72514
年底大牲畜存栏头数(万头)	Large Animals (year-end) (10 000 heads)	515.03	1445.73	1508.8	1044.8	942.335	936.8	181.892	64.7977	62.0891	89.6631	99.4126	1.72396	-3.2826	-3.57169
年底生猪存栏头数(万头)	Hogs (year-end) (10 000 heads)	1724.9	3787.69	4439	4547	4587.28	4426.7	256.635	116.871	99.7229	97.3543	96.4995	2.7294	1.20644	-0.889794
年底羊存栏只数(万只)	Sheep and goats (year-end) (10 000 heads)	989.7	2961.4	3988	1895.4	1827.7	1830.3	184.935	61.8052	45.8952	96.5654	100.142	1.77219	-3.63374	-1.15824
肉类(万吨)	Meat (10 000 tons)	45.64	517	689	638.4	677.354	699.08	1531.73	135.219	101.463	109.505	103.207	8.10912	2.34808	3.07294
工业	Industry
规模以上工业增加值(亿元)	value-added of Industrial Above Designated Size
	(100 million yuan)		1154.39	3200.23	9901.52	12654.8	13986.5		879.128	383.692	153.235	111.8		18.2005	15.2885
主要工业产品产量	Output of Major Industrial Products
机制纸及纸板(万吨)	Machine-Made Paper and Paperboards (10 000 tons)	17.13	290.06	562.18	975.64	905.77	826.11	4822.59	284.807	146.948	84.6737	91.2053	11.7104	8.38405	-5.39456
原煤(万吨)	Coal (10 000 tons)	5845	7578	18761.4	21348.5	18057.7
原油(万吨)	Crude Oil (10 000 tons)	167.44	562.18	507.16	497.9	476.56	476.51	284.586	84.7611	93.9565	95.704	99.9895	3.03328	-1.26374	-1.45303
发电量(亿千瓦小时)	Electricity (100 million kwh)	130.68	694.93	1414.68	2283.84	2626.9	2853.27	2183.4	410.584	201.69	124.933	108.617	9.20964	11.4769	7.70252
生铁(万吨)	Pig Iron (10 000 tons)	109.72	508.88	973	2073.92	2116	2551.91	2325.84	501.476	262.272	123.048	120.601	9.40701	13.2049	7.15796
粗钢(万吨)	Steel (10 000 tons)	54.22	404.84	1226.62	2327.35	2215.78	2786.08	5138.47	688.193	227.135	119.71	125.738	11.9131	15.995	6.1803
成品钢材(万吨)	Steel Products (10 000 tons)	30.94	405.62	1337.4	3196.42	3481.38	4255.19	13753	1049.06	318.169	133.124	122.227	15.1058	19.8183	10.0065
农用化肥(折纯量)(万吨)	Chemical Fertilizer (10 000 tons)	51.92	258.56	396.64	439.25	435.47	535.89	1032.15	207.259	135.107	122.001	123.06	6.89663	5.76629	6.85331
水泥(万吨)	Cement (10 000 tons)	352.85	3723	6210.7	11479.7	14805.1	16764	4751.03	450.282	269.921	146.031	113.231	11.6627	12.2711	13.4528
平板玻璃(万重量箱)	Plate Glass (10 000 weight cases)	184.2	2425.41	3894.92	2414.41	1216.1	1128	612.378	46.5076	28.9608	46.7195	92.7555	5.31404	-5.71884	-22.4052
主营业务收入(亿元)	Sales Revenue (100 million yuan)		3297.78	10114.2	36163.1	52276.4	59975.2		1818.65	592.979	165.846	114.727		24.9982	18.3682
利润总额(亿元)	Total Profits (100 million yuan)		139.973	643.39	3302.22	4016.39	4543.07		3245.68	706.114	137.576	113.113		30.6936	11.2196
建筑业	Construction
施工房屋面积(万平方米)	Floor Space of Buildings Under Construction (10 000 sq.m)		5308.29	10813.2	28677.1	38328.7	43408.6		817.752	401.443	151.37	113.254		17.5443	14.8189
竣工房屋面积(万平方米)	Floor Space of Buildings Completed (10 000 sq.m)		2629.33	4787.12	13156	16397.6	18179.1		691.398	379.751	138.181	110.865		16.0365	11.3823
交通运输、仓储、邮政业	Transport, Storage and Post
客运量(万人)	Passengers (10 000 persons)	11177	83912	98099	167804	208094	225738	2162.95	287.279	245.733	134.525	108.479	9.18028	8.45613	10.3911
#铁路	Railways	4319	4727	5842	8399	9628.06	11160	215.802	197.175	159.543	132.873	115.911	2.22201	5.36126	9.93742
公路	Highways	6781	79017	91920	158630	197785	213900	3383.15	290.331	249.577	134.842	108.148	10.5847	8.54435	10.4778
货运量(万吨)	Freight (10 000 tons)	18206	60678	78827	202470	272240	304369	1414.38	423.674	326.128	150.328	111.802	7.86319	11.7463	14.5548
#铁路	Railways	6722	10172	14806	14224	12778.6	12762	215.248	142.243	97.7236	89.7216	99.8704	2.21451	2.74758	-3.55072
公路	Highways	11321	50133	62684	183291	251772	282970	2081.55	470.054	375.936	154.383	112.391	9.06067	12.6429	15.5757
邮电业务总量(亿元)	Business Volume of Post and Telecommunications
	Service (100 million yuan)	0.71	130.059	556.5	486.114	661.359	794.925	283047	1894.62	442.784	163.526	120.196	25.4945	25.3923	17.8137
批发和零售业、住宿和餐饮业	Wholesale and Retail Trades、Accommodation
	and Catering Trade
社会消费品零售总额(亿元)	Total Retail Sales of Consumer Goods (100 million yuan)	71.79	1869.8	3380.88	8004.15	10915.6	12426.6	17345	665.951	368.305	155.567	113.843	15.8714	15.7022	15.8705
金融业(亿元)	Finance (100 million yuan)
金融机构年底存款余额	Deposits of National Banking System	45.7072	4753.41	10004	23148.8	31970.4	37591.7	82244.6	790.836	375.768	162.391	117.583	21.1403	17.2421	17.5405
金融机构年底贷款余额	Loans of National Banking System	99.9943	4356.94	7434.53	15871.3	20301.7	23511.4	23512.8	539.631	316.246	148.138	115.81	16.883	13.8453	13.9957
城乡居民储蓄存款年底余额	Balance of Savings Deposit of Rural and Urban
	Residents (year-end)	9.81	3182.08	6488.55	12883.7	17528.1	20232.1	206240	635.815	311.813	157.037	115.427	24.3645	15.2908	16.2341
租赁和商务服务业	Leasing and Business Services
接待旅游者人数(万人次)	Number of foreign tourists (10 000 person-times)		32.5018	60.0529	146.835	190.77	207.33		637.903	345.246	141.199	108.681		15.3199	12.1873
旅游外汇收入(万美元)	Foreign Exchange Earnings from Tourism (USD 10 000)		12390	21604	49877	61141	65997		532.663	305.485	132.32	107.942		13.7316	9.78457
科学研究、技术服务	Scientific Research, Technical Services and
和地质勘查业	Geologic Prospecting
研究与试验发展(R&D)
经费内部支出(亿元)	Intramural Expenditures on R&D (100 million yuan)		24.8024	55.61	211.377	310.78	355.349		1432.72	639.001	168.111	114.341		22.7257	18.9046
技术市场成交额(亿元)	Volume of Transaction in Technical Markets (100 million yuan)		21.1621	26.3737	27.69	40.21	41.39		195.586	156.937	149.476	102.935		5.29567	14.3381
三种专利授权量(项)	Three Types of Patent Application Granted (item)		2766	3748	16539	26833	29482		1065.9	786.6	178.3	109.9		20	21.3
水利、环境和公共设施管理业	Management of Water Conservancy, Environment
	and Public Facilities
水资源总量(亿立方米)	Total Amount of Water Resources (100 million cu.m)		669.95	558.56	534.89	265.5	215.2		32.1218	38.5276	40.2326	81.0546		-8.36497	-26.1768
环境污染治理投资总额	Total Investment in Treatment of Environment
(亿元)	Pollution (100 million yuan)		8.0553	82.3431	132.245	178.214	288.099		3576.5	349.88	217.85	161.66		31.67	29.6
教育	Education
专任教师数(万人)	Number of Full-time Teachers (10 000 persons)
高等学校	Institutions of Higher Education	0.54	2.02	4.63	7.75	8.6	9.09	1683.33	450	196.328	117.29	105.698	8.40104	12.2657	5.45991
普通中学	Regular Secondary School	29.34	30.86	37.3	38.1	38.97	38.8	132.243	125.729	104.021	101.837	99.5638	0.801678	1.77683	0.608711
小学	Primary Schools	42.88	45.93	47.55	49.04	49.69	49.45	115.322	107.664	103.996	100.836	99.517	0.408135	0.569644	0.277911
在校学生数(万人)	Students Enrollment (10 000 persons)
高等学校	Institutions of Higher Education	2.73	26.24	85.19	145.67	155.9	161.83	5927.84	616.73	189.964	111.094	103.804	12.371	15.0208	3.56897
普通中学	Regular Secondary School	521.62	638.14	758.22	661.56	646.42	574.28	110.095	89.9928	75.7406	86.8069	88.8401	0.275171	-0.807801	-4.60664
小学	Primary Schools	1140.26	1130.63	986.84	1070.53	1079.2	939.98	82.4356	83.1377	95.2515	87.8051	87.0997	-0.550346	-1.41051	-4.2424
卫生、社会保障和社会福利业	Health, Social Security and Social Welfare
卫生机构床位数(万张)	Number of Beds in Health Institutions (10 000 units)	10.2	19.86	21.4	32.76	39.39	42.98	421.373	216.415	200.841	131.197	109.114	4.19517	6.11855	9.47312
#医院、卫生院	Hospitals	9.73	18.34	20.23	30.44	36.57	40.03	411.408	218.266	197.874	131.505	109.461	4.12395	6.1881	9.55873
卫生技术人员数(万人)	Number of Medical Technical Personnel (10 000 persons)	11.44	26.84	28.92	37.28	42.88	46.91	410.052	174.776	162.206	125.832	109.398	4.11414	4.38847	7.96007
#医生	Doctors	4.38	11.11	11.11	15.48	16.77	18.06	412.329	162.556	162.556	116.667	107.692	4.1306	3.80805	5.27266
文化、体育和娱乐业	Culture, Sports and Entertainment
图书出版数(万册)	Number of Books Published (10 000 copies)		35077.5	27260	20150	22919	23987		68.3829	87.9934	119.042	104.66		-2.88112	5.98237
期刊出版数(万册)	Number of Magazines Issued (10 000 copies)		10721	9323	8524	9566	9748		90.9244	104.559	114.359	101.903		-0.729192	4.57407
报纸出版数(万份)	Number of Newspapers Issue (10 000 copies)		129104	197896	214158	215265	214226		165.933	108.252	100.032	99.5173		3.97236	0.010583
注：1.本表价值量指标除邮电业务总量2001年以来为2000年不变价，1990-2000年按1990年不变价格计算，以前年度按1980年不变价格计算，
其他价值量指标均按当年价格计算。(下同)。 生产总值、工业增加值、邮电业务总量、城乡居民收入、在岗职工平均工资发展(增长)
速度均按可比价格计算。
2.1994年始财政收入为分税制后新口径数据(下同),发展(增长)速度按可比口径计算。
3.在岗职工、工资1997年及以前年度为职工口径(下同)。
4.进出口总额1992年及以后年度为海关数，其他为有关部门数(下同)。
a) Figures in value terms in this table are Calculated at current prices, except that on the business transaction of post and telecommunications service
since 2001 is calculated at 2000 constant prices.1990~2000 is calculated at 1990 constant prices.Figures on postal and telecommunication services
before 1990 were calculated at 1980 constant prices,and those since 1991 were calculated at constant prices.The indices and growth rates of
the follow indicators are calculated at GDP, value added of industry, Business volume of post and telecommunications, per capita income of urban
and rural residents,comparable prices: wages of Fully Employed Staff and workers(the same as following tables)
b) Total financial revenue since tax reform began to be implemented in 1994(the same as following tables).The indices in this table are calculated at
comparable prices.
c) Before 1997,Data of Number and Wage of Fully Employed Staff and workers Refer to Total Employed persons(the same as following tables).
d) Since 1992,the data of imports and exports in foreign trade begin to be obtained from custom statistics(the same as following tables).
