# Supplementary material for: The coordinating evaluation and spatial correlation analysis of CSGC: A case study of Henan province, China
Source: PLoS One. 2017 Jun 8;12(6):e0174543. doi: 10.1371/journal.pone.0174543 (PMC5465871; doi:10.1371/journal.pone.0174543)
Supplement: S1 Dataset — This dataset includes the statistical yearbook of henan province in 2013(*.xls), and the administrative area of henan province(henan.shp). (ZIP) [file pone.0174543.s001.zip › Statistical yearbook of henan province/0204.xls]

## Sheet: Sheet1
2-4 国民经济和社会发展结构指标
Structural Indicators on National Economic and Social Development
单位：％						(%)
指 标	Item	2000	2005	2010	2012	2013
人口	Population
城乡结构	Urban and Rural Structure
市镇	Urban	23.2	30.6511	38.8	42.4	43.8
乡村	Rural	76.8	69.3489	61.2	57.6	56.2
性别结构	Sexual Structure
男	Male	51.6	51.6482	51.8	51.8	51.76
女	Female	48.4	48.3518	48.2	48.2	48.2
就业	Employment
从业人员产业结构	Industrial Structure
第一产业	Primary Industry	63.9627	55.4	44.8858	41.7973	40.1
第二产业	Secondary Industry	17.5341	22.1	29.0136	30.5259	31.9
第三产业	Tertiary Industry	18.5032	22.5	26.1006	27.6768	28
国民核算	National Accounting
生产总值产业结构	Industrial Structure
第一产业	Primary Industry	23	17.8704	14.109	12.7352	12.6
第二产业	Secondary Industry	45.4	52.082	57.276	56.3263	55.4
工 业	Industry	39.6	46.2437	51.7525	50.7362	49.6
建筑业	Construction	5.8	5.83834	5.52347	5.59013	5.8
第三产业	Tertiary Industry	31.6	30.0476	28.615	31	32
全社会固定资产投资	Investment
全社会固定资产投资产业结构	Structure of Investment in Fixed Assets
第一产业	Primary Industry		3.80398	4.74702	3.85028	3.69
第二产业	Secondary Industry		44.9996	48.2648	51.4802	50.43
#工 业	Industry		44.4033	48.1789	51.4206	50.37
第三产业	Tertiary Industry		51.1964	46.9881	44.6695	45.89
实际利用外商直接投资	Actually Used Direct Investment by forign Enterprises
#独资经营	Foreign Investment Enterprises	8.25756	39.2908	58.7142	63.237	65.9941
合资经营	Joint Ventures Enterprises	50.5417	44.4844	30.6075	30.4185	30.5831
合作经营	Cooperative Operation Enterprises	11.5706	8.34987	9.37215	6.30256	2.10462
能源	Energy Sources
能源生产总量结构	Structure of Energy Sources Products
原煤	Coal	83.7038	91.3147	92.7	89.6	89.9
原油	Base oil	12.1857	4.98925	3.8	4.8	5.1
天然气	Gas	2.75447	1.84453	0.5	0.526088	0.5
水电	Water and Electricity	1.35599	1.85142	3	5.1	4.5
财政	Government Finance
公共财政预算收入结构	Structure of Government Revenue
#各项税收	Taxes	79.1334	68.0126	73.6	72	73.06
公共财政预算支出结构	Structure of Government Expenditures
#农林水事务	Supporting Agricultural Production
	and Agricultural Operating Expenses	7.67297	7.37235	11.6853	11	11.283
教科文卫	Culture Education Science and Health Care	24.344	24.2124	28.6651	33.3	32.6886
#科学技术	Science	1.54014	1.24083	1.30771	1.4	1.4331
生活	People's Livelihood
城镇居民消费结构	Consumption Structure of Urban Residents
食品类	Food	36.2011	34.2415	32.9912	33.5505	33.1526
衣着类	Clothing	12.0341	13.3552	13.3287	13.7333	12.9334
日用品及其他	Articles for Daily Use and Others	37.4805	41.6054	43.7	44	45
居住	Residence	14.2843	10.7979	9.96541	8.67118	8.87385
农村居民消费结构	Consumption Structure of Rural Residents
食品类	Food	49.7123	45.4104	37.2377	33.8175	34.445
衣着类	Clothing	6.60268	6.99736	7.10226	8.42817	8.56082
日用品及其他	Articles for Daily Use and Others	28.0203	30.7824	34.9	36.7	38.4
居住	Residence	15.6646	16.8098	20.7805	21.0785	18.5498
农业	Agriculture
农林牧渔业增加值结构	Structure of Value-added
农 业	Farming	64.7	56.4928	63.8646	61.4346	60.5608
林 业	Forestry	3.6	2.70559	2.13283	2.25306	2.26314
牧 业	Animal Husbandy	30.5	36.9802	30.502	32.7218	33.4961
渔 业	Fishery	1.2	1.28593	1.4846	1.54634	1.55446
农林牧渔服务业	Service activities for Farming, forestry,
	Animal Husbandy and Fishery		2.53487	2.01589	2.044	2.1
工业	Industry
增加值轻重工结构	Structure of Value-added of the Industry
轻工业	Light Industry	37.5	34.912	31.0136	31.59	32.9
重工业	Heavy Industry	62.5	65.088	68.9865	68.41	67.1
运输业	Transportation
货运量运输方式结构	Structure of Freight Traffic
#铁 路	Railways	16.7639	18.7829	7.02524	4.69386	4.19294
公 路	Highways	82.6212	79.521	90.5275	92.4817	92.9694
水 运	Waterways	0.613071	1.69231	2.44481	2.82288	2.8
客运量运输方式结构	Structure of Freight Ton -Kilometers
#铁 路	Railways	5.6	5.95521	5.00524	4.62678	4.94378
公 路	Highways	94.2	93.7013	94.5329	95.0459	94.7559
水 运	Waterways	0.1	0.0988797	0.151963	0.120138	0.3
批发零售贸易、住宿和餐饮业	Wholesale and Retail Trades、Accommodation
	and Catering Trade
社会消费品零售总额结构	Composition of Retail Sales of Consumer Goods
批发零售和贸易业	Wholesale and Retail Trade	84.8588	84.0202	84.8942	84.9448	85.0175
住宿和餐饮业	Accommodation and Catering Trade	11.7312	13.9285	13.7849	13.8826	13.7754
其它	Others	3.40999	2.05126	1.3	1.2	1.2
国际旅游	International Tourism
国际旅游人数结构	Structure of Tourists
外国人	Foreigners	56.0381	57.8	65.4	62.24	60.42
港澳台同胞	Compatriots form Hong Kong,Macao and Taiwan	43.9619	42.2	34.6	37.76	39.6
环境	Environment
污染治理资金使用结构	Uses of Funds in Pollution Treatment
#治理废水	Waste Water Treatment	43.1068	49.243	35.4064	20.5275	10.9
治理废气	Waste Gas Treatment	49.8281	34.245	60.435	52.5762	79.5
治理固体废物	Solid Wastes Treatment	5	11.6905	0.684461	2.66426	5
治理噪声	Noise Abatement	0.236117	0.21188	0.355658	0.286591
教育	Education
专任教师结构	Full-time Teachers by Type
普通高等学校	Regular Institutions of Higher Education	2.5	5.1115	7.89688	8.6	9.19
中等专业学校	Specialized Secondary Schools	2.1	1.2144	3.3116	3.1	1.63
普通中学	Regular Secondary Schools	38.3	41.1791	38.8221	38.8	39.2
小学	Primary Schools	57.1	52.495	49.9694	49.5	49.97
在校学生结构	Structure of Student Enrollment
普通高等学校	Regular Institutions of Higher Education	1.4	4.498	7.44266	8	9.4
中等专业学校	Specialized Secondary Schools	1.8	2.6	4.06033	3.7	2.5
普通中学	Regular Secondary Schools	34.9	40.4	33.8008	33.1	33.4
小学	Primary Schools	61.8	52.5	54.6962	55.2	54.67
