# Supplementary material for: The coordinating evaluation and spatial correlation analysis of CSGC: A case study of Henan province, China
Source: PLoS One. 2017 Jun 8;12(6):e0174543. doi: 10.1371/journal.pone.0174543 (PMC5465871; doi:10.1371/journal.pone.0174543)
Supplement: S1 Dataset — This dataset includes the statistical yearbook of henan province in 2013(*.xls), and the administrative area of henan province(henan.shp). (ZIP) [file pone.0174543.s001.zip › Statistical yearbook of henan province/0205.xls]

## Sheet: Sheet1
2-5 主要社会经济指标人均水平
Major Per Capita Indicators of Society and Economy
本表价值量指标均按当年价格计算。
The data in value terms in the table are calculated at current prices.
指 标	Item	2000	2005	2010	2012	2013
人口密度 (人/平方公里)	Population Density (person/sq.km)	568	585	565.629	562.695	563
生产总值(元)	Gross Domestic Product (yuan)	5449.7	11346	24446.1	31499	34174
全社会固定资产投资额(元)	Total Investment in Fixed Assets (yuan)	1563.59	4494.19	17558.6	22826.4	24676
人民生活(元)	People's Livelihood (yuan)
在岗职工平均工资	Average Wage of Staff and Workers	6930	14282	30303	37958	38804
城镇居民人均可支配收入	Per Capita Annual Disposable Income of
	Urban Households	4766.26	8667.97	15930.3	20442.6	22398
城镇居民人均消费性支出	Per Capita Annual Living Expenditure of
	Urban Residents	3830.71	6038.02	10838.5	13733	14822
农民人均纯收入	Per Capita Net Income of Rural Residents	1985.82	2870.58	5523.73	7524.94	8475
农民人均生活消费支出	Per Capita Living Expenditure of
	Rural Households	1315.83	1891.57	3682.21	5032.14	5628
居民储蓄额	Balance of Savings Deposit of Rural and
	Urban Residents	3353.79	6642.66	13639.3	18635	21502
农林牧渔业	Farming,Forestry, Farming of Animals and Fishing
农林牧渔业增加值(元)	Value-added of Farming Forestry, Animal
	Husbandry and Fishery (yuan)	1229.31	1941.92	3449.17	4011.43	4006
主要农产品产量(千克)	Output of Major Farm Products (kg)
粮食	Grain	434.57	470	575.598	600.043	607
#小麦	Wheat	236.909	264.568	326.299	338.124	343
棉花	Cotton	7.45709	6.94858	4.73428	2.73385	2
油料	Oil- bearing Crops	41.5925	46.146	57.2433	60.6057	62.6
猪、牛、羊肉	Pork, Beef and Mutton	47.9847	60.6928	54.6792	57.2193	59.46
牛奶	Milk	1.70557	10.6743	30.7961	33.6384	33.6
禽蛋	Poultry Eggs	28.6078	38.52	41.1391	43.0103	43.59
工业	Industry
规模以上工业增加值(元)	value-added of Enterprises Above Designated Size (yuan)	1223	3284.65	10482.2	13466.9	14864
主要工业产品产量	Output of Major Industrial Products
原煤(千克)	Coal (kg)	802.924	1925.69	2260.06	1921.64
原油(千克)	Crude Oil (kg)	59.5656	52.0538	52.7101	50.7141	50.6
发电量(千瓦小时)	Electricity (kwh)	736.311	1452	2417.78	2796	2960.6
粗钢(千克)	Steel (kg)	42.8947	125.898	246.385	235.797	296.9
成品钢材(千克)	Steel Products (kg)	42.9773	137.275	338.389	370.478	452
水泥(千克)	Cement (kg)	394.469	637.485	1215.3	1575.51	1781.6
社会消费品零售总额(元)	Total Retail Sales of Consumer Goods (yuan)	1981.14	3470	8474	11616.1	13206
财政	Finance
公共财政预算收入(元)	Financial Revenue of the Local Government(yuan)	261.146	552	1462.33	2171.26	2567
公共财政预算支出(元)	Financial Expenditures of the Local
	Government (yuan)	472.06	1145	3616.5	5327.66	5932.6
教育	Education
每万人拥有大学生	Number of Doctors per 10 000 Persons
(含研究生)(人)	(Include Postgraduates) (person)	28	89.3	149	201	211
卫生	Health Care
每千人拥有医院、卫生	Number of Hospital Beds per 1 000
院床位(张)	Persons (unit)	1.93	2.07	3.24	3.89167	4.25
每千人拥有医生(人)	Number of Doctors per 1 000 Persons (person)	1.17	1.14	1.64593	1.78461	1.92
