# Supplementary material for: The coordinating evaluation and spatial correlation analysis of CSGC: A case study of Henan province, China
Source: PLoS One. 2017 Jun 8;12(6):e0174543. doi: 10.1371/journal.pone.0174543 (PMC5465871; doi:10.1371/journal.pone.0174543)
Supplement: S1 Dataset — This dataset includes the statistical yearbook of henan province in 2013(*.xls), and the administrative area of henan province(henan.shp). (ZIP) [file pone.0174543.s001.zip › Statistical yearbook of henan province/0206.xls]

## Sheet: Sheet1
2-6 国民经济和社会发展比例和效益指标
Indicators on Proportions and Efficiency in National Economic and Social Development
本表价值量指标均按当年价格计算。
The data in value terms in the table are calculated at current prices.
指 标	Item	2000	2005	2010	2012	2013
人口	Population
出生率(‰)	Birth Rate (‰)	13.07	11.55	11.52	11.87	12.27
死亡率(‰)	Death Rate (‰)	5.93	6.3	6.57	6.71	6.76
自然增长率(‰)	Natural Growth Rate (‰)	7.14	5.25	4.95	5.16	5.51
城镇化率(%)	Standard of Urbanization (%)	23.2	30.65	38.8	42.4	43.8
就业	Employment
城镇每一就业者负担人口(人)	Number of Dependents per Urban
	Employee (person)	1.94	1.94	1.95	1.9	1.9
城镇登记失业率(%)	Unemployment Rate in Urban Areas (%)	2.6	3.45	3.38	3.1	3.1
国民核算	National Accounting
经济增长贡献率(%)	Contribution Rate to GDP (%)
第一产业	Primary Industry	10.2	9.8	4.52564	5.8	5.9
第二产业	Secondary Industry	62.6	62.2	68.488	65.1344	65.6
第三产业	Tertiary Industry	27.2	28	26.9864	29.1275	28.5
全社会劳动生产率(元/人.年)	Overall Labor Productivity (yuan/person.year)	9377.36	18823.8	38516.9	47414.5	50739
第一产业	Primary Industry	3382.07	5926.42	11897.7	14228.8	15638
第二产业	Secondary Industry	24282.1	46085.6	77173	88404.2	90068
第三产业	Tertiary Industry	15827.3	25738.4	42822.2	53630.2	58320
固定资产投资	Investment in Fixed Assets
全社会固定资产投资率(%)	Proportion of Investment in fixed Assets to
	GDP (%)	29.2049	41.3575	71.1	72.47	81.1
全社会房屋建筑面积竣工率(%)	Rate of Total Floor Space of Buildings
	Completed in Construction (%)	77.6	67.4	44.3	34.1	25.7
对外经济贸易和国际旅游	Foreign Trade and International Tourism
进出口总额相当于生产总值	Proportion of Total Imports & Exports to
比例(%)	GDP (%)	3.72766	5.9178	5.2	11	11.4
每一来豫游客支出(美元)	Expenditure per International Tourist in
	Henan (USD)	381.2	359.749	340	320.5	318.32
利用外资	Utilization of Foreign Capital
实际利用外商直接投资额相当于	Proportion of Foreign Capital Actually Used to
签订利用外资额比例(%)	Total Amount of Foreign Capital for Utilization
	by Signed Contracts or Agreements (%)	77.2286	52.2842	108	103.3	117.5
能源	Energy
能源生产弹性系数	Elasticity Ratio of Energy Production		0.777044	0.78		0.51
能源消费弹性系数	Elasticity Ratio of Energy Consumption	0.768746	0.835439	0.68	0.22	0.52
单位GDP能耗(吨标准煤/万元)	Energy Consumption per 10 000 yuan GDP
	(ton of SCE/10 000yuan)		1.38	0.928	0.831	0.798
单位GDP电耗(千瓦时/万元)	Electricity Consumption per 10 000 yuan GDP
	(kwh/10 000yuan)		1277.7	1019.35	966	934.66
单位工业增加值能耗	Energy Consumption per 10 000 yuan
(吨标准煤/万元)	Add-value Industry (ton of SCE/10 000yuan)		4.02	1.593	1.236	1.112
财政	Finance
地方公共财政收入相当于生产总值比例(%)	Proportion of Government Revenue to GDP (%)	4.9	5.0784	6	6.89	7.5
家庭	Family
少儿抚养系数(%)	Dependency Ratio of Children		28.8	29.7294	30.2	30.3
老年抚养系数(%)	Dependency Ratio of the Aged		11.39	11.8322	12.6	13
生活	Family
城乡居民收入比例	Proportion of Growth Rate of Annual Income of
(农民人均纯收入为1)	Urban Residents to the Growth Rate of Annual
	Net Income of Rural Residents
	( Per Capita Net Income of Rural Residents=1)	2.40015	3.02	2.9	2.7	2.64283
恩格尔系数(%)	Angle modulus
城镇居民	Urban Household	36.2	34.2	32.9912	33.6	33.2
农村居民	Rural Household	49.7	45.4	37.2	33.8	34.4
农业	Agriculture
每公顷播种面积农产量(千克)	Output of Farm Crops per Hectare of Sown
	Area (kg)
粮食	Grain	4542.28	5005.79	5582	5647	5667
棉花	Cotton	903.083	866.316	957	1001	1016
油料	Oil-bearing Crops	2630.08	2799.85	3457	3619	3705
工业	Industry
规模以上工业企业效益(%)	Main Economic Beneficial Indicators
	of Enterprises Above Designed Size (%)
成本费用利润率	Ratio of Profits to Industrial Cost	4.47	6.91	10.18	8.32	8.2
资产负债率	AssetsLiability Ratio	66.43	61.58	55.23	51.42	48.5
总资产贡献率	Ratio of Total Assets to Industrial Output Value	8.59	15.72	22.43	18.88	16.9
产品销售率	Proportion of Products Sold	98	98.4	98.68	98.32	98.4
全员劳动生产率(元/人)	Overall Labor Productivity (yuan/person)	33643	88950	206596	216674	221106
建筑业	Construction
技术装备率(元/人)	Value of Machinery per Laborer (yuan/person)	5302	8531	10173	11766	12110
金融保险	Finance
金融机构存款相当于	Bank Deposits as Percentage of
生产总值比例 (％)	GDP (%)	94.0712	94.4891	100.245	108.011	116.9
金融机构贷款相当于	Bank Loans as Percentage of
生产总值比例 (％)	GDP (%)	86.225	70.2204	68.7297	68.5885	63.1
教育	Education
小学适龄人口入学率(%)	Rate of School-age Children Enrollment (%)	99.84	99.65	99.9	99.9	99.9
小学毕业生升学率(%)	Rate of Graduates of Primary Schools
	Entering Junior Secondary Schools (%)	95.42	98.84	96.1	92.8	83.7
初中毕业生升学率(%)	Rate of Graduates of Junior Secondary
	Schools Entering Senior Secondary Schools (%)	41.4	60.15	79.49	78.2	79.3
学校教师负担系数(人)	Student-teacher Ratio(in percentage) (person)
大学生	Undergraduate	13.2	17.5	17.6	19.3	21.3
普通中等专业学校	Specialized Secondary Schools	20.1	43.7	42.8	29.3	26.9
普通中学	Regular Secondary Schools	20.6785	20.3276	17.4	15.9	14.1
小学生	Primary School Students	24.6164	20.7537	21.8	21.7	19.8
