# Supplementary material for: The coordinating evaluation and spatial correlation analysis of CSGC: A case study of Henan province, China
Source: PLoS One. 2017 Jun 8;12(6):e0174543. doi: 10.1371/journal.pone.0174543 (PMC5465871; doi:10.1371/journal.pone.0174543)
Supplement: S1 Dataset — This dataset includes the statistical yearbook of henan province in 2013(*.xls), and the administrative area of henan province(henan.shp). (ZIP) [file pone.0174543.s001.zip › Statistical yearbook of henan province/0207.xls]

## Sheet: Sheet1
2-7 按三次产业分的基本单位数及构成
Institutional Units and Composition By Industry
	单位数
年 份	(个)	第一产业		第二产业		第三产业
	Number of	Primary Industry		Secondary Industry		Tertiary Industry
Year	Enteprised	绝对数	构成(%)	绝对数	构成(%)	绝对数	构成(%)
	(unit)	Value	Composition(%)	Value	Composition(%)	Value	Composition(%)
法人单位
Institutional Units
1997	217803	4101	1.9	85488	39.2	128214	58.9
1998	232775	5032	2.2	97576	41.9	130167	55.9
1999	223741	4904	2.2	90576	40.5	128261	57.3
2000	225806	5035	2.2	90865	40.3	129906	57.5
2001	267883	4782	1.8	88965	33.2	174136	65
2002	266230	4604	1.7	87495	32.9	174131	65.4
2003	272024	10803	4	89839	33	171382	63
2004	277950	8660	3.11567	91370	32.8728	177920	64.0115
2005	286207	8334	2.91188	97446	34.1	180427	63.0407
2006	305722	8600	2.8	106732	34.9	190390	62.3
2007	322828	9570	3	114560	35.5	198698	61.5
2008	362427	11406	3.1	123219	34	227802	62.9
2009	379992	13022	3.4	128949	33.9	238021	62.6384
2010	400767	14317	3.6	136646	34.1	249804	62.3
2011	412772	15179	3.7	139539	33.8	258054	62.5
2012	426534	15923	3.7	142556	33.4	268055	62.9
产业活动单位
Establishments Units
1997	336064	4936	1.5	93405	27.8	237723	70.7
1998	347599	5801	1.7	104649	30.1	237149	68.2
1999	334889	5641	1.7	96979	29	232269	69.3
2000	336330	5755	1.7	97001	28.8	233574	69.5
2001	374810	5386	1.5	94602	25.2	274822	73.3
2002	371791	5159	1.4	92909	25	273723	73.6
2003	374699	13518	3.6	94607	25.3	266574	71.1
2004	383093	10811	2.82203	96284	25.1333	275998	72.1
2005	387463	9924	2.56128	101636	26.2311	275903	71.2076
2006	403819	10054	2.5	110784	27.4	282981	70.1
2007	421567	10957	2.6	118568	28.1	292042	69.3
2008	453789	12071	2.7	126048	27.8	315670	69.6
2009	471512	13655	2.9	131829	27.9588	326028	69.1
2010	492300	14941	3.1	139509	28.3	337850	68.6
2011	503248	15806	3.1	142386	28.3	345056	68.6
2012	517217	16540	3.2	145425	28.1	355252	68.7
