# Supplementary material for: The coordinating evaluation and spatial correlation analysis of CSGC: A case study of Henan province, China
Source: PLoS One. 2017 Jun 8;12(6):e0174543. doi: 10.1371/journal.pone.0174543 (PMC5465871; doi:10.1371/journal.pone.0174543)
Supplement: S1 Dataset — This dataset includes the statistical yearbook of henan province in 2013(*.xls), and the administrative area of henan province(henan.shp). (ZIP) [file pone.0174543.s001.zip › Statistical yearbook of henan province/0208.xls]

## Sheet: Sheet1
2-8 分行业法人单位数
Number of Institutional Unit by City
单位：个																				(unit)
年份 Year		农林牧	采矿业	制造业	电力、燃气	建筑业	交通运输	信息传输	批发和	住宿和	金融业	房地产业	租赁和	科学研究、	水利、环	居民服务	教育	卫生、社会	文化、	公共管
		渔业			及水的生产		仓储及邮	计算机服务	零售业	餐饮业			商务	技术服务和	境和公共	和其他		保障和社会	体育和	理和社
	合 计				和供应业		政业	和软件业					服务业	地质勘查业	设施管理业	服务业		福利业	娱乐业	会组织
		Farming,	Mining	Manufac-	Production	Constru-	Traffic,	Information	Whole-	Accomm-	Fina-	Real estate	Tenancy	Scientific	Management	Resident	Education	Sanitation,	Culture,	Public
	Total	Forestry,		turing	and Supply	ction	transport,	transfer,	sale	odation	nce		and	research,	of water	services		social	sports	manage-
		Animal			of Electri-		storage	computer	and	and			business	technical	conservancy,	and other		security	and	ment
		Husbandry			city,Gas and		and post	services	retail	Restau-			services	service and	environment	services		and social	enterta-	and social
		and Fishery			Water			and software	trade	rants				geologic	and public			welfare	inment	organi-
														perambulation	establishment					zation
2003	272024	10803	5893	77783	794	5369	2471	1486	26052	4666	3248	2455	4952	4366	2193	1370	14180	25428	3445	75070
2004	277950	8660	6853	77694	938	5885	2462	1699	27384	4402	1907	3467	5759	4038	1913	1813	16623	29686	2542	74225
2005	286207	8334	7482	82822	946	6196	2430	1704	28669	4546	1679	3610	6468	4189	1942	1920	16705	29715	2599	74251
2006	305722	8600	7800	90965	1025	6942	2652	2156	33862	5181	1755	4210	7820	4341	1915	2298	16917	29660	2685	74938
2007	322828	9570	7893	97862	1090	7715	2882	2497	37450	5882	1796	5111	8620	4527	1979	2556	17127	30031	2814	75426
2008	362427	11406	7454	105315	1367	9083	4885	4631	47472	8809	1076	6765	9821	5266	2206	3700	22536	26057	3492	81086
2009	379992	13022	7774	109908	1450	9817	5300	4892	52698	9092	1368	7464	11318	5577	2323	4173	22751	26114	3607	81344
2010	400767	14317	7955	115652	1556	11483	5787	5267	58780	8240	1695	9328	13304	6221	2418	4448	22900	26174	3751	81491
2011	412772	15179	7951	117629	1605	12354	6112	5564	63176	8411	1983	10550	15093	6574	2510	4568	22940	25221	3876	81476
2012	426534	15923	7882	119770	1629	13275	6319	6451	67778	8688	2034	11420	16400	7053	2604	4814	23074	25239	4608	81573
