# Supplementary material for: The coordinating evaluation and spatial correlation analysis of CSGC: A case study of Henan province, China
Source: PLoS One. 2017 Jun 8;12(6):e0174543. doi: 10.1371/journal.pone.0174543 (PMC5465871; doi:10.1371/journal.pone.0174543)
Supplement: S1 Dataset — This dataset includes the statistical yearbook of henan province in 2013(*.xls), and the administrative area of henan province(henan.shp). (ZIP) [file pone.0174543.s001.zip › Statistical yearbook of henan province/0209.xls]

## Sheet: Sheet1
2-9 各市按三次产业和机构类型分法人单位数(2012年)
Number of Institutional Unit by orgniztion type and City (2012)
单位：个										(unit)
		合计
市(县)	City(County)		第一产业	第二产业	第三产业	企业法人	事业法人	机关法人	社会团体	其他
		Total	Primary	Secondary	Tertiary	Business	Institution	Government	Social	Others
			Industry	Industry	Industry	Entity	Entity	Entity	Organization
全省	Total	426534	15923	142556	268055	284152	40987	11828	5577	83990
省辖市	City
郑 州 市	Zhengzhou	67994	1026	16208	50760	55087	3607	942	627	7731
开 封 市	Kaifeng	21894	665	8102	13127	15933	1331	614	270	3746
洛 阳 市	Luoyang	35814	1062	10999	23753	22025	5424	978	504	6883
平 顶 山 市	Pingdingshan	21417	1173	6070	14174	14211	1610	818	380	4398
安 阳 市	Anyang	22497	505	7780	14212	14596	2260	613	210	4818
鹤 壁 市	Hebi	7045	421	1846	4778	3748	760	356	220	1961
新 乡 市	Xinxiang	25509	861	10264	14384	17180	2286	855	344	4844
焦 作 市	Jiaozuo	17100	538	6644	9918	11121	1596	583	381	3419
濮 阳 市	Puyang	17570	468	5428	11674	8421	1868	450	225	6606
许 昌 市	Xuchang	28500	807	12219	15474	20771	1585	411	247	5486
漯 河 市	Luohe	8138	242	2821	5075	5013	950	336	132	1707
三 门 峡 市	Sanmenxia	14918	623	3945	10350	10680	1564	441	351	1882
南 阳 市	Nanyang	41622	2607	14292	24723	24972	5929	1029	599	9093
商 丘 市	Shangqiu	21084	458	8588	12038	12405	1926	818	223	5712
信 阳 市	Xinyang	21525	1477	6595	13453	12144	3106	867	387	5021
周 口 市	Zhoukou	21598	537	8923	12138	13214	1744	838	120	5682
驻 马 店 市	Zhumadian	28595	2421	10704	15470	20555	3011	803	348	3878
济 源 市	Jiyuan	3714	32	1128	2554	2076	430	76	9	1123
省直管县	Province Administrating County
巩义市	Gongyi	4284	45	2334	1905	3027	351	85	40	781
兰考县	Lankao	3776	146	1646	1984	2951	99	75	10	641
汝州市	Ruzhou	2624	206	907	1511	1753	201	93	43	534
滑县	Huaxian	3624	44	1434	2146	1930	489	73	41	1091
长垣县	Changyuan	2758	144	1187	1427	1888	115	78	25	652
邓州市	Dengzhou	4955	737	1601	2617	2750	837	84	29	1255
永城市	Yongcheng	2565	18	1028	1519	1331	185	82	29	938
固始县	Gushi	3267	215	732	2320	1656	542	83	44	942
鹿邑县	Luyi	1919	33	958	928	1161	109	71	7	571
新蔡县	Xincai	3819	183	1308	2328	2819	373	86	114	427
