# Supplementary material for: The coordinating evaluation and spatial correlation analysis of CSGC: A case study of Henan province, China
Source: PLoS One. 2017 Jun 8;12(6):e0174543. doi: 10.1371/journal.pone.0174543 (PMC5465871; doi:10.1371/journal.pone.0174543)
Supplement: S1 Dataset — This dataset includes the statistical yearbook of henan province in 2013(*.xls), and the administrative area of henan province(henan.shp). (ZIP) [file pone.0174543.s001.zip › Statistical yearbook of henan province/0210.xls]

## Sheet: Sheet1
2-10 各市分行业法人单位数(2012年)
Number of Institutional Unit by Sector and City (2012)
单位：个																					(unit)
市(县)	City(County)		农林牧	采矿业	制造业	电力、燃气	建筑业	交通运输	信息传输	批发和	住宿和	金融业	房地产业	租赁和	科学研究、	水利、环	居民服务	教育	卫生、社会	文化、	公共管
			渔业			及水的生产		仓储及邮	计算机服务	零售业	餐饮业			商务	技术服务和	境和公共	和其他		保障和社会	体育和	理和社
		合 计				和供应业		政业	和软件业					服务业	地质勘查业	设施管理业	服务业		福利业	娱乐业	会组织
			Farming,	Mining	Manufac-	Production	Constru-	Traffic,	Information	Whole-	Accomm-	Fina-	Real	Tenancy	Scientific	Management	Resident	Education	Sanitation,	Culture,	Public
		Total	Forestry,		turing	and Supply	ction	transport,	transfer,	sale	odation	nce	estate	and	research,	of water	services		social	sports	manage-
			Animal			of Electri-		storage	computer	and	and			business	technical	conservancy,	and other		security	and	ment
			Husbandry			city,Gas and		and post	services	retail	Restau-			services	service and	environment	services		and social	enterta-	and social
			and Fishery			Water			and software	trade	rants				geologic	and public			welfare	inment	organi-
															perambulation	establishment					zation
全省	Total	426534	15923	7882	119770	1629	13275	6319	6451	67778	8688	2034	11420	16400	7053	2604	4814	23074	25239	4608	81573
省辖市	City
郑 州 市	Zhengzhou	67994	1026	615	11927	126	3540	994	2164	19700	1136	431	3430	7582	2045	355	891	2571	3019	753	5689
开 封 市	Kaifeng	21894	665	3	7345	56	698	569	508	3352	825	80	546	808	378	105	279	793	486	438	3960
洛 阳 市	Luoyang	35814	1062	1215	8663	164	957	420	725	5370	537	207	1022	1215	723	307	299	2620	3588	447	6273
平 顶 山 市	Pingdingshan	21417	1173	1178	4301	77	514	248	442	3933	746	126	611	619	271	156	329	1036	785	385	4487
安 阳 市	Anyang	22497	505	514	5839	88	1339	287	200	3460	356	70	457	606	219	126	345	1636	1467	172	4811
鹤 壁 市	Hebi	7045	421	111	1555	38	142	107	83	728	118	72	187	169	102	40	58	403	877	76	1758
新 乡 市	Xinxiang	25509	861	158	9171	79	856	320	183	3684	397	99	627	598	244	182	267	1303	828	139	5513
焦 作 市	Jiaozuo	17100	538	197	6043	68	336	291	174	2325	194	78	390	495	294	111	146	722	953	167	3578
濮 阳 市	Puyang	17570	468	9	5001	34	384	154	232	1451	248	52	202	255	229	71	141	1101	3152	146	4240
许 昌 市	Xuchang	28500	807	308	11207	77	627	400	317	4374	646	127	609	677	227	128	440	1445	2018	299	3767
漯 河 市	Luohe	8138	242	19	2624	29	149	207	18	1084	174	54	194	180	72	49	110	535	165	74	2159
三 门 峡 市	Sanmenxia	14918	623	986	2341	145	473	356	235	3311	323	107	361	915	444	199	302	505	433	212	2647
南 阳 市	Nanyang	41622	2607	1120	12221	194	757	341	379	4344	1188	101	660	800	499	294	342	3161	4029	385	8200
商 丘 市	Shangqiu	21084	458	9	8148	91	340	402	58	1882	230	131	409	253	99	49	118	1248	418	122	6619
信 阳 市	Xinyang	21525	1477	699	4989	164	743	266	117	2218	552	88	552	349	718	198	128	1149	1083	219	5816
周 口 市	Zhoukou	21598	537	1	8360	81	481	399	264	1830	333	72	419	265	104	63	217	1238	433	152	6349
驻 马 店 市	Zhumadian	28595	2421	647	9148	100	809	521	319	4211	658	113	631	514	321	141	369	1393	942	346	4991
济 源 市	Jiyuan	3714	32	93	887	18	130	37	33	521	27	26	113	100	64	30	33	215	563	76	716
省直管县	Province Administrating County
巩义市	Gongyi	4284	45	76	2199	23	36	45	68	407	65	7	60	67	34	28	16	165	364	42	537
兰考县	Lankao	3776	146	3	1537	10	96	72	63	619	127	12	59	102	63	15	69	61	70	88	564
汝州市	Ruzhou	2624	206	274	607	5	21	28	51	414	52	3	28	41	30	14	19	129	59	28	615
滑县	Huaxian	3624	44	1	1319	3	111	18	21	285	23	2	45	28	19	5	36	410	53	9	1192
长垣县	Changyuan	2758	144		995	9	183	25	23	353	42	10	69	44	23	10	12	55	26	7	728
邓州市	Dengzhou	4955	737	28	1502	46	25	13	72	256	33	3	31	29	25	30	19	571	574	45	916
永城市	Yongcheng	2565	18	7	975	10	36	56	1	158	15	7	51	14	13	5	3	114	55	11	1016
固始县	Gushi	3267	215	52	610	31	39	64	5	418	67	18	100	94	76	20	31	197	144	46	1040
鹿邑县	Luyi	1919	33		918	8	32	13		109	18	1	18	8	5	7	3	68	30	8	640
新蔡县	Xincai	3819	183		1220	17	71	66	47	801	100	8	39	47	18	14	59	194	93	54	788
