# Supplementary material for: The coordinating evaluation and spatial correlation analysis of CSGC: A case study of Henan province, China
Source: PLoS One. 2017 Jun 8;12(6):e0174543. doi: 10.1371/journal.pone.0174543 (PMC5465871; doi:10.1371/journal.pone.0174543)
Supplement: S1 Dataset — This dataset includes the statistical yearbook of henan province in 2013(*.xls), and the administrative area of henan province(henan.shp). (ZIP) [file pone.0174543.s001.zip › Statistical yearbook of henan province/0211.xls]

## Sheet: Sheet1
2-11 各市按登记注册类型分企业法人单位数(2012年)
Number of Business Entities by City and Status of Registration (2012)
单位：个													(unit)
市(县)	City(County)
		企 业	内资企业									港、澳、台	外商投资
		单位数		#国有企业	#集体企业	#股份合作	#联 营	#有限责任	#股份有限	#私 营	#其他内资	商投资企业	企 业
						企 业		公 司	公 司
			Domestic		Collective-							Enterprises with	Enterprises
		Number of	Funded	State-owned	owned	Cooperative	Joint	Limited Liability	Share-holding	Private	Others	Funds from Hong Kong,	with Foreign
		Enterprises	Enterprises	Enterprises	Enterprises	Enterprises	Ownership	Corporations	Corporations Ltd.			Macao and Taiwan	Investment
全省	Total	284152	282618	6454	7739	1764	463	46961	7038	198601	13598	681	853
省辖市	City
郑 州 市	Zhengzhou	55087	54524	884	773	353	44	15242	1132	34591	1505	240	323
开 封 市	Kaifeng	15933	15857	339	547	114	37	1973	382	11690	775	33	43
洛 阳 市	Luoyang	22025	21880	761	776	143	44	4388	482	14528	758	67	78
平 顶 山 市	Pingdingshan	14211	14167	335	433	86	24	2053	304	10075	857	24	20
安 阳 市	Anyang	14596	14545	225	529	91	20	2934	416	9634	696	22	29
鹤 壁 市	Hebi	3748	3715	84	213	62	8	1047	165	1819	317	15	18
新 乡 市	Xinxiang	17180	17047	371	652	140	29	2513	685	11664	993	51	82
焦 作 市	Jiaozuo	11121	11054	253	264	64	24	2404	319	6895	831	28	39
濮 阳 市	Puyang	8421	8386	214	205	80	15	1108	173	5987	604	16	19
许 昌 市	Xuchang	20771	20715	165	185	55	17	2429	384	16239	1241	24	32
漯 河 市	Luohe	5013	4979	130	134	16	7	995	119	3235	343	16	18
三 门 峡 市	Sanmenxia	10680	10643	259	565	86	14	1244	269	7665	541	14	23
南 阳 市	Nanyang	24972	24884	624	666	175	59	2573	473	18738	1576	47	41
商 丘 市	Shangqiu	12405	12371	383	334	75	17	1147	278	9726	411	13	21
信 阳 市	Xinyang	12144	12112	611	791	71	65	1259	312	8373	630	16	16
周 口 市	Zhoukou	13214	13176	392	271	41	16	1009	600	10446	401	21	17
驻 马 店 市	Zhumadian	20555	20501	373	352	104	22	1872	477	16369	932	30	24
济 源 市	Jiyuan	2076	2062	51	49	8	1	771	68	927	187	4	10
省直管县	Province Administrating County
巩义市	Gongyi	3027	3013	39	99	22	7	389	52	2316	89	5	9
兰考县	Lankao	2951	2944	27	22	4	5	125	23	2642	96	3	4
汝州市	Ruzhou	1753	1749	36	49	3	4	114	9	1458	76	4
滑县	Huaxian	1930	1927	18	58	9	4	195	37	1410	196	1	2
长垣县	Changyuan	1888	1880	21	28	17	3	575	81	994	161	3	5
邓州市	Dengzhou	2750	2745	69	57	5		68	8	2476	62	2	3
永城市	Yongcheng	1331	1329	34	36	4	1	110	14	1050	80	1	1
固始县	Gushi	1656	1651	36	82	12	25	231	30	1224	11	2	3
鹿邑县	Luyi	1161	1161	22	26	1	1	157	15	897	42
新蔡县	Xincai	2819	2818	27	24	28	3	72	104	2332	228	1
