# Supplementary material for: The coordinating evaluation and spatial correlation analysis of CSGC: A case study of Henan province, China
Source: PLoS One. 2017 Jun 8;12(6):e0174543. doi: 10.1371/journal.pone.0174543 (PMC5465871; doi:10.1371/journal.pone.0174543)
Supplement: S1 Dataset — This dataset includes the statistical yearbook of henan province in 2013(*.xls), and the administrative area of henan province(henan.shp). (ZIP) [file pone.0174543.s001.zip › Statistical yearbook of henan province/0212.xls]

## Sheet: Sheet1
2-12 “三上”法人单位数(2013年底)
Number of Institutional Unit of industry,construction, wholesale and retail trades,
hotels and catering enterprises above designated size (end of 2013)
单位：个								(unit)
市(县)	City(County)	合计	工业	建筑业	批发和零售业	住宿和餐饮业	房地产业	重点服务业
					Wholesale	Accommodation
		Total	Industry	Construction	and retail	and	Real	Key
					trade	Restaurants	estate	Services
全省	Total	45645	20558	6431	7331	2441	5438	3446
省辖市	City
郑 州 市	Zhengzhou	7624	2299	1814	1303	355	1140	713
开 封 市	Kaifeng	2147	980	276	385	174	215	117
洛 阳 市	Luoyang	3922	1765	493	687	189	558	230
平 顶 山 市	Pingdingshan	2034	670	286	383	202	305	188
安 阳 市	Anyang	1775	808	287	238	77	265	100
鹤 壁 市	Hebi	1011	555	108	131	48	126	43
新 乡 市	Xinxiang	2380	1108	365	361	102	332	112
焦 作 市	Jiaozuo	2150	1210	242	273	63	204	158
濮 阳 市	Puyang	1636	875	293	227	48	138	55
许 昌 市	Xuchang	2519	1432	139	404	115	266	163
漯 河 市	Luohe	1126	598	110	184	75	100	59
三 门 峡 市	Sanmenxia	1338	637	191	240	71	141	58
南 阳 市	Nanyang	3242	1419	447	602	232	360	182
商 丘 市	Shangqiu	1710	851	192	242	67	257	101
信 阳 市	Xinyang	2122	985	254	311	147	235	190
周 口 市	Zhoukou	2132	1044	253	248	152	225	210
驻 马 店 市	Zhumadian	2707	1325	252	412	151	244	323
济 源 市	Jiyuan	507	225	96	68	17	78	23
省直管县	Province Administrating County
巩义市	Gongyi	576	434	27	46	19	33	17
兰考县	Lankao	611	274	16	144	25	24	128
汝州市	Ruzhou	396	128	9	108	6	23	122
滑县	Huaxian	263	128	40	55	5	25	10
长垣县	Changyuan	385	133	135	40	23	36	18
邓州市	Dengzhou	281	144	24	62	12	24	15
永城市	Yongcheng	257	128	32	22	8	39	28
固始县	Gushi	343	169	28	71	32	21	22
鹿邑县	Luyi	193	84	12	32	14	9	42
新蔡县	Xincai	258	150	10	52	12	15	19
