# Supplementary material for: The coordinating evaluation and spatial correlation analysis of CSGC: A case study of Henan province, China
Source: PLoS One. 2017 Jun 8;12(6):e0174543. doi: 10.1371/journal.pone.0174543 (PMC5465871; doi:10.1371/journal.pone.0174543)
Supplement: S1 Dataset — This dataset includes the statistical yearbook of henan province in 2013(*.xls), and the administrative area of henan province(henan.shp). (ZIP) [file pone.0174543.s001.zip › Statistical yearbook of henan province/0213.xls]

## Sheet: Sheet1
2-13 产业集聚区法人单位数(2013年)
Number of Institutional Unit in Industry gathering Area (2013)
单位：个											(unit)
名 称	合计	工业	建筑业	房地 产业	批发和			住宿和			重 点 服务业
					零售业	批发业	零售业	餐饮业	住宿业	餐饮业
					Whole-			Accom-
	Total	Industry	Construc-	Real	sale and	Whole-	retail	modation	Accom-	Restau-	Key
			tion	estate	retail	sale	trade	and	modation	rants	Services
					trade			Restaurants
合计	11125	7608	848	921	1192	488	704	243	109	134	313
郑州马寨产业集聚区	90	79	1	1	7	2	5	2	2
郑州市金岱工业园区	24	3			20	1	19				1
郑州上街装备产业集聚区	41	39	2
郑州国际物流中心园区	55	50	3								2
郑州市白沙产业集聚区	21	16	2	2	1	1
郑州市官渡产业集聚区	42	40			2	2
巩义市产业集聚区	66	66
巩义市豫联产业集聚区	47	43			4	1	3
荥阳市产业集聚区	41	29		5	5	4	1				2
新密市产业集聚区	41	38			3	3
新郑新港工业园区	49	42	1		4	2	2	2		2
登封市产业集聚区	36	30			6	1	5
郑州经济技术产业集聚区	320	83	98	46	55	37	18	5	5		33
郑州高新技术产业集聚区	272	111	86	45	19	16	3	1	1		10
郑州航空港区	74	47	3	10	6	3	3	5	3	2	3
开封边村产业集聚区	25	20	2		2	1	1	1	1
开封市精细化工产业集聚区	23	16		1	5		5	1		1
开封汴西产业集聚区	346	107	76	63	46	6	40	45	12	33	9
杞县产业集聚区	83	60		1	10	1	9	4		4	8
通许县产业集聚区	88	64	5	7	11	2	9				1
尉氏县产业集聚区	132	93	6	4	17	2	15	8	2	6	4
开封黄龙产业集聚区	82	58	7	8	4	2	2	3		3	2
兰考县产业集聚区	101	75		5	10	4	6	2	1	1	9
洛阳工业产业集聚区	73	57	3	1	7	5	2				5
(含洛阳工业园区)
洛阳市先进制造业集聚区	41	25	3	3	4	3	1				6
洛阳市石化产业集聚区	42	12	19		5	5					6
洛阳经济技术产业集聚区	72	5	9	37	18	13	5	2	2		1
(含洛阳经济开发区)
洛阳市洛龙科技园区	53	42	5	1	3	1	2				2
孟津县产业集聚区	31	26	1		4	3	1
洛阳市洛新产业集聚区	132	109	7	9	5	4	1	1	1		1
新安县产业集聚区	39	36	1		2	2
栾川县产业集聚区	20	6	3	2	4	1	3	2	2		3
嵩县产业集聚区	10	10
汝阳县产业集聚区	15	15
宜阳县产业集聚区	71	67		2	2	1	1
洛宁县产业集聚区	29	22		6				1		1
伊川县产业集聚区	16	16
洛阳市伊洛产业集聚区	68	63		4	1		1
偃师市产业集聚区	83	78			5		5
洛阳高新技术产业集聚区	186	95	22	40	10	9	1	3	1	2	16
(含洛阳国家高新技术产业开发区)
平顶山平新产业集聚区	4	3									1
平顶山高新技术产业集聚区	75	19	10	2	37	4	33				7
(含平顶山高新技术产业园区)
平顶山市石龙产业集聚区	19	19
宝丰县产业集聚区	30	21	2		3	2	1	4	4
平顶山化工产业集聚区	4	4
叶县产业集聚区	26	18	2	2				3	3		1
鲁山县产业集聚区	24	20			3	1	2				1
郏县产业集聚区	27	16	3	5	2	2		1	1
舞钢市产业集聚区	25	20	2	1	2	2
汝州市产业集聚区	27	20			1	1					6
安阳高新技术产业集聚区	83	38	11	19	12	7	5	2	2		1
(含安阳高新技术产业园区)
安阳市产业集聚区	20	12	1	4	3	2	1
安阳市纺织产业集聚区	9	9
安阳市新东产业集聚区	14	6		7	1		1
安阳县产业集聚区	7	6			1		1
汤阴县产业集聚区	25	23		2
滑县产业集聚区	47	27	5	6	7	1	6	1		1	1
内黄县产业集聚区	67	47	8	6	5	3	2	1	1
林州市产业集聚区	95	86	3	2	3	2	1				1
鹤壁市宝山循环经济产业集聚区	29	26		1	1		1				1
鹤壁市金山产业集聚区	112	91	8	3	9	1	8	1	1
黎阳产业集聚区(鹤壁市浚县)	57	48		6	2	1	1				1
鹤壁市鹤淇产业集聚区	60	44		8	6	4	2				2
新乡市新东产业集聚区	47	20	1	11	13	8	5	1	1		1
新乡电源产业集聚区	33	26	1	3	1	1		1		1	1
新乡经济技术集聚区	112	66	13	14	14	3	11	4	2	2	1
(含新乡经济开发区)
获嘉县产业集聚区	69	40	15	2	9	2	7	2		2	1
新乡市桥北产业集聚区	15	11	1		3	2	1
原阳县产业集聚区	65	51		11				2	1	1	1
延津县产业集聚区	44	42			1	1		1		1
封丘县产业集聚区	50	31	4	4	9	2	7	1		1	1
长垣县产业集聚区	163	80	49	15	11	3	8	7	1	6	1
(含长垣起重工业园区)
卫辉市产业集聚区	29	25		1	3	1	2
辉县市产业集聚区	43	37	2	2	1	1		1	1
新乡高新技术产业集聚区	216	57	46	49	42	10	32	14	7	7	8
(含新乡高新技术开发区)
新乡工业产业集聚区	71	66	2		3	3
(含新乡工业园区)
焦作工业产业集聚区	35	35
焦作经济技术产业集聚区	87	41	4	8	28	7	21	1	1		5
(含焦作经济开发区)
焦作循环经济产业集聚区	12	11									1
修武县产业集聚区	55	54		1
博爱县产业集聚区	37	37
武陟县产业集聚区	95	79	3	2	5		5	1		1	5
温县产业集聚区	52	51			1		1
沁阳市沁北产业集聚区	99	87	6	1	4	2	2				1
孟州市产业集聚区	66	60	3	1	2	2
濮阳市濮东产业集聚区	57	38	3		16	1	15
清丰县产业集聚区	39	35		1	3	1	2
南乐县产业集聚区	36	34			1	1					1
范县产业集聚区	91	81		5	5	5
台前县产业集聚区	42	42
濮阳市产业集聚区	7	7
(含濮阳工业园区)
濮阳县产业集聚区	30	22		5	3		3
濮阳经济技术产业集聚区	81	50	3	16	6	1	5				6
(含濮阳经济开发区)
许昌魏都产业集聚区	74	49	6	6	12	1	11				1
许昌尚集产业集聚区	81	72	1	3	4	1	3	1		1
中原电气谷核心区	8	8
鄢陵县产业集聚区	62	54	3	2	2	1	1				1
襄城县产业集聚区	56	45		1	3	1	2	7	4	3
禹州市产业集聚区	182	140		9	18	5	13	6	3	3	9
长葛市产业集聚区	88	66	1	2	15	14	1	1	1		3
许昌经济技术产业集聚区	109	75	4	18	10	3	7	1	1		1
(含许昌经济开发区)
漯河市沙澧产业集聚区	96	49	3	8	28	3	25				8
漯河淞江产业集聚区	53	33	6	1	8	4	4	5		5
漯河市东城产业集聚区	35	31			1	1		1		1	2
舞阳县产业集聚区	32	31			1		1
临颍县产业集聚区	48	35	4	5	3		3	1		1
漯河经济技术产业集聚区	92	69	5	7	8	6	2	1	1		2
(含漯河经济开发区)
渑池县产业集聚区	62	51	1		10	7	3
陕县产业集聚区	19	17			2	1	1
卢氏县产业集聚区	14	14
义马市煤化工产业集聚区	43	32	1	2	8	3	5
灵宝市产业集聚区	38	31	2		4		4				1
三门峡经济技术产业集聚区	64	14	16	16	11		11	1	1		6
(含三门峡经济开发区)
三门峡产业集聚区	51	34	4	1	8	8					4
南阳市新能源产业集聚区	112	54	18	15	18	7	11	6	2	4	1
南阳高新技术产业集聚区	220	71	32	24	70	19	51	11	8	3	12
(含南阳高新技术产业园区)
南阳光电产业集聚区	80	37	4		36	32	4				3
南召县产业集聚区	29	27			1	1		1	1
方城县产业集聚区	61	36	5	9	7	4	3	4		4
西峡县产业集聚区	95	80	2	1	5	1	4	3	1	2	4
镇平县产业集聚区	66	56	1	4	1		1	2	1	1	2
内乡县产业集聚区	52	38	2	3	2	1	1	4	1	3	3
淅川县产业集聚区	59	55			1	1		3		3
社旗县产业集聚区	68	46	7	7	3	1	2	3		3	2
唐河县产业集聚区	103	87	5	5	3	3		1		1	2
新野县产业集聚区	79	78			1	1
桐柏县产业集聚区	45	29	5	3	6	2	4	2	2
邓州市产业集聚区	47	35	4	2	4	1	3	1		1	1
商丘经济技术产业集聚区	81	44	14	12	8	4	4	3		3
(含商丘经济开发区)
豫东综合物流集聚区	17	6		1	7	7					3
商丘市梁园产业集聚区	106	48	3	15	39	4	35				1
商丘市睢阳产业集聚区	77	56		5	8	7	1				8
民权县产业集聚区	96	61	8	11	8	5	3	2	1	1	6
睢县产业集聚区	63	47	1	14	1		1
宁陵县产业集聚区	49	41	2	6
柘城县产业集聚区	91	54	5	19	9	7	2	2	1	1	2
虞城县产业集聚区	77	61	3	5	7	4	3	1	1
夏邑县产业集聚区	78	69		8	1	1
永城市产业集聚区	45	33	2	1	9	2	7
信阳金牛物流产业集聚区	71	38	6	16	9	1	8				2
信阳市产业集聚区	105	42	13	11	30	3	27	3	1	2	6
信阳市平桥产业集聚区	56	45	2	2	7		7
信阳市上天梯产业集聚区	32	31		1
信阳明港产业集聚区	21	15	1	1	4	4
罗山县产业集聚区	44	41		3
光山县官渡河产业集聚区	44	31	2	3	6	2	4				2
新县产业集聚区	26	19			6	2	4	1		1
商城县产业集聚区	41	26	5	2	5	4	1				3
固始县史河湾产业集聚区	29	23			3		3	2	1	1	1
固始县产业集聚区	41	33		3	3		3	2	1	1
潢川经济技术产业集聚区	26	16	2	4	2		2				2
(含潢川经济开发区)
潢川县产业集聚区	27	23		3	1		1
淮滨县产业集聚区	66	42	7	10	3		3	2	2		2
息县产业集聚区	52	33	5	5	8	4	4				1
周口市川汇产业集聚区	31	12	2		15	15		1		1	1
扶沟县产业集聚区	58	54	2		1		1				1
西华县产业集聚区	20	20
商水县产业集聚区	63	49	1	3	5	4	1	2	1	1	3
沈丘县产业集聚区	92	77	5	7	2	1	1				1
郸城县产业集聚区	56	51			5	3	2
淮阳县产业集聚区	62	61						1	1
太康县产业集聚区	44	35	1	2	3	2	1				3
鹿邑县产业集聚区	57	47	2		6	6					2
项城市产业集聚区	43	38		3	2	1	1
周口经济技术产业集聚区	45	18		15	9	4	5				3
(含周口经济开发区)
驻马店装备产业集聚区	74	33	8	6	26	10	16	1	1
驻马店市产业集聚区	39	38	1
西平县产业集聚区	56	41	2	6	6	4	2	1	1
上蔡县产业集聚区	80	68	4	2	4	1	3	2	2
平舆县产业集聚区	115	109		2	2	2		2	1	1
正阳县产业集聚区	35	21	4	6	1		1	2	1	1	1
确山县产业集聚区	59	50	1	3	1		1	4	3	1
泌阳县产业集聚区	60	51		6	1		1	1		1	1
汝南县产业集聚区	70	68			1	1		1	1
遂平县产业集聚区	90	68	3	3	10	8	2	3	2	1	3
新蔡县产业集聚区	39	26	8	5
驻马店经济技术产业集聚区	1	1
(含驻马店经济开发区)
济源市高新技术产业集聚区	40	21	3	8	1		1	1	1		6
济源市玉川产业集聚区	29	27			2	2
济源市虎岭产业集聚区	39	35	2		2	2
