# Supplementary material for: The coordinating evaluation and spatial correlation analysis of CSGC: A case study of Henan province, China
Source: PLoS One. 2017 Jun 8;12(6):e0174543. doi: 10.1371/journal.pone.0174543 (PMC5465871; doi:10.1371/journal.pone.0174543)
Supplement: S1 Dataset — This dataset includes the statistical yearbook of henan province in 2013(*.xls), and the administrative area of henan province(henan.shp). (ZIP) [file pone.0174543.s001.zip › Statistical yearbook of henan province/0214.xls]

## Sheet: Sheet1
2-14 产业集聚区主要指标(2013年)
Number of Institutional Unit in Industry gathering Area (2013)
单位：亿元		(100 million yuan)
名 称	规模以上工业从业 人员期末人数(人)	规模以上工业 主营业务收入	固定资产 投资完成额
	Number of Employed	Revenue from Principal	Investment
	Persons (persons)	Business	in Fixed Assets
合 计	3518440	31491.1	12700.2
郑州高新技术产业集聚区	41220	389.775	169.37
郑州经济技术产业集聚区	42941	470.9	133.39
郑州航空港产业集聚区	276746	1747.9	166.94
郑州国际物流产业集聚区	8039	170.854	93.84
郑州市中牟产业集聚区	10055	38.0243	68.57
郑州市中牟汽车产业集聚区	14826	223.161	69.64
郑州市金岱产业集聚区	717	1.698	27.4
郑州上街装备产业集聚区	7588	141.787	31.02
郑州马寨产业集聚区	12791	137.968	35.07
巩义市产业集聚区	19742	463.751	66.16
巩义市豫联产业集聚区	13706	246.877	40.54
新郑新港产业集聚区	15522	143.027	71.17
新密市产业集聚区	18877	198.451	80.84
登封市产业集聚区	14629	154.757	55.08
荥阳市产业集聚区	18379	247.583	69.43
开封汴西产业集聚区	26979	221.358	151.64
开封黄龙产业集聚区	27485	142.016	98.75
开封市汴东产业集聚区	14707	90.1598	19.23
尉氏县产业集聚区	49375	324.568	94.47
杞县产业集聚区	38525	180.191	83.06
开封市精细化工产业集聚区	9907	71.3923	26.04
通许县产业集聚区	28316	147.354	78.01
兰考县产业集聚区	28312	130.73	61.92
洛阳高新技术产业集聚区	27683	229.32	70.86
洛阳工业产业集聚区	16770	145.598	45.51
洛阳经济技术产业集聚区	1364	15.3187	29.65
伊滨产业集聚区	18301	114.184	95.71
洛阳市洛龙产业集聚区	16974	142.481	85.49
洛阳市洛新产业集聚区	24634	350.849	77.24
洛阳市石化产业集聚区	7197	547.903	18.81
洛阳市先进制造产业集聚区	36657	363.952	53.57
洛宁县产业集聚区	25166	115.689	35.49
宜阳县产业集聚区	20552	189.506	91.4
新安县产业集聚区	22284	491.164	114.28
栾川县产业集聚区	2831	43.4048	70.4
孟津县华阳产业集聚区	14812	128.956	70.54
汝阳县产业集聚区	7506	47.6898	69.04
嵩县产业集聚区	6912	52.3393	21.94
伊川县产业集聚区	13181	244.587	119.54
偃师市产业集聚区	27639	332.192	75.26
平顶山高新技术产业集聚区	8160	198.958	23.59
平顶山平新产业集聚区	5489	6.30248	24.78
平顶山化工产业集聚区	730	2.65692	59.64
平顶山市石龙产业集聚区	4841	69.9332	10.5
郏县产业集聚区	17004	66.6006	81.76
汝州市产业集聚区	14817	94.0142	48.47
叶县产业集聚区	7395	131.174	65.55
宝丰县产业集聚区	12960	80.3393	84.34
舞钢市产业集聚区	25235	116.271	73.88
鲁山县产业集聚区	4893	73.6578	66.36
安阳高新技术产业集聚区	11201	82.7592	90.47
安阳市产业集聚区	2832	88.67	10.29
安阳市纺织产业集聚区	957	11.097	8.32
安阳市新东产业集聚区	558	4.25943	15.25
安阳县产业集聚区	5604	186.095	37.32
滑县产业集聚区	11916	69.9118	65.69
林州市产业集聚区	40844	488.988	169.14
汤阴县产业集聚区	10210	238.34	29.03
内黄县产业集聚区	19244	152.623	47.99
鹤壁市鹤淇产业集聚区	27203	193.896	61.25
鹤壁市宝山循环经济产业集聚区	53830	289.907	47.32
鹤壁市金山产业集聚区	12262	168.885	91.1
浚县产业集聚区	28440	147.699	69.61
新乡高新技术产业集聚区	24241	304.388	65.26
新乡工业产业集聚区	35510	292.801	112.44
新乡经济技术产业集聚区	37008	336.651	90.57
新乡电源产业集聚区	15112	130.28	56.78
新乡市新东产业集聚区	8525	25.4339	35.2
新乡桥北产业集聚区	2816	8.73993	63.08
长垣县产业集聚区	31599	326.416	102.84
原阳县产业集聚区	13786	85.7046	82.36
获嘉县产业集聚区	11435	70.3113	55.82
封丘县产业集聚区	6461	38.1347	44.45
卫辉市产业集聚区	4324	43.0981	17.58
延津县产业集聚区	15316	126.082	40.39
辉县市产业集聚区	21935	258.986	52.54
焦作经济技术产业集聚区	31718	228.27	97.07
焦作循环经济产业集聚区	1659	10.6534	10.37
焦作市工业产业集聚区	12843	224.663	66.74
武陟县产业集聚区	38089	412.64	126.83
温县产业集聚区	14864	221.548	100.11
孟州市产业集聚区	51587	437.148	153.16
沁阳市产业集聚区	35871	554.757	129.05
修武县产业集聚区	11083	152.878	65.09
博爱县产业集聚区	25004	263.772	84.48
濮阳经济技术产业集聚区	13474	199.408	60.25
濮阳市产业集聚区	1634	40.5238	58.46
濮阳市濮东产业集聚区	9324	60.8294	55.76
南乐县产业集聚区	6070	77.4153	60.89
清丰县产业集聚区	13787	118.17	93.1
台前县产业集聚区	8091	43.7935	27.79
濮阳县产业集聚区	12197	138.569	87.07
范县产业集聚区	15125	259.811	56.18
许昌经济技术产业集聚区	21490	148.389	46.8
许昌魏都产业集聚区	11381	95.7956	75.97
许昌尚集产业集聚区	31551	178.605	94.8
中原电气谷核心区	1557	20.542	52.81
长葛市产业集聚区	44559	534.811	162.56
鄢陵县产业集聚区	28849	248.874	107.55
襄城县产业集聚区	13636	71.1476	106.57
禹州市产业集聚区	49006	494.192	133.4
漯河市经济技术产业集聚区	51321	611.34	82.57
漯河市沙澧产业集聚区	27088	123.976	73.4
漯河市东城产业集聚区	27128	121.18	62.46
漯河市淞江产业集聚区	21884	167.563	73.3
舞阳县产业集聚区	22974	208.697	90.54
临颍县产业集聚区	22863	247.093	108.68
三门峡经济技术产业集聚区	2765	80.4646	15.99
三门峡产业集聚区	13764	436.272	114.85
义马煤化工产业集聚区	67146	392.707	98.67
卢氏县产业集聚区	3111	28.9797	29.64
渑池县产业集聚区	14372	246.671	115.61
灵宝市产业集聚区	12873	242.718	81.01
陕县产业集聚区	4591	29.1755	40.61
南阳高新技术产业集聚区	17773	153.248	77.07
南阳市新能源产业集聚区	23568	182.907	98.45
南阳市光电产业集聚区	9301	60.9032	79.64
邓州市产业集聚区	15977	162.869	83.89
新野县产业集聚区	31599	219.466	107.06
淅川县产业集聚区	19323	231.8	121.55
内乡县产业集聚区	12566	78.9129	109.9
唐河县产业集聚区	37083	132.509	100.41
桐柏县产业集聚区	8238	83.5663	66.45
镇平县产业集聚区	13548	96.1655	77.17
西峡县产业集聚区	39708	350.21	113.56
社旗县产业集聚区	17964	86.896	75.39
南召县产业集聚区	5735	38.7833	40.58
方城县产业集聚区	7790	32.1184	55.12
商丘经济技术产业集聚区	12930	47.78	73.06
豫东综合物流产业集聚区	394	3.60831	18.07
商丘市梁园产业集聚区	10111	80.7815	84.47
商丘市睢阳产业集聚区	20210	86.5606	67
永城市产业集聚区	38205	341.528	98.3
民权县产业集聚区	13113	133.984	109.14
夏邑县产业集聚区	25925	120.918	106.49
虞城县产业集聚区	20386	144.864	103.33
柘城县产业集聚区	14968	120.418	100.62
宁陵县产业集聚区	9991	70.2423	62.57
睢县产业集聚区	23949	114.674	96.27
信阳市产业集聚区	8070	61.5886	128.21
潢川经济技术产业集聚区	7765	43.6386	45.4
信阳平桥产业集聚区	19072	93.8112	47.48
信阳市上天梯产业集聚区	13376	50.878	40.06
信阳金牛物流产业集聚区	7335	48.8105	50.33
信阳明港产业集聚区	12780	174.794	21.13
固始县史河湾产业集聚区	6841	42.12	30.73
固始县产业集聚区	11840	55.5653	60.02
光山县官渡河产业集聚区	11438	85.3686	50.28
新县产业集聚区	13759	71.7317	45.66
罗山县产业集聚区	9289	68.3231	50.01
淮滨县产业集聚区	28289	94.3954	58.7
商城县产业集聚区	16731	99.6996	45.36
潢川县产业集聚区	16433	88.1509	52.18
息县产业集聚区	14425	113.003	50.02
周口经济技术产业集聚区	10636	199.734	57.8
周口市川汇产业集聚区	6729	33.2564	21.12
项城市产业集聚区	31005	211.672	70.89
淮阳县产业集聚区	13940	153.995	47.69
扶沟县产业集聚区	16878	175.351	64.02
鹿邑县产业集聚区	20615	179.867	76.54
郸城县产业集聚区	28537	245.695	68.78
西华县产业集聚区	17885	169.66	70
沈丘县产业集聚区	35330	306.434	97.1
太康县产业集聚区	27461	183.368	86.95
商水县产业集聚区	30656	215.35	75.09
驻马店经济技术产业集聚区	455	10.4159	37.73
驻马店装备产业集聚区	19419	96.655	74.87
驻马店市产业集聚区	18345	261.661	57.07
遂平县产业集聚区	19641	103.956	70.03
新蔡县产业集聚区	8928	41.8912	45.88
正阳县产业集聚区	9668	37.5	41.95
汝南县产业集聚区	17216	137.397	72.68
西平县产业集聚区	10261	64.8585	50.61
泌阳县产业集聚区	30474	174.406	70.05
平舆县产业集聚区	21606	198.71	64.45
确山县产业集聚区	9980	96.9846	62.15
上蔡县产业集聚区	22298	132.76	65.3
济源市高新技术产业集聚区	4038	31.3975	25.44
济源市玉川产业集聚区	18020	379.114	96.84
济源市虎岭产业集聚区	39752	457.865	90.34
