# Supplementary material for: The coordinating evaluation and spatial correlation analysis of CSGC: A case study of Henan province, China
Source: PLoS One. 2017 Jun 8;12(6):e0174543. doi: 10.1371/journal.pone.0174543 (PMC5465871; doi:10.1371/journal.pone.0174543)
Supplement: S1 Dataset — This dataset includes the statistical yearbook of henan province in 2013(*.xls), and the administrative area of henan province(henan.shp). (ZIP) [file pone.0174543.s001.zip › Statistical yearbook of henan province/0215.xls]

## Sheet: Sheet1
2-15 航空港主要经济指标(2013年)
Main Economic Indicators of Zhengzhou Airport (2013)
指 标	Item	航空港 Airport
				#郑 州
				Zhengzhou
		绝对数	增长速度 (%)	绝对数	增长速度 (%)
		Absolute value	Growth Rate (%)	Absolute value	Growth Rate (%)
生产总值(亿元)	Gross Domestic Product (100 million yuan)	333.822	24.7	325.599	25.4
第一产业	Primary Industry	16.0239	0.4	13.2779	-0.5
第二产业	Secondary Industry	277.47	32.8	272.909	33.6
#工业	Industry	274.179	32.7	270.48	33.5
第三产业	Tertiary Industry	40.3278	8.7	39.4118	8.8
规模以上工业增加值(亿元)	value-added of Industrial Above Designated Size
	(100 million yuan)		36.1		36.3
#外商及港澳台投资企业	Foreign, Hong Kong, Macao and Taiwan Businessmen		41.4		41.4
固定资产投资(亿元)	Investment in Fixed Assets	201.54	54.1	201.54	54.1
#民间投资	civilian	36.5	-16.1	36.5	-16.1
#工业	Industry	39.07	-46.1	39.07	-46.1
#房地产开发	Real Estate	88.4634	391.9	88.4634	391.9
社会消费品零售总额(亿元)	Total Retail Sales of Consumer Goods (100 million yuan)	63.2371	16.1851	60.9067	16.3
#限上企业(单位)消费品零售额	above Designated Size	4.2868	-0.4	4.2868	-0.4
进出口总值(亿美元)	Total Value of Imports and Exports (USD 100 million)	348.754	15.2	348.754	15.2
出口总值	Total Exports	193.956	28.1	193.956	28.1
进口总值	Total Imports	154.798	2.3	154.798	2.3
外商实际投资额(万美元)	Total Amount of Foreign Investment(USD 10 000)	42000	58.2	42000	58.2
引进省外境内资金(亿元)	Foreign Capital Actually Used(100 million yuan)	29.6723	55.7	29.6723	55.7
地方公共财政预算收入(亿元)	Public Financial Revenue of the Local Government
	(100 million yuan)	15.0728	104.48	15.0728	104.48
#税收收入	Tax Revenue	11.518	64.7	11.518	64.7
地方公共财政预算支出(亿元)	Public Financial Expenditure of the Local Government
	(100 million yuan)	38.0345	222	38.0345	222
#一般公共服务支出	Commonly Public servings	2.2558	25.6	2.2558	25.6
民航旅客吞吐量(万人次)	Passenger throughput of civil aviation (10 000 person-time)	1314	12.56	1314	12.56
民航货邮吞吐量(万吨)	Goods throughput of civil aviation (10 000 tons)	25.5713	69.13	25.5713	69.13
航空运输飞行架次(万架次)	Air transport flight vehicles (10 000 vehicles)	12.78	17.01	12.78	17.01
