# Supplementary material for: The coordinating evaluation and spatial correlation analysis of CSGC: A case study of Henan province, China
Source: PLoS One. 2017 Jun 8;12(6):e0174543. doi: 10.1371/journal.pone.0174543 (PMC5465871; doi:10.1371/journal.pone.0174543)
Supplement: S1 Dataset — This dataset includes the statistical yearbook of henan province in 2013(*.xls), and the administrative area of henan province(henan.shp). (ZIP) [file pone.0174543.s001.zip › Statistical yearbook of henan province/0401.xls]

## Sheet: Sheet1
4-1 总 人 口(年底数)
Total Population (Year-end)
单位：万人									(10 000 persons)
年 份 Year	总人口数	按性别分		性别比	按城乡分		城镇化率	人口密度	常住人口
		By Sex		(女=100)	By Residence		(%)	(人/平方公里)
		男	女	Sex Ratio	城镇	乡村	Urban	Population
	Total			(Female=			Proportion	Density	Residents
	Population	Male	Female	100)	Urban	Rural	(%)	(person/sq.km)	popolation
1957	4840	2469	2371	104.1	449.152	4390.85	9.28	290
1962	4940	2485	2455	101.2	517.712	4422.29	10.48	296
1965	5240	2648	2592	102.1	584.784	4655.22	11.16	314
1970	6026	3055	2971	102.8	729.749	5296.25	12.11	361
1975	6758	3436	3322	103.4	882.595	5875.41	13.06	405
1978	7067	3599	3468	103.8	963.232	6103.77	13.63	423
1979	7189	3662	3527	103.8	993.52	6195.48	13.82	431
1980	7285	3710	3575	103.8	1020.63	6264.37	14.01	436
1981	7397	3768	3629	103.8	1050.37	6346.63	14.2	443
1982	7519	3835	3684	104.1	1084.24	6434.76	14.42	450
1983	7632	3902	3730	104.6	1111.22	6520.78	14.56	457
1984	7737	3960	3777	104.9	1137.34	6599.66	14.7	463
1985	7847	4022	3825	105.2	1164.49	6682.51	14.84	470
1986	7985	4097	3888	105.4	1196.15	6788.85	14.98	478
1987	8148	4184	3964	105.5	1231.98	6916.02	15.12	488
1988	8317	4272	4045	105.6	1269.17	7047.83	15.26	498
1989	8491	4366	4125	105.9	1307.61	7183.39	15.4	508
1990	8649	4440	4209	105.5	1342.32	7306.68	15.52	518
1991	8763	4501	4262	105.6	1388.94	7374.06	15.85	525
1992	8861	4554	4307	105.7	1433.71	7427.29	16.18	531
1993	8946	4602	4344	105.9	1476.98	7469.02	16.51	536
1994	9027	4643	4384	105.9	1520.15	7506.85	16.84	541
1995	9100	4651	4449	104.5	1564.29	7535.71	17.19	545
1996	9172	4715	4457	105.8	1686.73	7485.27	18.39	549
1997	9243	4751	4492	105.8	1810.7	7432.3	19.59	553
1998	9315	4787	4528	105.7	1936.59	7378.41	20.79	558
1999	9387	4825	4562	105.8	2064.2	7322.8	21.99	562
2000	9488	4895	4593	106.6	2201.22	7286.78	23.2	568
2001	9555	4915	4640	105.9	2334.29	7220.71	24.43	572
2002	9613	4946	4667	105.9	2480	7133	25.8	576
2003	9667	4980	4687	106.3	2630	7037	27.2	579
2004	9717	5000	4717	106	2809	6908	28.9	582
2005	9768	5045	4723	106.8	2994	6774	30.65	585	9380
2006	9820	5074	4746	106.9	3189	6631	32.47	588	9392
2007	9869	5100	4769	106.9	3389	6480	34.3	591	9360
2008	9918	5125	4793	106.9	3573	6345	36.03	594	9429
2009	9967	5150	4817	106.9	3758	6209	37.7	597	9487
2010	10437	5407	5030	107.5	4052	6385	38.82	625	9405
2011	10489	5417	5072	106.8	4255	6234	40.57	628	9388
2012	10543	5456	5087	107.2	4473	6070	42.43	631	9406
2013	10601	5487	5114	107.3	4643	5958	43.8	635	9413
注：2010年以来总人口数为根据2010年人口普查登记的户籍人口推算数据，历史数据未进行调整。(下同)
a) Data of the total population since 2010 is calculated basis on the Registered population of the 2010 National Population Census, historical data
have not been adjusted. (the same as following table).
