# Supplementary material for: The coordinating evaluation and spatial correlation analysis of CSGC: A case study of Henan province, China
Source: PLoS One. 2017 Jun 8;12(6):e0174543. doi: 10.1371/journal.pone.0174543 (PMC5465871; doi:10.1371/journal.pone.0174543)
Supplement: S1 Dataset — This dataset includes the statistical yearbook of henan province in 2013(*.xls), and the administrative area of henan province(henan.shp). (ZIP) [file pone.0174543.s001.zip › Statistical yearbook of henan province/0402.xls]

## Sheet: Sheet1
4-2 人口自然变动情况
Natural Changes of Population
单位：万人							(10 000 persons)
	年平均	出生	出生率	死亡	死亡率	自然增加	自然增长率
年 份	人口数	人口数	(‰)	人口数	(‰)	人口数	(‰)
Year	Average Person	Number	Birth Rate	Number	Death Rate	Number of	Natural Growth
	Per Year	of Birth	(‰)	of Death	(‰)	Natural Growth	Rate (‰)
1957	4787	161	33.67	56	11.8	105	21.87
1962	4872	183	37.5	39	8.04	144	29.46
1965	5170	187	36.1	44	8.45	143	27.65
1970	5943	211	35.54	45	7.61	166	27.93
1975	6703	158	23.65	51	7.66	107	15.99
1978	7012	154	21.92	44	6.3	110	15.62
1979	7128	153	21.51	45	6.35	108	15.16
1980	7237	145	20	46	6.32	99	13.68
1981	7341	151	20.64	48	6.57	103	14.07
1982	7458	153	20.62	46	6.21	107	14.41
1983	7576	154	20.38	48	6.3	106	14.08
1984	7685	145	18.89	48	6.26	97	12.63
1985	7792	157	20.09	48	6.13	109	13.96
1986	7916	187	23.65	51	6.44	136	17.21
1987	8067	212	26.22	51	6.32	161	19.9
1988	8233	214	25.95	48	5.83	166	20.12
1989	8404	223	26.51	48	5.76	175	20.75
1990	8570	214	24.92	56	6.52	158	18.4
1991	8706	172	19.78	58	6.63	114	13.15
1992	8812	159	18.13	61	6.99	98	11.14
1993	8904	141	15.87	56	6.35	85	9.52
1994	8987	138	15.36	57	6.34	81	9.02
1995	9064	130	14.41	57	6.28	73	8.13
1996	9136	130	14.28	58	6.44	72	7.84
1997	9208	129	13.97	58	6.3	71	7.67
1998	9279	131	14.17	59	6.37	72	7.8
1999	9351	132	14.07	60	6.35	72	7.72
2000	9438	123	13.07	56	5.93	67	7.14
2001	9522	126	13.2	59	6.26	67	6.94
2002	9584	119	12.41	61	6.38	58	6.03
2003	9640	116	12.1	62	6.46	54	5.64
2004	9692	113	11.67	63	6.47	50	5.2
2005	9743	112	11.55	61	6.3	51	5.25
2006	9794	113	11.59	61	6.27	52	5.32
2007	9845	111	11.3	62	6.3	49	4.9
2008	9893	113	11.42	64	6.45	49	4.97
2009	9943	113	11.45	64	6.46	49	4.99
2010	10202	117	11.52	67	6.57	50	4.95
2011	10463	121	11.56	69	6.62	52	4.94
2012	10516	125	11.87	71	6.71	54	5.16
2013	10572	130	12.27	72	6.76	58	5.51
