# Supplementary material for: The coordinating evaluation and spatial correlation analysis of CSGC: A case study of Henan province, China
Source: PLoS One. 2017 Jun 8;12(6):e0174543. doi: 10.1371/journal.pone.0174543 (PMC5465871; doi:10.1371/journal.pone.0174543)
Supplement: S1 Dataset — This dataset includes the statistical yearbook of henan province in 2013(*.xls), and the administrative area of henan province(henan.shp). (ZIP) [file pone.0174543.s001.zip › Statistical yearbook of henan province/0403.xls]

## Sheet: Sheet1
4-3 各市户数、人口数(2013年底)
Number of Households and Population by City (End of 2013)
分市数据是根据全省2013年人口与城镇化抽样调查数据推算及公安年报数据。
Data by city were computative on the basis of the 2013 National Sample Surveys Population and annual reports of the Bureau of Public Security.
市(县)	City(County)	总 户 数	总人口数	常住人口					年平均	城镇化	年平均
		(万户)	(万人)	(万人)					人口数	率	常住人口
		Total							(万人)	(%)	(万人)
		Number of	Total	Residents	男	女	城镇	乡村	Average		Average
		Households	Population	popolation					popolation	Urban	Residents
		(10 000	(10 000	(10 000	Male	Female	Urban	Rural	(10 000	Proportion	(10 000
		households)	persons)	persons)					persons)	(%)	persons)
全 省	Total	3125	10601	9413	4737	4676	4122.89	5290.11	10572	43.8	9409.5
省辖市	City
郑 州 市	Zhengzhou	210.458	750.53	919.12	462.596	456.524	616.546	302.574	745.495	67.08	911.115
开 封 市	Kaifeng	155.997	511.47	464.6	233.949	230.651	190.971	273.629	510.16	41.1043	464.945
洛 阳 市	Luoyang	212.596	692.3	661.52	331.766	329.754	327.055	334.465	690.42	49.44	660.26
平 顶 山 市	Pingdingshan	154.5	537.52	495.72	254.74	240.98	229.865	265.855	536.091	46.37	494.314
安 阳 市	Anyang	168.161	576.45	509	244.034	264.966	222.942	286.058	575.109	43.8	508.65
鹤 壁 市	Hebi	48.2653	161.17	160.9	83.7741	77.1259	85.0196	75.8804	160.724	52.84	159.85
新 乡 市	Xinxiang	173.035	600.43	567.5	282.668	284.832	261.447	306.053	598.875	46.07	567.175
焦 作 市	Jiaozuo	99.9233	366.6	351.41	173.571	177.839	182.803	168.607	366.189	52.02	351.706
濮 阳 市	Puyang	113.941	387.92	358.4	180.393	178.007	131.604	226.796	386.925	36.72	359.08
许 昌 市	Xuchang	145.525	484.88	429.72	219.557	210.163	189.979	239.741	483.755	44.21	429.675
漯 河 市	Luohe	77.275	275.8	257.5	132.633	124.867	113.918	143.582	275.075	44.24	256.65
三 门 峡 市	Sanmenxia	70.752	226.79	224.11	113.966	110.144	109.59	114.52	226.458	48.9	223.66
南 阳 市	Nanyang	359.794	1170.96	1009	523.577	485.423	386.144	622.856	1168.33	38.27	1011.95
商 丘 市	Shangqiu	261.599	900.02	727.7	361.911	365.789	254.841	472.859	897.486	35.02	729.95
信 阳 市	Xinyang	277.981	859.83	637.71	325.092	312.618	252.98	384.73	857.52	39.67	638.745
周 口 市	Zhoukou	332.26	1130.84	878.4	431.604	446.796	305.508	572.892	1128.24	34.78	879.545
驻 马 店 市	Zhumadian	242.589	896.01	689.54	345.681	343.859	240.581	448.959	893.832	34.89	691.605
济 源 市	Jiyuan	20.5516	68.9	71.5	35.9119	35.5881	39.1891	32.3109	68.695	54.81	70.9
省直管县	Province Administrating County
巩义市	Gongyi	21.5625	82.81	81.631	41.2955	40.3355	40.0482	41.5828	82.645	49.06	81.4776
兰考县	Lankao	26.3016	83.64	66.26	32.1106	34.1494	20.8586	45.4014	83.46	31.48	66.56
汝州市	Ruzhou	30.2184	106.54	93.27	47.6902	45.5798	35.1441	58.1259	106.274	37.68	93.2473
滑县	Huaxian	38.1532	135.21	111.4	52.8824	58.5176	26.0676	85.3324	134.867	23.4	112.75
长垣县	Changyuan	26.2662	85.41	74.34	33.6214	40.7186	28.212	46.128	85.195	37.95	74.82
邓州市	Dengzhou	48.7621	175.42	143.07	76.3831	66.6869	47.5279	95.5421	175.098	33.22	144.071
永城市	Yongcheng	40.0397	153.12	123.05	61.2903	61.7597	48.2479	74.8021	152.72	39.21	122.776
固始县	Gushi	56.6837	173.41	106.52	53.9357	52.5843	36.1103	70.4097	173.006	33.9	106.261
鹿邑县	Luyi	36.7666	120.14	88.67	41.4423	47.2277	30.2985	58.3715	119.87	34.17	88.78
新蔡县	Xincai	29.2044	111.75	83.24	40.4914	42.7486	22.3749	60.8651	111.49	26.88	83.3614
