# Supplementary material for: The coordinating evaluation and spatial correlation analysis of CSGC: A case study of Henan province, China
Source: PLoS One. 2017 Jun 8;12(6):e0174543. doi: 10.1371/journal.pone.0174543 (PMC5465871; doi:10.1371/journal.pone.0174543)
Supplement: S1 Dataset — This dataset includes the statistical yearbook of henan province in 2013(*.xls), and the administrative area of henan province(henan.shp). (ZIP) [file pone.0174543.s001.zip › Statistical yearbook of henan province/0404.xls]

## Sheet: Sheet1
4-4 各市人口出生率、死亡率、自然增长率(2013年底)
Birth Rate, Death Rate, and Natural Growth by City (End of 2013)
市(县)	City(County)	出生人口	出生率	死亡人口	死亡率	自然增长人口	自然增长率
		(万人)	(‰)	(万人)	(‰)	(万人)	(‰)
		Birth	Birth Rate	Death	Death Rate	Natural Growth	Natural Growth
		(10000 person)	(‰)	(10000 person)	(‰)	(10000 person)	Rate (‰)
全 省	Total	130	12.27	72	6.76	58	5.51
省辖市	City
郑 州 市	Zhengzhou	7.38786	9.91	3.21324	4.31021	4.17435	5.59944
开 封 市	Kaifeng	5.7291	11.23	3.10177	6.08	2.62732	5.15
洛 阳 市	Luoyang	7.47725	10.83	3.72136	5.39	3.75588	5.44
平 顶 山 市	Pingdingshan	6.2401	11.64	3.4149	6.37	2.8252	5.27
安 阳 市	Anyang	6.0674	10.55	3.38739	5.89	2.68001	4.66
鹤 壁 市	Hebi	1.75671	10.93	0.855052	5.32	0.901662	5.61
新 乡 市	Xinxiang	6.31813	10.55	3.20398	5.35	3.11415	5.2
焦 作 市	Jiaozuo	3.79738	10.37	1.96643	5.37	1.83094	5
濮 阳 市	Puyang	4.35291	11.25	2.36024	6.1	1.99266	5.15
许 昌 市	Xuchang	5.18102	10.71	2.93156	6.06	2.24946	4.65
漯 河 市	Luohe	2.89104	10.51	1.4634	5.32	1.42764	5.19
三 门 峡 市	Sanmenxia	2.14682	9.48	1.21382	5.36	0.933008	4.12
南 阳 市	Nanyang	12.5011	10.7	7.11514	6.09	5.38601	4.61
商 丘 市	Shangqiu	9.37873	10.45	5.11567	5.7	4.26306	4.75
信 阳 市	Xinyang	9.75	11.37	5.12797	5.98	4.62203	5.39
周 口 市	Zhoukou	11.7563	10.42	6.56639	5.82	5.18993	4.6
驻 马 店 市	Zhumadian	9.95729	11.14	5.60433	6.27	4.35296	4.87
济 源 市	Jiyuan	0.803731	11.7	0.401866	5.85	0.401866	5.85
省直管县	Province Administrating County
巩义市	Gongyi	0.819012	9.91	0.482647	5.84	0.336365	4.07
兰考县	Lankao	0.971474	11.64	0.53164	6.37	0.439834	5.27
汝州市	Ruzhou	1.28272	12.07	0.754544	7.1	0.528181	4.97
滑县	Huaxian	1.44173	10.69	0.753906	5.59	0.687822	5.1
长垣县	Changyuan	0.900511	10.57	0.468573	5.5	0.431939	5.07
邓州市	Dengzhou	2.06791	11.81	1.29748	7.41	0.770433	4.4
永城市	Yongcheng	1.74864	11.45	0.868977	5.69	0.879667	5.76
固始县	Gushi	1.99303	11.52	1.1799	6.82	0.813127	4.7
鹿邑县	Luyi	1.31378	10.96	0.736002	6.14	0.577773	4.82
新蔡县	Xincai	1.22862	11.02	0.752558	6.75	0.476062	4.27
