# Supplementary material for: The coordinating evaluation and spatial correlation analysis of CSGC: A case study of Henan province, China
Source: PLoS One. 2017 Jun 8;12(6):e0174543. doi: 10.1371/journal.pone.0174543 (PMC5465871; doi:10.1371/journal.pone.0174543)
Supplement: S1 Dataset — This dataset includes the statistical yearbook of henan province in 2013(*.xls), and the administrative area of henan province(henan.shp). (ZIP) [file pone.0174543.s001.zip › Statistical yearbook of henan province/0405.xls]

## Sheet: Sheet1
4-5 河南省人口预期寿命
Population life expectancy of Henan
单位：岁									(age)
年龄 Age	1990			2000			2010
	合计	男	女	合计	男	女	合计	男	女
	Total	Male	Female	Total	Male	Female	Total	Male	Female
0	69.96	68.05	71.95	72.82	70.95	74.67	74.574	71.8376	77.5863
1	70.53	68.38	72.81	73.45	71.15	75.88	74.3465	71.5739	77.4004
5	67.12	64.93	69.44	69.72	67.42	72.16	70.4697	67.7032	73.5141
10	62.31	60.14	64.59	64.88	62.59	67.28	65.5419	62.7877	68.568
15	57.44	55.3	59.71	59.99	57.73	62.36	60.6325	57.9043	63.6226
20	52.68	50.56	54.93	55.16	52.93	57.48	55.739	53.0491	58.6838
25	47.98	45.87	50.21	50.4	48.23	52.66	50.894	48.267	53.7753
30	43.25	41.16	45.47	45.65	43.52	47.86	46.0724	43.5202	48.8768
35	38.56	36.47	40.75	40.91	38.83	43.07	41.294	38.8225	44.0102
40	33.9	31.85	36.05	36.22	34.2	38.31	36.579	34.1993	39.1899
45	29.33	27.33	31.41	31.6	29.65	33.61	31.9693	29.7115	34.4457
50	24.9	22.96	26.89	27.1	25.22	29.02	27.524	25.422	29.8324
55	20.73	18.89	22.56	22.8	21	24.6	23.2225	21.2529	25.3729
60	16.83	15.15	18.42	18.7	17.01	20.33	19.1211	17.3014	21.083
65	13.36	11.89	14.65	14.98	13.44	16.4	15.3796	13.7177	17.1164
70	10.32	9.08	11.29	11.69	10.33	12.83	12.0383	10.5616	13.501
75	7.79	6.83	8.45	9.09	7.9	9.94	9.40551	8.07827	10.5976
80	5.54	4.82	5.95	6.85	5.86	7.43	7.19438	6.03496	8.09506
85	3.61	3.2	3.79	5.37	4.61	5.72	5.84297	4.77151	6.51191
90	1.53	1.38	1.58	3.91	3.55	4.03	4.827	3.93164	5.2743
95	1.25	1.13	1.3	2.83	3.03	2.76
100	1.12	1	1.16	0.5	0.5	0.5
注：本表数据是根据普查数据计算。
a) Data in this table are calculated basis on National Population Census.
