# Supplementary material for: The coordinating evaluation and spatial correlation analysis of CSGC: A case study of Henan province, China
Source: PLoS One. 2017 Jun 8;12(6):e0174543. doi: 10.1371/journal.pone.0174543 (PMC5465871; doi:10.1371/journal.pone.0174543)
Supplement: S1 Dataset — This dataset includes the statistical yearbook of henan province in 2013(*.xls), and the administrative area of henan province(henan.shp). (ZIP) [file pone.0174543.s001.zip › Statistical yearbook of henan province/0406.xls]

## Sheet: Sheet1
4-6 各市常住人口年龄结构(2013年底)
Composition of Population by Age and City (End of 2013)
全省数据是根据2013年人口变动抽样调查汇总数据推算，分市数据是根据2013年人口与城镇化抽样调查数据推算(下表同)。
Data of total in this table are estimated from the National Sample Survey of 1‰ population in 2013.Data by City are estimated from the Provincial
Sample Survey of Population and Urbanization in 2013(the next table is the same ).
市	City	常住人口数				比重 (%)
		(万人)				% to Total Population
		Total
		Population	0-14岁	15-64岁	65岁	0-14岁	15-64岁	65岁
		(10 000			及以上			及以上
		persons)	Age 0-14	Age 15-64	Age 65+	Age 0-14	Age 15-64	Age 65+
全 省	Total	9413	1988.03	6572.16	852.818	21.12	69.82	9.06
省辖市	City
郑 州 市	Zhengzhou	919.12	167.188	670.866	81.0664	18.19	72.99	8.82
开 封 市	Kaifeng	464.6	100.121	320.249	44.2299	21.55	68.93	9.52
洛 阳 市	Luoyang	661.52	126.086	475.501	59.8676	19.06	71.88	9.05
平 顶 山 市	Pingdingshan	495.72	101.226	345.616	48.878	20.42	69.72	9.86
安 阳 市	Anyang	509	112.743	347.851	48.4059	22.15	68.34	9.51
鹤 壁 市	Hebi	160.9	34.2556	115.237	11.4078	21.29	71.62	7.09
新 乡 市	Xinxiang	567.5	119.572	395.945	51.983	21.07	69.77	9.16
焦 作 市	Jiaozuo	351.41	63.2187	259.235	28.921	17.99	73.77	8.23
濮 阳 市	Puyang	358.4	76.9843	249.231	32.1843	21.48	69.54	8.98
许 昌 市	Xuchang	429.72	86.4167	299.816	43.4877	20.11	69.77	10.12
漯 河 市	Luohe	257.5	44.29	185.374	27.8615	17.2	71.99	10.82
三 门 峡 市	Sanmenxia	224.11	33.8182	168.083	22.2093	15.09	75	9.91
南 阳 市	Nanyang	1009	224.402	688.743	95.855	22.24	68.26	9.5
商 丘 市	Shangqiu	727.7	142.629	509.608	75.5353	19.6	70.03	10.38
信 阳 市	Xinyang	637.71	132.389	438.426	66.8958	20.76	68.75	10.49
周 口 市	Zhoukou	878.4	178.403	611.454	88.5427	20.31	69.61	10.08
驻 马 店 市	Zhumadian	689.54	148.734	463.854	76.9527	21.57	67.27	11.16
济 源 市	Jiyuan	71.5	12.6841	53.4176	5.39825	17.74	74.71	7.55
省直管县	Province Administrating County
巩义市	Gongyi	81.631	12.963	59.7131	8.96308	15.88	73.15	10.98
兰考县	Lankao	66.26	16.8632	42.7443	6.6525	25.45	64.51	10.04
汝州市	Ruzhou	93.27	22.5993	62.6868	7.98391	24.23	67.21	8.56
滑县	Huaxian	111.4	27.6829	70.0372	13.6799	24.85	62.87	12.28
长垣县	Changyuan	74.34	18.3174	47.0126	9.01744	24.64	63.24	12.13
邓州市	Dengzhou	143.07	32.4054	97.5737	13.0909	22.65	68.2	9.15
永城市	Yongcheng	123.05	27.4155	81.4345	14.2	22.28	66.18	11.54
固始县	Gushi	106.52	24.8511	67.523	14.1459	23.33	63.39	13.28
鹿邑县	Luyi	88.67	17.9911	61.0404	9.63843	20.29	68.84	10.87
新蔡县	Xincai	83.24	17.6885	55.2048	10.3467	21.25	66.32	12.43
