# Supplementary material for: The coordinating evaluation and spatial correlation analysis of CSGC: A case study of Henan province, China
Source: PLoS One. 2017 Jun 8;12(6):e0174543. doi: 10.1371/journal.pone.0174543 (PMC5465871; doi:10.1371/journal.pone.0174543)
Supplement: S1 Dataset — This dataset includes the statistical yearbook of henan province in 2013(*.xls), and the administrative area of henan province(henan.shp). (ZIP) [file pone.0174543.s001.zip › Statistical yearbook of henan province/0407.xls]

## Sheet: Sheet1
4-7 各市常住人口抚养系数(2013年底)
Dependency Ratio of Population by City (End of 2013)
单位：%							(%)
市	City	少儿系数	老年系数	老少比	少儿抚养	老年抚养	总抚养系数
					系 数	系 数
				Ratio of	Children		Total
		Ratio of	Ratio of	the aged	Dependency	The Aged	Dependency
		Children	the aged	to Children	Ratio	Dependency	Ratio
全 省	Total	21.12	9.06	42.8977	30.25	12.98	43.23
省辖市	City
郑 州 市	Zhengzhou	18.19	8.82	48.4882	24.92	12.09	37.01
开 封 市	Kaifeng	21.55	9.52	44.1763	31.26	13.81	45.07
洛 阳 市	Luoyang	19.06	9.05	47.4816	26.52	12.59	39.11
平 顶 山 市	Pingdingshan	20.42	9.86	48.286	29.29	14.15	43.44
安 阳 市	Anyang	22.15	9.51	42.9345	32.42	13.92	46.33
鹤 壁 市	Hebi	21.29	7.09	33.302	29.73	9.9	39.63
新 乡 市	Xinxiang	21.07	9.16	43.4741	30.2	13.12	43.32
焦 作 市	Jiaozuo	17.99	8.23	45.7476	24.39	11.16	35.55
濮 阳 市	Puyang	21.48	8.98	41.8063	30.89	12.92	43.81
许 昌 市	Xuchang	20.11	10.12	50.3232	28.82	14.5	43.32
漯 河 市	Luohe	17.2	10.82	62.907	23.89	15.03	38.92
三 门 峡 市	Sanmenxia	15.09	9.91	65.6726	20.13	13.21	33.34
南 阳 市	Nanyang	22.24	9.5	42.7158	32.58	13.91	46.49
商 丘 市	Shangqiu	19.6	10.38	52.9592	27.98	14.82	42.8
信 阳 市	Xinyang	20.76	10.49	50.5299	30.19	15.26	45.45
周 口 市	Zhoukou	20.31	10.08	49.6307	29.17	14.48	43.65
驻 马 店 市	Zhumadian	21.57	11.16	51.7385	32.07	16.59	48.66
济 源 市	Jiyuan	17.74	7.55	42.5592	23.74	10.1	33.85
省直管县	Province Administrating County
巩义市	Gongyi	15.88	10.98	69.1436	21.7	15	36.71
兰考县	Lankao	25.45	10.04	39.4499	39.45	15.56	55.02
汝州市	Ruzhou	24.23	8.56	35.3281	36.05	12.74	48.79
滑县	Huaxian	24.85	12.28	49.4165	39.53	19.54	59.07
长垣县	Changyuan	24.64	12.13	49.2289	38.96	19.17	58.13
邓州市	Dengzhou	22.65	9.15	40.3974	33.21	13.41	46.62
永城市	Yongcheng	22.28	11.54	51.7953	33.67	17.43	51.1
固始县	Gushi	23.33	13.28	56.9224	36.8	20.94	57.74
鹿邑县	Luyi	20.29	10.87	53.5732	29.47	15.79	45.26
新蔡县	Xincai	21.25	12.43	58.4941	32.04	18.75	50.79
