# Supplementary material for: The coordinating evaluation and spatial correlation analysis of CSGC: A case study of Henan province, China
Source: PLoS One. 2017 Jun 8;12(6):e0174543. doi: 10.1371/journal.pone.0174543 (PMC5465871; doi:10.1371/journal.pone.0174543)
Supplement: S1 Dataset — This dataset includes the statistical yearbook of henan province in 2013(*.xls), and the administrative area of henan province(henan.shp). (ZIP) [file pone.0174543.s001.zip › Statistical yearbook of henan province/0408.xls]

## Sheet: Sheet1
4-8 分年龄、性别的人口结构(2013年)
Population Construction by Age and Sex (2013)
本表数据为2013年人口变动抽样调查机器汇总样本数据。抽样比为0.5‰。(4-9，4-10表同)
Data in this table are the sumed data obtained from Sample Survey on Population in 2013.The Sampling fraction is 0.5‰.
(4-9,4-10 are the same)
年龄	Age	占常住人口比重			性别比
		(%)	男	女	(女=100)
		percentage to			Sex Ratio
		Population(%)	Male	Female	(Female=100)
合 计	Total	100	50.33	49.67	101.32
0-4岁	0-4 Age	6.46	3.65	2.82	129.49
5-9岁	5-9 Age	7.67	4.2	3.47	121.06
10-14岁	10-14 Age	6.8	3.9	2.89	134.84
15-19岁	15-19 Age	5.61	3.07	2.54	120.64
20-24岁	20-24 Age	8.62	4.68	3.94	118.64
25-29岁	25-29 Age	7.1	3.19	3.92	81.3
30-34岁	30-34 Age	6.08	2.87	3.21	89.25
35-39岁	35-39 Age	5.93	2.8	3.13	89.7
40-44岁	40-44 Age	8.53	4.1	4.43	92.52
45-49岁	45-49 Age	9.14	4.27	4.87	87.55
50-54岁	50-54 Age	6.27	2.94	3.33	88.56
55-59岁	55-59 Age	6.42	3.22	3.2	100.66
60-64岁	60-64 Age	5.7	2.8	2.9	96.46
65-69岁	65-69 Age	3.87	2	1.87	107.13
70-74岁	70-74 Age	2.46	1.21	1.26	96.28
75-79岁	75-79 Age	1.68	0.75	0.92	81.77
80-84岁	80-84 Age	1.1	0.48	0.62	77.44
85-89岁	85-89 Age	0.42	0.15	0.27	56.14
90-94岁	90-94 Age	0.11	0.05	0.06	74.07
95岁及以上	Above 95 Age				20
