# Supplementary material for: The coordinating evaluation and spatial correlation analysis of CSGC: A case study of Henan province, China
Source: PLoS One. 2017 Jun 8;12(6):e0174543. doi: 10.1371/journal.pone.0174543 (PMC5465871; doi:10.1371/journal.pone.0174543)
Supplement: S1 Dataset — This dataset includes the statistical yearbook of henan province in 2013(*.xls), and the administrative area of henan province(henan.shp). (ZIP) [file pone.0174543.s001.zip › Statistical yearbook of henan province/0409.xls]

## Sheet: Sheet1
4-9 6岁及6岁以上分年龄、性别、受教育程度的人口结构(2013年)
Population Construction of 6 and over by Age,Sex and Educational Attainment (2013)
单位：%																									(%)
年龄	Age	6岁及6岁以上人口			未上过学			小学			初中			高中			大学专科			大学本科			研究生
		6 and over			No-			Primary			Junion			Senior			College			University			Graduate
			男	女	Schooling	男	女	School	男	女	Secondary	男	女	Secondary	男	女		男	女		男	女		男	女
			Male	Female		Male	Female		Male	Female	School	Male	Female	School	Male	Female		Male	Female		Male	Female		Male	Female
合 计	Total	100	100	100	5.68903	3.7458	7.61948	26.835	25.7976	27.8655	45.5046	46.0045	45.0081	14.5502	15.9973	13.1126	4.47757	4.67842	4.27805	2.79626	3.57762	2.02005	0.147305	0.198756	0.0961928
6-9岁	6-9 Age	100	100	100	5.24476	4.9435	5.61313	93.6674	93.9266	93.3506	0.971251	0.918079	1.03627	0.11655	0.211864
10-14岁	10-14 Age	100	100	100	1.88874	1.61483	2.25806	53.331	54.1268	52.2581	42.9602	42.3445	43.7903	1.71703	1.73445	1.69355	0.103022	0.179426
15-19岁	15-19 Age	100	100	100	0.37422	0.456274	0.275229	2.24532	2.50951	1.92661	47.817	48.7452	46.6972	44.5738	43.7262	45.5963	3.20166	2.6616	3.85321	1.78794	1.90114	1.65138
20-24岁	20-24 Age	100	100	100	0.595399	0.349127	0.887574	2.6793	2.19451	3.25444	49.4181	43.6409	56.2722	25.2233	25.4364	24.9704	10.1488	9.97506	10.355	11.7456	18.1546	4.14201	0.189445	0.249377	0.118343
25-29岁	25-29 Age	100	100	100	0.459921	0.43956	0.476474	3.41656	3.00366	3.75223	58.9356	58.1685	59.5593	20.9264	22.4176	19.7141	10.9724	11.5018	10.542	4.96058	4.24908	5.53901	0.328515	0.21978	0.416915
30-34岁	30-34 Age	100	100	100	0.959325	1.2205	0.726216	6.44666	5.37022	7.40741	59.5549	58.1774	60.7843	19.1481	20.9927	17.5018	8.63392	8.869	8.42411	5.02686	4.96338	5.08351	0.230238	0.406835	0.0726216
35-39岁	35-39 Age	100	100	100	1.37687	1.24792	1.49254	10.0315	7.48752	12.3134	61.7231	62.0632	61.4179	16.7191	18.386	15.2239	7.0417	7.57072	6.56716	2.87175	2.91181	2.83582	0.236035	0.332779	0.149254
40-44岁	40-44 Age	100	100	100	1.25821	0.967558	1.52712	12.3359	8.76494	15.6398	62.5274	62.8913	62.1906	15.7549	18.2698	13.4281	5.49781	6.31759	4.73934	2.46171	2.56118	2.36967	0.164114	0.227661	0.105319
45-49岁	45-49 Age	100	100	100	2.06844	1.42232	2.6341	19.3054	14.8796	23.1801	59.6272	60.5033	58.8602	13.4321	16.0832	11.1111	3.37079	4.26696	2.58621	1.99183	2.51641	1.53257	0.20429	0.328228	0.0957854
50-54岁	50-54 Age	100	100	100	2.82843	1.90174	3.64912	24.3022	17.5119	30.3158	52.2888	54.9921	49.8947	15.6308	19.3344	12.3509	3.05173	3.16957	2.94737	1.6003	2.45642	0.842105	0.29773	0.633914
55-59岁	55-59 Age	100	100	100	6.97421	3.76539	10.2041	36.8325	30.7748	42.93	41.0461	47.2122	34.8397	11.0788	13.4685	8.67347	2.50636	2.75163	2.25948	1.38031	1.81028	0.947522	0.18162	0.217234	0.145773
60-64岁	60-64 Age	100	100	100	11.6203	7.25	15.836	46.2766	40.5	51.8489	34.4926	42.4167	26.8489	5.72831	7.58333	3.93891	1.55483	1.83333	1.28617	0.327332	0.416667	0.241158
65岁及以上	Above 65 Age	100	100	100	30.5797	19.2462	41.0698	46.3043	50	42.8837	18.1401	23.5678	13.1163	3.47826	5.07538	2	1.15942	1.70854	0.651163	0.289855	0.351759	0.232558	0.0483092	0.0502513	0.0465116
