# Supplementary material for: The coordinating evaluation and spatial correlation analysis of CSGC: A case study of Henan province, China
Source: PLoS One. 2017 Jun 8;12(6):e0174543. doi: 10.1371/journal.pone.0174543 (PMC5465871; doi:10.1371/journal.pone.0174543)
Supplement: S1 Dataset — This dataset includes the statistical yearbook of henan province in 2013(*.xls), and the administrative area of henan province(henan.shp). (ZIP) [file pone.0174543.s001.zip › Statistical yearbook of henan province/0410.xls]

## Sheet: Sheet1
4-10 15岁及以上分年龄、性别、婚姻状况的人口结构(2013年)
Population Construction of 15 and over by Age, Sex and Marital Status (2013)
单位：%																			(%)
年龄	Age	15岁及15岁以上人口			未婚			初婚有配偶			再婚有配偶			离婚			丧偶
		15 and over			Never			First			Re-married			Divorced			Widowed
			男	女	married	男	女	Married	男	女		男	女		男	女		男	女
			Male	Female		Male	Female		Male	Female		Male	Female		Male	Female		Male	Female
合 计	Total	100	100	100	18.5257	22.4084	14.8266	73.0996	70.5637	75.5157	1.11249	1.07657	1.14671	1.26593	1.53018	1.01418	5.99622	4.42119	7.49683
15-19岁	15-19 Age	100	100	100	96.5904	96.73	96.422	3.24324	3.11787	3.3945	0.04158	0.0760456		0.12474	0.0760456	0.183486
20-24岁	20-24 Age	100	100	100	70.3112	77.9052	61.3018	28.9039	21.2968	37.929	0.270636	0.0997506	0.473373	0.460081	0.598504	0.295858	0.0541272	0.0997506
25-29岁	25-29 Age	100	100	100	26.5769	30.3297	23.5259	71.912	67.5458	75.4616	0.492773	0.512821	0.476474	0.952694	1.53846	0.476474	0.065703	0.0732601	0.0595593
30-34岁	30-34 Age	100	100	100	6.79202	9.43857	4.42992	90.1381	87.3068	92.6652	1.15119	1.13914	1.16195	1.49655	1.87144	1.16195	0.422103	0.244101	0.580973
35-39岁	35-39 Age	100	100	100	2.59638	4.15973	1.19403	92.8796	90.9318	94.6269	1.6129	1.74709	1.49254	2.28167	2.82862	1.79104	0.629426	0.332779	0.895522
40-44岁	40-44 Age	100	100	100	1.8326	3.52874	0.263296	93.6816	91.1212	96.0506	1.28556	0.910643	1.63244	2.29759	3.41491	1.26382	0.902626	1.02447	0.789889
45-49岁	45-49 Age	100	100	100	1.32789	2.73523	0.0957854	93.0797	91.7396	94.2529	1.96629	2.07877	1.86782	1.53218	1.75055	1.341	2.09397	1.69584	2.44253
50-54岁	50-54 Age	100	100	100	0.818757	1.42631	0.280702	92.594	92.3138	92.8421	1.78638	1.90174	1.68421	1.63751	1.50555	1.75439	3.16338	2.85261	3.4386
55-59岁	55-59 Age	100	100	100	1.8162	3.62056		88.3037	87.1108	89.5044	1.30766	1.08617	1.53061	1.48928	1.73787	1.23907	7.08318	6.44461	7.72595
60-64岁	60-64 Age	100	100	100	2.29133	4.5	0.160772	84.6563	84.9167	84.4051	1.473	1.5	1.44695	0.981997	1.08333	0.884244	10.5974	8	13.1029
65岁及以上	Above 65 Age	100	100	100	1.40097	2.86432	0.0465116	64.4686	72.6633	56.8837	0.869565	1.10553	0.651163	0.724638	0.703518	0.744186	32.5362	22.6633	41.6744
