# Supplementary material for: The coordinating evaluation and spatial correlation analysis of CSGC: A case study of Henan province, China
Source: PLoS One. 2017 Jun 8;12(6):e0174543. doi: 10.1371/journal.pone.0174543 (PMC5465871; doi:10.1371/journal.pone.0174543)
Supplement: S1 Dataset — This dataset includes the statistical yearbook of henan province in 2013(*.xls), and the administrative area of henan province(henan.shp). (ZIP) [file pone.0174543.s001.zip › Statistical yearbook of henan province/0411.xls]

## Sheet: Sheet1
4-11 育龄妇女分年龄、孩次的生育状况(2013年)
Age-specific Fertility Rate of Childbearing Women by Age of Mother and Birth Order (2013)
本表是2013年人口变动情况抽样调查样本数据，抽样比为0.5‰。
Data in this table are botained from the 2013 Sample Survey on Population Changes.The sampling fraction is 0.5‰.
年 龄	平均育龄妇女	出生人数				生育率
	人数 (人)	(人)	一孩	二孩	三孩及以上	(‰)	一孩	二孩	三孩及以上
	Average Number	Births	1st Birth	2ed Birth	3rd Birth	Fertility	1st Birth	2ed Birth	3rd Birth
	of Childbearing	(person)			and Above	Rate			and Above
	Women(person)					(‰)
总计 Total	11283	425	270	139	16	37.67	23.93	12.32	1.42
15-19	1076	6	5	1		5.58	4.65	0.93
15	234	1	1			4.27	4.27
16	210
17	224	2	2			8.93	8.93
18	198	1	1			5.05	5.05
19	210	2	1	1		9.52	4.76	4.76
20-24	1802	137	118	18	1	76.03	65.48	9.99	0.55
20	244	6	6			24.59	24.59
21	273	17	16	1		62.27	58.61	3.66
22	383	26	23	3		67.89	60.05	7.83
23	467	40	37	2	1	85.65	79.23	4.28	2.14
24	435	48	36	12		110.34	82.76	27.59
25-29	1597	170	104	63	3	106.45	65.12	39.45	1.88
25	422	49	29	19	1	116.11	68.72	45.02	2.37
26	366	42	26	15	1	114.75	71.04	40.98	2.73
27	288	33	19	14		114.58	65.97	48.61
28	257	23	15	7	1	89.49	58.37	27.24	3.89
29	264	23	15	8		87.12	56.82	30.3
30-34	1377	73	31	39	3	53.01	22.51	28.32	2.18
30	315	18	9	9		57.14	28.57	28.57
31	263	20	7	13		76.05	26.62	49.43
32	264	16	6	8	2	60.61	22.73	30.3	7.58
33	283	10	5	4	1	35.34	17.67	14.13	3.53
34	252	9	4	5		35.71	15.87	19.84
35-39	1368	29	10	14	5	21.2	7.31	10.23	3.65
35	250	6	2	4		24	8	16
36	233	10	1	6	3	42.92	4.29	25.75	12.88
37	261	5	3	2		19.16	11.49	7.66
38	303	3	1	1	1	9.9	3.3	3.3	3.3
39	321	5	3	1	1	15.58	9.35	3.12	3.12
40-44	1990	8	2	3	3	4.02	1.01	1.51	1.51
40	369	4	2		2	10.84	5.42		5.42
41	362
42	390	2		2		5.13		5.13
43	402	1			1	2.49			2.49
44	467	1		1		2.14		2.14
45-49	2073	2		1	1	0.96		0.48	0.48
45	406	2		1	1	4.93		2.46	2.46
46	380
47	461
48	373
49	453
