# Supplementary material for: The coordinating evaluation and spatial correlation analysis of CSGC: A case study of Henan province, China
Source: PLoS One. 2017 Jun 8;12(6):e0174543. doi: 10.1371/journal.pone.0174543 (PMC5465871; doi:10.1371/journal.pone.0174543)
Supplement: S1 Dataset — This dataset includes the statistical yearbook of henan province in 2013(*.xls), and the administrative area of henan province(henan.shp). (ZIP) [file pone.0174543.s001.zip › Statistical yearbook of henan province/0412.xls]

## Sheet: Sheet1
4-12 六次人口普查主要指标
Main Indicators on National Population Censuses in 1953,1964,1982,1990, 2000and 2010
单位：万人							(10 000 persons)
项 目	Item	1953	1964	1982	1990	2000	2010
全省总人口	Total Population	4378.5	5032.6	7442.3	8553.4	9255.8	9402.99
按性别分的人口	Population By Sex
男 性	Male	2231.5	2549.1	3795	4380.3	4775.3	4749.3
女 性	Female	2147	2483.5	3647.3	4173.1	4480.5	4653.7
按年龄分的人口	Population By Age
0岁-6岁	Age 0-6	913.9	920.3	1026.6	1268.5	765.1	981.3
7岁-12岁	Age 7-12	510.9	846.4	1165.1	943.1	1211.2	759.9
育龄妇女(15-49岁)	Women at Childbearing Age (Age 15-49)	1017	1108.7	1780.6	2278.6	2495.7	2623.2
劳动年龄人口	Population within Working Age
(男16-59 女16-54)	(Male Age 16-59 and Female Age 16-54)	2289.7	2482	3927.4	4985	5600.9	5818.9
男60岁女55岁以上人口	Males Aged 60 and Females Aged 55 and Over	457.7	448.5	738.7	898.5	1105	1482.5
按民族分的人口	Population By Nationality
汉 族	Han Nationality	4337.9	4980.9	7362.3	8452.5	9143.3	9290.8
各少数民族	Minority Nationality	40.6	51.7	80	100.9	112.5	112.2
按城乡分的人口	Population By Residence
城镇总人口	Urban Population	310.6	551.7	1172.5	1302.9	2144.7	3622
乡村总人口	Rural Population	4067.9	4480.9	6269.8	7250.5	7111.1	5781
按文化程度分的人口	Population By Educational Level
#大学和相当于大学	University		9.3	24.5	72.6	247.5	601.6
高中	Senior Secondary School		44	470.1	606.1	928.4	1242.3
初中	Junior Secondary School		208.5	1427	2269.8	3646	3992.5
小学	Primary School		1229.6	2321.8	2971.9	3072.6	2266.9
文盲和半文盲(12周岁以上)	Illiterate and Semi-literate(Age 12 and Over)		2146.8	2015	1395.8	543.2	399.2
注：1.第五次人口普查数据为快速汇总数据，其中文盲和半文盲人口是指15岁及以上。
2.第五次人口普查总人口指根据《第五次人口普查办法》规定的常住人口。
3.第六次人口普查数据为常住人口，其中文盲和半文盲人口是指15岁及以上。
a) Data of the fifth Population Census were fast collected results, Illiterate and Semi-literate were age 15 and over.
b) Total Population of the fifth Population Census refers to Population of resident according with 《Way of the fifth National Population Census》.
c) Data of the sixth Population Census is residents popolation, Illiterate and Semi-literate were age 15 and over.
