# Supplementary material for: The coordinating evaluation and spatial correlation analysis of CSGC: A case study of Henan province, China
Source: PLoS One. 2017 Jun 8;12(6):e0174543. doi: 10.1371/journal.pone.0174543 (PMC5465871; doi:10.1371/journal.pone.0174543)
Supplement: S1 Dataset — This dataset includes the statistical yearbook of henan province in 2013(*.xls), and the administrative area of henan province(henan.shp). (ZIP) [file pone.0174543.s001.zip › Statistical yearbook of henan province/0413.xls]

## Sheet: Sheet1
4-13 各市户数、人口数和性别比
Number of Households, Population and Sex Ratio by City
市	City	户数(万户)10 000 Households			人口数(万人)Population(10 000 persons)				平均家庭
		合计	家庭户	集体户	合计				户规模(人/户)
		Total	Family	Non-Family	Total	男	女	性别比	Household size
			household	household		Male	Female	Sex Ratio	(people/household)
全 省	Total	2640.5	2592.87	47.6244	9402.99	4749.31	4653.69	102.05	3.47
郑 州 市	Zhengzhou	260.665	243.667	16.9983	862.709	442.232	420.477	105.17	3.15
开 封 市	Kaifeng	125.876	124.1	1.776	467.648	237.076	230.572	102.82	3.64
洛 阳 市	Luoyang	184.347	180.628	3.7189	654.994	330.657	324.337	101.95	3.48
平 顶 山 市	Pingdingshan	135.3	133.601	1.6987	490.47	252.314	238.156	105.95	3.53
安 阳 市	Anyang	150.359	148.654	1.7058	517.319	250.291	267.028	93.73	3.39
鹤 壁 市	Hebi	40.4878	40.1216	0.3662	156.921	80.4272	76.4936	105.14	3.84
新 乡 市	Xinxiang	145.162	143.518	1.6446	570.819	287.348	283.471	101.37	3.85
焦 作 市	Jiaozuo	88.5948	87.3312	1.2636	354.01	179.631	174.379	103.01	3.89
濮 阳 市	Puyang	95.8658	95.224	0.6418	359.874	179.627	180.247	99.66	3.7
许 昌 市	Xuchang	117.545	115.603	1.9425	430.749	220.663	210.085	105.04	3.52
漯 河 市	Luohe	67.4464	66.2051	1.2413	254.427	129.968	124.458	104.43	3.63
三 门 峡 市	Sanmenxia	64.347	62.9601	1.3869	223.402	114.843	108.558	105.79	3.34
南 阳 市	Nanyang	279.729	274.797	4.9314	1026.37	528.074	498.292	105.98	3.57
商 丘 市	Shangqiu	221.794	219.88	1.9135	736.298	368.389	367.908	100.13	3.28
信 阳 市	Xinyang	184.136	182.592	1.5439	610.911	306.625	304.286	100.77	3.25
周 口 市	Zhoukou	252.988	250.55	2.4371	895.379	442.566	452.813	97.74	3.48
驻 马 店 市	Zhumadian	207.619	205.688	1.9305	723.123	364.136	358.988	101.43	3.36
济 源 市	Jiyuan	18.2367	17.7533	0.4834	67.5757	34.4371	33.1386	103.92	3.61
注：本表数据为2010年第六次人口普查汇总数据。(14~21表同)
a) Data in this table was calculated from The Sixth National Population Census.(the same as 14~21)
