# Supplementary material for: The coordinating evaluation and spatial correlation analysis of CSGC: A case study of Henan province, China
Source: PLoS One. 2017 Jun 8;12(6):e0174543. doi: 10.1371/journal.pone.0174543 (PMC5465871; doi:10.1371/journal.pone.0174543)
Supplement: S1 Dataset — This dataset includes the statistical yearbook of henan province in 2013(*.xls), and the administrative area of henan province(henan.shp). (ZIP) [file pone.0174543.s001.zip › Statistical yearbook of henan province/0414.xls]

## Sheet: Sheet1
4-14 各市家庭户规模
Family Household by scale and City
单位：户																					(household)
市	City	家庭户 户 数	一人户 One person		二人户 Two persons		三人户 Three Persons		四人户 Four Persons		五人户 Five Persons		六人户 Six Persons		七人户 Seven Persons		八人户 Eight Persons		九人户 Nine Persons		十人及以上户 Ten Persons and Over
			户数	比重	户数	比重	户数	比重	户数	比重	户数	比重	户数	比重	户数	比重	户数	比重	户数	比重	户数	比重
		Family		(%)		(%)		(%)		(%)		(%)		(%)		(%)		(%)		(%)		(%)
		Households	Households	Proportion	Households	Proportion	Households	Proportion	Households	Proportion	Households	Proportion	Households	Proportion	Households	Proportion	Households	Proportion	Households	Proportion	Households	Proportion
				(%)		(%)		(%)		(%)		(%)		(%)		(%)		(%)		(%)		(%)
全省	Total	25928729	2643470	10.2	4971716	19.17	6092683	23.5	6142375	23.69	3437022	13.26	1712777	6.61	584531	2.25	196633	0.76	80190	0.31	67332	0.26
郑州市	Zhengzhou	2436665	403807	16.57	481911	19.78	638210	26.19	476043	19.54	244837	10.05	126738	5.2	41442	1.7	14192	0.58	5550	0.23	3935	0.16
开封市	Kaifeng	1241002	113260	9.13	222506	17.93	267820	21.58	305253	24.6	178176	14.36	93340	7.52	34975	2.82	12225	0.99	5546	0.45	7901	0.64
洛阳市	Luoyang	1806277	175196	9.7	334455	18.52	448974	24.86	422174	23.37	244869	13.56	115855	6.41	42593	2.36	13212	0.73	5111	0.28	3838	0.21
平顶山市	Pingdingshan	1336013	127879	9.57	226292	16.94	337363	25.25	322861	24.17	180398	13.5	89982	6.74	32384	2.42	10897	0.82	4509	0.34	3448	0.26
安阳市	Anyang	1486536	153548	10.33	292723	19.69	377668	25.41	354843	23.87	174836	11.76	89734	6.04	27151	1.83	8863	0.6	3515	0.24	3655	0.25
鹤壁市	Hebi	401216	25201	6.28	55914	13.94	89179	22.23	109287	27.24	62667	15.62	38922	9.7	13447	3.35	4077	1.02	1476	0.37	1046	0.26
新乡市	Xinxiang	1435177	96772	6.74	211057	14.71	302480	21.08	375533	26.17	228385	15.91	142629	9.94	50582	3.52	16089	1.12	6313	0.44	5337	0.37
焦作市	Jiaozuo	873312	49165	5.63	119253	13.66	201895	23.12	223624	25.61	141120	16.16	91108	10.43	30021	3.44	9942	1.14	4262	0.49	2922	0.33
濮阳市	Puyang	952240	72405	7.6	166344	17.47	212521	22.32	238277	25.02	136448	14.33	75381	7.92	30573	3.21	11123	1.17	5085	0.53	4083	0.43
许昌市	Xuchang	1156026	102402	8.86	214262	18.53	274439	23.74	282453	24.43	160337	13.87	87713	7.59	23993	2.08	6561	0.57	2366	0.2	1500	0.13
漯河市	Luohe	662051	53795	8.13	106554	16.09	159704	24.12	162595	24.56	106689	16.11	50078	7.56	14743	2.23	4608	0.7	1958	0.3	1327	0.2
三门峡市	Sanmenxia	629601	63899	10.15	115563	18.35	181154	28.77	149023	23.67	73281	11.64	32713	5.2	9308	1.48	2848	0.45	1147	0.18	665	0.11
南阳市	Nanyang	2747972	266131	9.68	485285	17.66	625293	22.75	671864	24.45	394785	14.37	188069	6.84	66969	2.44	26443	0.96	12171	0.44	10962	0.4
商丘市	Shangqiu	2198804	243157	11.06	533076	24.24	479505	21.81	522727	23.77	257486	11.71	100707	4.58	37613	1.71	13913	0.63	5739	0.26	4881	0.22
信阳市	Xinyang	1825919	227959	12.48	428367	23.46	419905	23	394919	21.63	208273	11.41	95366	5.22	31833	1.74	11120	0.61	4535	0.25	3642	0.2
周口市	Zhoukou	2505505	231873	9.25	520147	20.76	541359	21.61	615787	24.58	348074	13.89	160347	6.4	57458	2.29	18430	0.74	6755	0.27	5275	0.21
驻马店市	Zhumadian	2056880	225029	10.94	429958	20.9	489066	23.78	468280	22.77	269329	13.09	121124	5.89	36132	1.76	11304	0.55	3877	0.19	2781	0.14
济源市	Jiyuan	177533	11992	6.75	28049	15.8	46148	25.99	46832	26.38	27032	15.23	12971	7.31	3314	1.87	786	0.44	275	0.15	134	0.08
