# Supplementary material for: The coordinating evaluation and spatial correlation analysis of CSGC: A case study of Henan province, China
Source: PLoS One. 2017 Jun 8;12(6):e0174543. doi: 10.1371/journal.pone.0174543 (PMC5465871; doi:10.1371/journal.pone.0174543)
Supplement: S1 Dataset — This dataset includes the statistical yearbook of henan province in 2013(*.xls), and the administrative area of henan province(henan.shp). (ZIP) [file pone.0174543.s001.zip › Statistical yearbook of henan province/0415.xls]

## Sheet: Sheet1
4-15 各市家庭户类别
Family Household by Category and City
单位：户												(household)
地 区		家庭户 户 数	一代户 One Generation		二代户 Two Generation		三代户 Three Generation		四代户 Four Generation		五代及以上户 Five Generation and over
			户数	比重	户数	比重	户数	比重	户数	比重	户数	比重
		Family		(%)		(%)		(%)		(%)		(%)
		Households	Households	Proportion	Households	Proportion	Households	Proportion	Households	Proportion	Households	Proportion
				(%)		(%)		(%)		(%)		(%)
全省	Total	25928729	6523188	25.16	13551628	52.26	5609674	21.63	243967	0.94	272
郑州市	Zhengzhou	2436665	807827	33.15	1183904	48.59	428713	17.59	16198	0.66	23
开封市	Kaifeng	1241002	287880	23.2	655332	52.81	283442	22.84	14331	1.15	17
洛阳市	Luoyang	1806277	430720	23.85	995818	55.13	368251	20.39	11481	0.64	7
平顶山市	Pingdingshan	1336013	298591	22.35	727705	54.47	299041	22.38	10669	0.8	7
安阳市	Anyang	1486536	352951	23.74	787060	52.95	332221	22.35	14278	0.96	26
鹤壁市	Hebi	401216	69020	17.2	220940	55.07	106172	26.46	5075	1.26	9
新乡市	Xinxiang	1435177	254025	17.7	749104	52.2	411640	28.68	20379	1.42	29
焦作市	Jiaozuo	873312	139619	15.99	454059	51.99	267561	30.64	12066	1.38	7
濮阳市	Puyang	952240	205468	21.58	512471	53.82	222442	23.36	11841	1.24	18
许昌市	Xuchang	1156026	273436	23.65	585931	50.68	282343	24.42	14306	1.24	10
漯河市	Luohe	662051	136243	20.58	341721	51.62	175825	26.56	8253	1.25	9
三门峡市	Sanmenxia	629601	148145	23.53	355038	56.39	122411	19.44	4006	0.64	1
南阳市	Nanyang	2747972	625773	22.77	1428065	51.97	666671	24.26	27439	1	24
商丘市	Shangqiu	2198804	687771	31.28	1196526	54.42	301366	13.71	13122	0.6	19
信阳市	Xinyang	1825919	571740	31.31	902043	49.4	340142	18.63	11985	0.66	9
周口市	Zhoukou	2505505	649692	25.93	1321855	52.76	509578	20.34	24369	0.97	11
驻马店市	Zhumadian	2056880	550812	26.78	1035496	50.34	448080	21.78	22450	1.09	42
济源市	Jiyuan	177533	33475	18.86	98560	55.52	43775	24.66	1719	0.97	4
