# Supplementary material for: The coordinating evaluation and spatial correlation analysis of CSGC: A case study of Henan province, China
Source: PLoS One. 2017 Jun 8;12(6):e0174543. doi: 10.1371/journal.pone.0174543 (PMC5465871; doi:10.1371/journal.pone.0174543)
Supplement: S1 Dataset — This dataset includes the statistical yearbook of henan province in 2013(*.xls), and the administrative area of henan province(henan.shp). (ZIP) [file pone.0174543.s001.zip › Statistical yearbook of henan province/0416.xls]

## Sheet: Sheet1
4-16 各市分性别的农业户口、非农业户口人口
Agricultural and Non-agricultural registered permanent residence by Sexy and City
单位：万人													(10 000 persons)
市	City	合 计			农业户口			非农业户口人口			非农业户口人口占总人口比重(%)
					Agricultural registered permanent residence			Non-agricultural registered permanent residence			Non-agricultural registeredproportion of the total population(%)
			男	女	合 计	男	女	合 计	男	女	合 计	男	女
			Male	Female	Total	Male	Female	Total	Male	Female	Total	Male	Female
全 省	Total	9316.27	4706.77	4609.5	7466.43	3748.34	3718.09	1849.84	958.433	891.411	19.86	20.36	19.34
郑 州 市	Zhengzhou	857.188	439.357	417.831	569.201	293.952	275.25	287.987	145.405	142.582	33.6	33.1	34.12
开 封 市	Kaifeng	465.868	236.249	229.619	386.316	195.798	190.519	79.5513	40.4513	39.1	17.08	17.12	17.03
洛 阳 市	Luoyang	648.134	327.145	320.989	483.11	241.548	241.562	165.024	85.597	79.4274	25.46	26.16	24.74
平 顶 山 市	Pingdingshan	484.147	249.273	234.874	373.04	190.271	182.768	111.107	59.0014	52.1053	22.95	23.67	22.18
安 阳 市	Anyang	505.122	244.119	261.003	398.54	188.925	209.614	106.583	55.1938	51.3889	21.1	22.61	19.69
鹤 壁 市	Hebi	153.902	78.9072	74.9952	105.4	53.6553	51.7451	48.502	25.2519	23.2501	31.51	32	31
新 乡 市	Xinxiang	566.169	285.082	281.087	468.547	234.699	233.848	97.6218	50.3827	47.2391	17.24	17.67	16.81
焦 作 市	Jiaozuo	350.117	177.723	172.394	255.66	127.841	127.819	94.4572	49.882	44.5752	26.98	28.07	25.86
濮 阳 市	Puyang	356.397	177.98	178.417	298.898	148.035	150.863	57.4986	29.9449	27.5537	16.13	16.82	15.44
许 昌 市	Xuchang	427.822	219.242	208.581	320.813	163.874	156.94	107.009	55.3684	51.6406	25.01	25.25	24.76
漯 河 市	Luohe	253.724	129.65	124.074	197.282	99.9928	97.2891	56.442	29.6575	26.7845	22.25	22.87	21.59
三 门 峡 市	Sanmenxia	221.418	113.773	107.645	157.188	80.0652	77.1227	64.2305	33.7082	30.5223	29.01	29.63	28.35
南 阳 市	Nanyang	1016.49	523.412	493.08	872.725	447.778	424.947	143.768	75.6339	68.1338	14.14	14.45	13.82
商 丘 市	Shangqiu	731.67	366.066	365.604	627.351	311.794	315.558	104.319	54.2726	50.0459	14.26	14.83	13.69
信 阳 市	Xinyang	603.077	302.875	300.202	498.169	249.263	248.906	104.908	53.6126	51.295	17.4	17.7	17.09
周 口 市	Zhoukou	888.909	439.463	449.447	794.751	390.567	404.184	94.1579	48.8953	45.2626	10.59	11.13	10.07
驻 马 店 市	Zhumadian	719.04	362.269	356.771	612.893	306.768	306.125	106.147	55.5011	50.6461	14.76	15.32	14.2
济 源 市	Jiyuan	67.0733	34.1875	32.8858	46.5414	23.5147	23.0267	20.5319	10.6728	9.8591	30.61	31.22	29.98
