# Supplementary material for: The coordinating evaluation and spatial correlation analysis of CSGC: A case study of Henan province, China
Source: PLoS One. 2017 Jun 8;12(6):e0174543. doi: 10.1371/journal.pone.0174543 (PMC5465871; doi:10.1371/journal.pone.0174543)
Supplement: S1 Dataset — This dataset includes the statistical yearbook of henan province in 2013(*.xls), and the administrative area of henan province(henan.shp). (ZIP) [file pone.0174543.s001.zip › Statistical yearbook of henan province/0417.xls]

## Sheet: Sheet1
4-17 各市分性别、民族的人口
Population By Nationality, Sexy and City
单位：万人									(10 000 person)
市	City	合计			汉 族			各少数民族
			男	女	The Han	男	女	National	男	女
		Total	Male	Female	Nationality	Male	Female	Minority	Male	Female
全 省	Total	9402.99	4749.31	4653.69	9290.84	4692.43	4598.41	112.159	56.8782	55.2803
郑 州 市	Zhengzhou	862.709	442.232	420.477	848.167	435.1	413.067	14.5417	7.1317	7.41
开 封 市	Kaifeng	467.648	237.076	230.572	460.285	233.466	226.819	7.3631	3.6106	3.7525
洛 阳 市	Luoyang	654.994	330.657	324.337	648.341	327.292	321.049	6.6526	3.3644	3.2882
平 顶 山 市	Pingdingshan	490.47	252.314	238.156	483.722	248.881	234.841	6.7478	3.4329	3.3149
安 阳 市	Anyang	517.319	250.291	267.028	516.745	250.04	266.706	0.5735	0.2515	0.322
鹤 壁 市	Hebi	156.921	80.4272	76.4936	156.764	80.3561	76.408	0.1567	0.0711	0.0856
新 乡 市	Xinxiang	570.819	287.348	283.471	566.051	284.957	281.094	4.768	2.3915	2.3765
焦 作 市	Jiaozuo	354.01	179.631	174.379	346.807	176.009	170.797	7.2034	3.6217	3.5817
濮 阳 市	Puyang	359.874	179.627	180.247	359.108	179.265	179.843	0.766	0.3626	0.4034
许 昌 市	Xuchang	430.749	220.663	210.085	424.846	217.689	207.157	5.9028	2.9743	2.9285
漯 河 市	Luohe	254.427	129.968	124.458	251.929	128.728	123.201	2.4972	1.2402	1.257
三 门 峡 市	Sanmenxia	223.402	114.843	108.558	222.346	114.309	108.037	1.056	0.5346	0.5214
南 阳 市	Nanyang	1026.37	528.074	498.292	1006.29	517.046	489.246	20.0737	11.0281	9.0456
商 丘 市	Shangqiu	736.298	368.389	367.908	724.482	362.479	362.003	11.8158	5.9102	5.9056
信 阳 市	Xinyang	610.911	306.625	304.286	608.193	305.309	302.884	2.7176	1.3154	1.4022
周 口 市	Zhoukou	895.379	442.566	452.813	882.486	436.142	446.344	12.8938	6.4247	6.4691
驻 马 店 市	Zhumadian	723.123	364.136	358.988	717.552	361.358	356.194	5.5713	2.7778	2.7935
济 源 市	Jiyuan	67.5757	34.4371	33.1386	66.7182	34.0022	32.716	0.8575	0.4349	0.4226
