# Supplementary material for: The coordinating evaluation and spatial correlation analysis of CSGC: A case study of Henan province, China
Source: PLoS One. 2017 Jun 8;12(6):e0174543. doi: 10.1371/journal.pone.0174543 (PMC5465871; doi:10.1371/journal.pone.0174543)
Supplement: S1 Dataset — This dataset includes the statistical yearbook of henan province in 2013(*.xls), and the administrative area of henan province(henan.shp). (ZIP) [file pone.0174543.s001.zip › Statistical yearbook of henan province/0418.xls]

## Sheet: Sheet1
4-18 各市人口年龄构成和抚养比
Proportion and Dependency Ratio of Population by City
单位：万人											(10 000 person)
市	City	合 计				占总人口				抚养比
			0-14岁	15-59岁	60岁及	比重(%)	0-14岁	15-59岁	60岁及	(%)	少儿抚养比	老年抚养比
		Total			以 上	proportion			以 上	Dependency	Children	The Aged
			0-14	15-19	Over 60	(%)	0-14	15-19	Over 60	Ratio(%)	Dependency	Dependency
全 省	Total	9402.99	1974.73	6231.44	1196.82	100	21	66.27	12.73	50.9	31.69	19.21
郑 州 市	Zhengzhou	862.709	138.01	632.631	92.0676	100	16	73.33	10.67	36.37	21.82	14.55
开 封 市	Kaifeng	467.648	99.9656	308.65	59.0323	100	21.38	66	12.62	51.51	32.39	19.13
洛 阳 市	Luoyang	654.994	131.313	443.461	80.2198	100	20.05	67.7	12.25	47.7	29.61	18.09
平顶山市	Pingdingshan	490.47	99.2519	327.523	63.6953	100.01	20.24	66.78	12.99	49.75	30.3	19.45
安 阳 市	Anyang	517.319	113.07	341.103	63.1467	100.01	21.86	65.94	12.21	51.66	33.15	18.51
鹤 壁 市	Hebi	156.921	35.2985	104.893	16.7296	99.99	22.49	66.84	10.66	49.6	33.65	15.95
新 乡 市	Xinxiang	570.819	119.796	381.801	69.2221	100.01	20.99	66.89	12.13	49.51	31.38	18.13
焦 作 市	Jiaozuo	354.01	66.767	246.633	40.6104	100	18.86	69.67	11.47	43.54	27.07	16.47
濮 阳 市	Puyang	359.874	79.9688	236.022	43.8837	99.99	22.22	65.58	12.19	52.48	33.88	18.59
许 昌 市	Xuchang	430.749	84.8842	287.33	58.5349	100	19.71	66.7	13.59	49.91	29.54	20.37
漯 河 市	Luohe	254.427	45.5055	173.177	35.7444	100.01	17.89	68.07	14.05	46.92	26.28	20.64
三门峡市	Sanmenxia	223.402	34.8862	160.717	27.799	100	15.62	71.94	12.44	39	21.71	17.3
南 阳 市	Nanyang	1026.37	234.924	659.694	131.748	100	22.89	64.27	12.84	55.58	35.61	19.97
商 丘 市	Shangqiu	736.298	157.139	482.18	96.9779	100	21.34	65.49	13.17	52.7	32.59	20.11
信 阳 市	Xinyang	610.911	143.643	378.23	89.0373	99.99	23.51	61.91	14.57	61.52	37.98	23.54
周 口 市	Zhoukou	895.379	213.484	563.14	118.755	99.99	23.84	62.89	13.26	59	37.91	21.09
驻马店市	Zhumadian	723.123	165.2	455.916	102.007	100.01	22.85	63.05	14.11	58.61	36.23	22.37
济 源 市	Jiyuan	67.5757	11.6249	48.3405	7.6103	100	17.2	71.54	11.26	39.79	24.05	15.74
