# Supplementary material for: The coordinating evaluation and spatial correlation analysis of CSGC: A case study of Henan province, China
Source: PLoS One. 2017 Jun 8;12(6):e0174543. doi: 10.1371/journal.pone.0174543 (PMC5465871; doi:10.1371/journal.pone.0174543)
Supplement: S1 Dataset — This dataset includes the statistical yearbook of henan province in 2013(*.xls), and the administrative area of henan province(henan.shp). (ZIP) [file pone.0174543.s001.zip › Statistical yearbook of henan province/0419.xls]

## Sheet: Sheet1
4-19 各市分性别、受教育程度的6岁及以上人口
Population over 6 By Sexy, Educational Level and City
单位：万人																									(10 000 person)
市	City	6岁及以上人口			未上过学			小 学			初 中			高 中			大学专科			大学本科			研究生
		Over 6 years old			Illiterate			Primary School			Junior Secondary School			Senior Secondary			College			University			Graduate
		合计	男	女	小计	男	女	小计	男	女	小计	男	女	小计	男	女	小计	男	女	小计	男	女	小计	男	女
		Total	Male	Female	Total	Male	Female	Total	Male	Female	Total	Male	Female	Total	Male	Female	Total	Male	Female	Total	Male	Female	Total	Male	Female
全 省	Total	8556.36	4277.74	4278.62	452.956	130.681	322.275	2266.92	1065.29	1201.63	3992.53	2076.75	1915.78	1242.35	687.117	555.237	403.452	210.897	192.555	185.876	100.195	85.6815	12.2723	6.8065	5.4658
郑 州 市	Zhengzhou	799.721	408.167	391.555	21.8671	5.9267	15.9404	140.942	66.6861	74.2556	306.641	163.163	143.477	166.828	88.4317	78.396	101.621	50.6358	50.9856	56.4749	30.4125	26.0624	5.3476	2.9105	2.4371
开 封 市	Kaifeng	423.29	212.193	211.097	28.6291	7.9335	20.6956	110.573	52.5642	58.009	197.543	105.454	92.0894	58.231	31.4899	26.7411	18.9404	9.7978	9.1426	8.6324	4.5741	4.0583	0.741	0.38	0.361
洛 阳 市	Luoyang	604.156	303.79	300.366	20.5664	5.4558	15.1106	144.777	66.2457	78.5317	287.045	149.755	137.29	100.441	54.5963	45.8449	33.1713	17.5218	15.6495	16.9914	9.5197	7.4717	1.1637	0.6958	0.4679
平顶山市	Pingdingshan	440.165	224.553	215.611	22.0034	6.8365	15.1669	106.67	51.3299	55.3403	220.877	115.621	105.256	60.5663	34.3175	26.2488	20.8954	11.2745	9.6209	8.7496	4.9323	3.8173	0.4026	0.2414	0.1612
安 阳 市	Anyang	463.669	219.933	243.737	19.0246	4.7183	14.3063	128.314	56.5745	71.739	230.703	113.219	117.484	59.5139	32.0281	27.4858	16.5621	8.64	7.9221	9.1972	4.5566	4.6406	0.3547	0.1955	0.1592
鹤 壁 市	Hebi	143.085	72.6987	70.3868	6.2081	1.6457	4.5624	37.7473	17.9264	19.8209	68.9172	36.5727	32.3445	21.2924	11.7837	9.5087	6.7739	3.5591	3.2148	2.0538	1.156	0.8978	0.0928	0.0551	0.0377
新 乡 市	Xinxiang	516.666	256.78	259.886	19.412	5.2669	14.1451	121.574	57.3304	64.2435	249.925	127.373	122.552	89.4037	48.6144	40.7893	22.5805	11.7638	10.8167	12.9077	6.002	6.9057	0.8632	0.429	0.4342
焦 作 市	Jiaozuo	329.456	166.31	163.146	8.7598	2.1264	6.6334	66.0168	31.0609	34.9559	163.554	84.2855	79.2689	64.1948	34.3431	29.8517	18.4492	9.4194	9.0298	7.9863	4.7766	3.2097	0.4948	0.2978	0.197
濮 阳 市	Puyang	324.108	159.454	164.653	22.3154	5.9583	16.3571	95.6032	43.4088	52.1944	147.59	78.4785	69.1118	39.4237	21.2806	18.1431	12.9756	6.8119	6.1637	5.9359	3.3622	2.5737	0.2638	0.1542	0.1096
许 昌 市	Xuchang	391.554	198.789	192.765	17.0335	4.6511	12.3824	92.1866	44.229	47.9576	201.547	104.977	96.5699	58.6265	33.2581	25.3684	15.8126	8.2588	7.5538	6.0817	3.2573	2.8244	0.2665	0.1583	0.1082
漯 河 市	Luohe	234.565	119.03	115.534	11.7476	3.4619	8.2857	49.4102	24.4654	24.9448	117.845	61.0332	56.8114	39.6583	21.7645	17.8938	12.3039	6.2989	6.005	3.4093	1.8974	1.5119	0.1906	0.109	0.0816
三门峡市	Sanmenxia	209.86	107.747	102.113	4.3349	1.3359	2.999	47.5319	21.0091	26.5228	99.9139	53.0746	46.8393	42.9752	24.0269	18.9483	11.391	6.209	5.182	3.5702	2.0117	1.5585	0.1431	0.0799	0.0632
南 阳 市	Nanyang	913.146	464.565	448.581	47.2606	17.5079	29.7527	267.95	131.175	136.774	438.668	226.489	212.179	111.578	63.3542	48.2238	33.7323	18.3474	15.3849	13.3499	7.3474	6.0025	0.6068	0.3427	0.2641
商 丘 市	Shangqiu	675.135	333.616	341.519	57.7529	16.1547	41.5982	199.567	93.2616	106.306	318.729	168.524	150.205	73.3767	41.5072	31.8695	18.6999	10.4355	8.2644	6.717	3.5666	3.1504	0.2914	0.1661	0.1253
信 阳 市	Xinyang	553.142	273.842	279.3	42.5796	12.9091	29.6705	191.177	91.2064	99.9705	222.631	114.773	107.858	68.9895	40.3234	28.6661	18.2466	9.6328	8.6138	9.2282	4.8217	4.4065	0.2904	0.1754	0.115
周 口 市	Zhoukou	816.051	398.435	417.616	65.426	16.9025	48.5235	257.188	118.119	139.069	378.539	199.37	179.169	89.1917	50.3083	38.8834	18.471	9.9265	8.5445	6.855	3.6047	3.2503	0.3797	0.2038	0.1759
驻马店市	Zhumadian	655.824	325.957	329.867	36.7454	11.5384	25.207	198.297	93.5989	104.698	315.356	161.056	154.3	81.0923	46.3714	34.7209	17.7244	9.6214	8.103	6.2871	3.5896	2.6975	0.322	0.1818	0.1402
济 源 市	Jiyuan	62.7627	31.8797	30.883	1.29	0.3518	0.9382	11.3918	5.1005	6.2913	26.5028	13.5306	12.9722	16.9712	9.3175	7.6537	5.1009	2.743	2.3579	1.4484	0.8061	0.6423	0.0576	0.0302	0.0274
