# Supplementary material for: The coordinating evaluation and spatial correlation analysis of CSGC: A case study of Henan province, China
Source: PLoS One. 2017 Jun 8;12(6):e0174543. doi: 10.1371/journal.pone.0174543 (PMC5465871; doi:10.1371/journal.pone.0174543)
Supplement: S1 Dataset — This dataset includes the statistical yearbook of henan province in 2013(*.xls), and the administrative area of henan province(henan.shp). (ZIP) [file pone.0174543.s001.zip › Statistical yearbook of henan province/0420.xls]

## Sheet: Sheet1
4-20 各市分性别的15岁及以上文盲人口
Illiterate Population Over 15 By City
单位：万人								(10 000 person)
地 区		15岁及以上人口			文盲人口			文盲人口占15岁及以上人口比重(%)
		Over 15 years old			Illiterate			Proportion(%)
		合计	男	女	合计	男	女	合计	男	女
		Total	Male	Female	Total	Male	Female	Total	Male	Female
全 省	Total	7428.26	3647.21	3781.06	399.146	107.995	291.151	5.37	2.96	7.7
郑 州 市	Zhengzhou	724.699	367.211	357.488	18.2436	4.3941	13.8495	2.52	1.2	3.87
开 封 市	Kaifeng	367.683	180.462	187.221	25.9227	6.7951	19.1276	7.05	3.77	10.22
洛 阳 市	Luoyang	523.681	261.055	262.626	17.177	4.0979	13.0791	3.28	1.57	4.98
平顶山市	Pingdingshan	391.218	197.435	193.783	19.378	5.713	13.665	4.95	2.89	7.05
安 阳 市	Anyang	404.249	187.004	217.246	15.6313	3.3769	12.2544	3.87	1.81	5.64
鹤 壁 市	Hebi	121.622	60.5746	61.0477	5.3495	1.2676	4.0819	4.4	2.09	6.69
新 乡 市	Xinxiang	451.023	220.212	230.811	16.4599	4.0361	12.4238	3.65	1.83	5.38
焦 作 市	Jiaozuo	287.243	142.881	144.362	7.2176	1.4745	5.7431	2.51	1.03	3.98
濮 阳 市	Puyang	279.905	134.799	145.106	20.3399	5.1093	15.2306	7.27	3.79	10.5
许 昌 市	Xuchang	345.865	172.527	173.338	15.1264	3.8851	11.2413	4.37	2.25	6.49
漯 河 市	Luohe	208.921	104.281	104.64	9.809	2.6554	7.1536	4.7	2.55	6.84
三门峡市	Sanmenxia	188.516	96.5605	91.9551	3.3009	0.8953	2.4056	1.75	0.93	2.62
南 阳 市	Nanyang	791.442	397.195	394.247	40.3507	14.3249	26.0258	5.1	3.61	6.6
商 丘 市	Shangqiu	579.158	278.702	300.456	53.599	14.4187	39.1803	9.25	5.17	13.04
信 阳 市	Xinyang	467.267	225.499	241.769	38.8144	11.3174	27.497	8.31	5.02	11.37
周 口 市	Zhoukou	681.895	321.931	359.964	59.1078	14.3786	44.7292	8.67	4.47	12.43
驻马店市	Zhumadian	557.923	270.705	287.218	32.4024	9.6558	22.7466	5.81	3.57	7.92
济 源 市	Jiyuan	55.9508	28.1735	27.7773	0.916	0.1993	0.7167	1.64	0.71	2.58
