# Supplementary material for: The coordinating evaluation and spatial correlation analysis of CSGC: A case study of Henan province, China
Source: PLoS One. 2017 Jun 8;12(6):e0174543. doi: 10.1371/journal.pone.0174543 (PMC5465871; doi:10.1371/journal.pone.0174543)
Supplement: S1 Dataset — This dataset includes the statistical yearbook of henan province in 2013(*.xls), and the administrative area of henan province(henan.shp). (ZIP) [file pone.0174543.s001.zip › Statistical yearbook of henan province/0421.xls]

## Sheet: Sheet1
4-21 各市家庭户的住房间数和面积
Number of Rooms and Per Capita Net Living Space of Urban
and Rural Households by city
市	City	家庭户	家庭户	平均每户	人均住房	人 均
		户 数	人 数	住房间数	建筑面积	住房间数
		(万户)	(万人)	(间/户)	(平方米/人)	(间/人)
		Family	Population of	Rooms Per Family	Per Capita Floor	Per Capita Room
		Households	Family Households	Households	Space of Houses	of Houses
		(10 000 Households)	(10 000Persons)	(Rooms/Households)	(sq.m)	(unit/person)
全 省	Total	2592.87	9002.81	4.17	32.52	1.2
郑 州 市	Zhengzhou	243.667	766.776	3.76	36.23	1.19
开 封 市	Kaifeng	124.1	451.675	5.05	28.93	1.39
洛 阳 市	Luoyang	180.628	629.063	3.95	33.99	1.13
平 顶 山 市	Pingdingshan	133.601	471.779	3.75	28.84	1.06
安 阳 市	Anyang	148.654	504.54	4.74	36.87	1.4
鹤 壁 市	Hebi	40.1216	153.966	4.42	32.39	1.15
新 乡 市	Xinxiang	143.518	552.381	4.53	34.01	1.18
焦 作 市	Jiaozuo	87.3312	339.919	4.32	34.52	1.11
濮 阳 市	Puyang	95.224	352.327	4.15	27.27	1.12
许 昌 市	Xuchang	115.603	407.03	4.06	34.6	1.15
漯 河 市	Luohe	66.2051	240.315	3.8	33.4	1.05
三 门 峡 市	Sanmenxia	62.9601	210.285	3.53	29.27	1.06
南 阳 市	Nanyang	274.797	981.14	4.31	31.82	1.21
商 丘 市	Shangqiu	219.88	720.993	4.51	31.55	1.38
信 阳 市	Xinyang	182.592	592.925	3.36	33.39	1.03
周 口 市	Zhoukou	250.55	872.916	4.62	30.18	1.33
驻 马 店 市	Zhumadian	205.688	690.756	3.9	32.03	1.16
济 源 市	Jiyuan	17.7533	64.0216	3.81	42.06	1.06
