# Supplementary material for: The coordinating evaluation and spatial correlation analysis of CSGC: A case study of Henan province, China
Source: PLoS One. 2017 Jun 8;12(6):e0174543. doi: 10.1371/journal.pone.0174543 (PMC5465871; doi:10.1371/journal.pone.0174543)
Supplement: S1 Dataset — This dataset includes the statistical yearbook of henan province in 2013(*.xls), and the administrative area of henan province(henan.shp). (ZIP) [file pone.0174543.s001.zip › Statistical yearbook of henan province/0501.xls]

## Sheet: Sheet1
5-1 分城乡的从业人员数
Number of Employed Persons at the Year-end by Residence
单位：万人										(10 000 persons)
	合 计
		城 镇	#国有经济	#集体经济	#有限责任	#港 澳 台	#外商投资	#私营经济	#城镇个体	乡 村
年 份					公 司	投资经济	经 济
						Economic Units
						Funded by
Year					Limited	Entrepreneurs	Foreign	Urban	Urban
					Liability	from Hong	Funded	Private	Self-
			Stateowned	Collective-	Corporations	Kong, Macao	Economic	Economic	Employed
	Total	Urban Area	Units	owned Units	Units	and Taiwan	Units	Units	Individuals	Rural Area
1978	2807	423	346	74						2384
1979	2873	444	363	78						2429
1980	2929	469	379	83						2460
1981	3039	508	407	90						2531
1982	3146	516	407	95						2630
1983	3289	542	425	99						2747
1984	3346	574	419	129						2772
1985	3520	627	454	139						2893
1986	3598	649	469	149						2949
1987	3782	686	488	156						3096
1988	3916	704	508	161						3212
1989	3943	717	512	168						3226
1990	4086	727	521	171						3359
1991	4216	774	544	177						3442
1992	4332	811	571	172						3521
1993	4400	865	599	162						3535
1994	4448	890	604	158						3558
1995	4509	931	617	162						3578
1996	4638	981	640	161						3657
1997	4820	1002	603	177						3818
1998	5000	933	485	149				25.83	134.59	4067
1999	5205	894	475.34	145.81	65.56	8.95	5.78	27.44	124.45	4311
2000	5572	860	463.7	143.22	68.76	9.57	5.59	27.9	97.41	4712
2001	5516.59	829	448	134	69.15	7.8	5.43	27.87	82.14	4688
2002	5522	831	417	123	99.08	7.95	5.21	34.68	86.14	4691
2003	5535.67	841.16	398.62	116.5	120.53	8.48	5.56	40.98	97.98	4695
2004	5587	869	408.78	96.06	120.92	7.66	7.21	56.89	116.67	4718
2005	5662	910	404.8	91.16	131.54	7.35	8.35	72.92	136.57	4752
2006	5719	941.79	401.6	85.9	146.7	8	9.6	87.7	142.8	4777
2007	5773	958	396.7	82.9	154.3	10.2	11	88.5	150.5	4815
2008	5835	976.32	390.95	68.3	160.04	10.12	10.43	106.31	155.6	4859.13
2009	5948.78	1067.12	380.6	48.98	191.56	10.17	11.47	160.7	171.69	4881.66
2010	6041.56	1126.89	389.11	50.41	192.08	11.45	12.31	177.45	197.76	4914.67
2011	6197.85	1286.69	400.249	51.6584	237.642	27.7773	15.8466	196	251.6	4911.16
2012	6287.5	1382.5	409.252	50.8505	286.774	19.3218	16.7623	207.793	293.528	4905
2013	6386.57	1535.17	369.836	46.0928	435.21	52.8426	20.0603	168.529	290.653	4851.41
