# Supplementary material for: The coordinating evaluation and spatial correlation analysis of CSGC: A case study of Henan province, China
Source: PLoS One. 2017 Jun 8;12(6):e0174543. doi: 10.1371/journal.pone.0174543 (PMC5465871; doi:10.1371/journal.pone.0174543)
Supplement: S1 Dataset — This dataset includes the statistical yearbook of henan province in 2013(*.xls), and the administrative area of henan province(henan.shp). (ZIP) [file pone.0174543.s001.zip › Statistical yearbook of henan province/0502.xls]

## Sheet: Sheet1
5-2 按城乡分的从业人员数(2013年底)
Number of Employed Persons at the Year-end in Urban and Rural Areas (End of 2013)
单位：万人									(10 000 persons)
项 目	Item
		合 计
			城 镇	国有经济	集体经济	其他经济	私营经济	城镇个体	乡 村
							Urban	Urban
							Private	Self-
				State-	Collective-	Collective-	Economic	Employed
		Total	Urban Area	owned Units	owned Units	owned Units	Units	Individuals	Rural Area
从业人员总计	Total Number of Employed persons	6386.57	1535.17	369.836	46.0928	660.058	168.529	290.653	4851.41
按国民经济行业分	Grouped by Sector
农、林、牧、渔业	Farming, Forestry,animal Husbandry and Fishery	2562.6	21.8601	3.6486	0.4158	1.1216	8.803	7.8711	2540.74
采矿业	Mining	63.4037	63.4037	8.2904	2.1551	52.1294	0.5681	0.2607
制造业	Manufacturing	1222.81	374.574	8.1374	7.7625	296.768	42.5919	19.3141	848.239
电力、燃气及水的生产和供应业	Production and distribution of electricity,gas and water	24.984	24.984	13.1653	0.3737	11.0192	0.3656	0.0602
建筑业	Construction	723.878	201.391	7.7684	10.3838	171.323	10.9057	1.0101	522.487
批发和零售业	Wholesale and retail trade	575.905	297.318	11.6202	7.143	33.8986	54.7192	189.937	278.587
交通运输、仓储和邮政业	Traffic,transport, storage and post	242.799	49.7026	23.0065	1.8987	18.7133	3.8461	2.238	193.097
住宿和餐饮业	Accommodation and Restaurants	184.76	46.6303	2.6129	0.7244	8.4796	3.2312	31.5822	138.13
信息传输、软件和信息技术服务业	Information transfer, software and Information technology services	38.5768	12.9337	2.7084	0.1636	6.5902	2.9938	0.4777	25.6431
金融业	Finance	25.349	25.349	6.6571	3.1744	14.2976	1.216	0.0039
房地产业	Real estate	26.0189	26.0189	0.9267	0.3837	14.4537	10.1792	0.0756
租赁和商务服务业	Tenancy and business services	31.0506	31.0506	3.8587	1.6609	6.9681	16.6627	1.9002
科学研究和技术服务业	Scientific research and technical service	19.9982	19.9982	8.9009	0.3724	5.5442	3.9986	1.1821
水利、环境和公共设施管理业	Management of water conservancy,environment and public establishment	12.9974	12.9974	10.5544	0.2003	1.6809	0.5496	0.0122
居民服务、修理和其他服务业	Resident services,Repairing and other services	345.336	40.8507	0.6128	0.2261	1.1537	6.0904	32.7555	304.486
教育	Education	117.301	117.301	101.698	6.5218	8.6997	0.2428	0.1386
卫生和社会工作	Sanitation and social work	49.0664	49.0664	42.3838	2.0565	3.9992	0.3166	0.3103
文化、体育和娱乐业	Culture, sports and entertainment	11.2659	11.2659	6.5007	0.1779	1.8276	1.2397	1.52
公共管理、社会保障和社会组织	Public management,social security and social organization	108.476	108.476	106.785	0.2982	1.3899
按三次产业分	By Type of Industry
第一产业	Primary Industry	2562.6	21.8601	3.6486	0.4158	1.1216	8.803	7.8711	2540.74
第二产业	Secondary Industry	2035.08	664.353	37.3615	20.6751	531.24	54.4313	20.6451	1370.73
第三产业	Teriary Industry	1788.9	848.956	328.826	25.0019	127.696	105.286	262.133	939.943
