# Supplementary material for: The coordinating evaluation and spatial correlation analysis of CSGC: A case study of Henan province, China
Source: PLoS One. 2017 Jun 8;12(6):e0174543. doi: 10.1371/journal.pone.0174543 (PMC5465871; doi:10.1371/journal.pone.0174543)
Supplement: S1 Dataset — This dataset includes the statistical yearbook of henan province in 2013(*.xls), and the administrative area of henan province(henan.shp). (ZIP) [file pone.0174543.s001.zip › Statistical yearbook of henan province/0503.xls]

## Sheet: Sheet1
5-3 各市分城乡的从业人员数(2013年底)
Number of Employed Persons at the Year-end by Residence and City (End of 2013)
单位：万人														(10 000 persons)
市(县)	City(County)
		合 计
			城 镇	#国有经济	集体经济	股份合作经济	联营经济	有限责任公司	股份有限公司	港澳台投资经济	外商投资经济	私营经济	城镇个体	乡 村
										Economic Units
										Funded by
								Limited	Share	Entrepreneurs	Foreign	Urban	Urban
							Joint	Liability	Holding	from Hong	Funded	Private	Self-
				State-	Collective-	Cooperative	Ownership	Corporations	Corporations	Kong, Macao	Economic	Economic	Employed
		Total	Urban Area	owned Units	owned Units	Units	Units	Units	Units	and Taiwan	Units	Units	Individuals	Rural Area
全 省	Total	6386.57	1535.17	369.836	46.0928	7.7952	1.3858	435.21	120.637	52.8426	20.0603	168.529	290.653	4851.41
省辖市	City
郑 州 市	Zhengzhou	538.09	305.283	45.0081	3.6173	1.5436	0.0979	84.5672	15.8771	32.7186	4.7192	64.1392	49.1877	232.806
开 封 市	Kaifeng	324.388	71.9291	13.0143	3.0185	0.9265	0.1086	21.85	6.1399	0.4808	0.5287	12.9459	11.3106	252.459
洛 阳 市	Luoyang	425.336	130.994	29.1498	3.0377	0.2589	0.0415	29.3394	6.3706	2.7639	1.2072	27.2794	30.9198	294.342
平 顶 山 市	Pingdingshan	317.451	74.3015	20.5175	2.34	0.7522	0.0211	17.3251	13.3842	1.3808	0.4801	4.8074	12.167	243.15
安 阳 市	Anyang	355.361	81.1586	15.2023	3.1103	0.3677	0.0128	33.9099	3.0518	0.4287	0.4514	5.6707	18.2833	274.202
鹤 壁 市	Hebi	92.2271	31.9192	5.2559	0.7947	0.2306	0.0208	14.4261	0.9788	0.2044	0.1789	5.4079	4.1484	60.3079
新 乡 市	Xinxiang	340.296	97.4259	20.1023	4.8043	0.4034	0.0416	33.6026	8.2257	1.0316	2.597	10.8153	14.6302	242.87
焦 作 市	Jiaozuo	232.941	85.0366	14.7291	1.2549	0.1771	0.0681	22.139	7.5556	1.1031	1.8895	21.6968	13.943	147.905
濮 阳 市	Puyang	253.833	64.3329	12.8526	0.9093	0.2856	0.1035	18.3418	6.7026	0.7847	0.3189	10.8713	12.4777	189.5
许 昌 市	Xuchang	296.464	92.9994	13.8416	1.0548	0.2556	0.0716	18.8402	6.2483	0.4268	1.7367	29.0908	19.7363	203.464
漯 河 市	Luohe	166.734	37.9076	9.7763	1.0732	0.0112	0.0048	11.697	1.5322	3.994	1.6916	2.2944	5.4664	128.827
三 门 峡 市	Sanmenxia	137.407	42.3247	10.5126	2.1638	0.0295	0.2909	6.3356	7.4993	0.3172	0.1568	6.0518	8.3398	95.0827
南 阳 市	Nanyang	671.947	117.175	36.8352	4.7024	0.7303	0.1551	30.7173	8.9431	1.5004	0.9303	5.7402	23.388	554.772
商 丘 市	Shangqiu	522.392	83.8384	24.6393	2.0311	0.7048	0.0925	19.5208	5.243	0.9874	0.2566	9.2539	19	438.554
信 阳 市	Xinyang	504.916	98.2607	28.9764	4.245	0.4691	0.0513	20.5628	4.6307	0.6864	0.398	6.2945	31.3154	406.655
周 口 市	Zhoukou	690.49	113.567	28.0214	3.6143	0.1992	0.1275	19.9907	10.7455	1.3814	1.0918	22.0095	25.3611	576.923
驻 马 店 市	Zhumadian	575.328	91.9655	24.0686	3.1442	0.3903	0.0762	24.1836	6.7537	0.4568	1.2158	14.5839	15.528	483.363
济 源 市	Jiyuan	47.7904	21.5666	2.7287	0.0579	0.0596		6.4346	0.7553	2.1956	0.2118	3.2029	5.791	26.2238
省直管县	Province Administrating County
巩义市	Gongyi	48.3134	15.617	1.5905	0.7544	0.2885	0.0189	3.3542	1.2497	0.0868	0.1177	4.8893	2.9758	32.6964
兰考县	Lankao	57.0775	11.0107	0.8451	0.127	0.0321	0.0098	2.6876	0.2229	0.0609	0.099	3.1484	3.1495	46.0668
汝州市	Ruzhou	61.3489	9.9172	3.645	0.3689	0.5017	0.0124	1.1264	0.2742	0.0671		1.9685	1.7079	51.4317
滑县	Huaxian	80.377	12.34	2.3583	0.9047	0.0112		2.7336	0.3202	0.1463		0.5371	5.2448	68.037
长垣县	Changyuan	50.3888	18.6126	1.7392	0.4342	0.0696		11.093	0.6124	0.024	0.025	1.9482	2.5429	31.7762
邓州市	Dengzhou	96.3729	9.5767	4.2321	0.293	0.0406		1.9261	0.5987		0.0328	0.1418	2.1615	86.7962
永城市	Yongcheng	102.465	21.9276	3.4935	0.0743	0.044		6.4162	0.3007			4.1714	7.4075	80.5378
固始县	Gushi	102.155	15.2391	4.1174	0.4129	0.0887		2.7731	0.2554		0.0757	3.3685	4.12	86.9162
鹿邑县	Luyi	77.8469	10.363	2.738	0.1931	0.0118	0.0128	2.6358	0.6087			0.5042	3.4951	67.4839
新蔡县	Xincai	70.3601	5.1801	1.6778	0.181	0.0242	0.0232	1.1004	0.359			0.44	1.2643	65.18
