# Supplementary material for: The coordinating evaluation and spatial correlation analysis of CSGC: A case study of Henan province, China
Source: PLoS One. 2017 Jun 8;12(6):e0174543. doi: 10.1371/journal.pone.0174543 (PMC5465871; doi:10.1371/journal.pone.0174543)
Supplement: S1 Dataset — This dataset includes the statistical yearbook of henan province in 2013(*.xls), and the administrative area of henan province(henan.shp). (ZIP) [file pone.0174543.s001.zip › Statistical yearbook of henan province/0504.xls]

## Sheet: Sheet1
5-4 分三次产业的从业人员数
Number of Employed Persons at the Year-end by Three Industries
	从业人员				从业人员构成(以从业人员为100)
	(万人)				Composition in Percentage (Total=100)
年 份		第一产业	第二产业	第三产业	第一产业	第二产业	第三产业
	Number of
	Employed
Year	Persons
	(10 000	Primary	Secondary	Tretiary	Primary	Secondary	Tretiary
	persons)	Industry	Industry	Industry	Industry	Industry	Industry
1952	1683	1511	74	98	89.7802	4.39691	5.82294
1957	1829	1577	111	141	86.222	6.06889	7.70913
1962	2021	1698	82	241	84.0178	4.0574	11.9248
1965	2172	1796	91	285	82.6888	4.18969	13.1215
1970	2481	2037	150	294	82.104	6.04595	11.8501
1975	2689	2279	230	180	84.7527	8.55337	6.69394
1978	2807	2262	296	249	80.5843	10.5451	8.87068
1979	2873	2366	290	217	82.3529	10.094	7.55308
1980	2929	2378	304	247	81.1881	10.379	8.43291
1981	3039	2470	310	259	81.2767	10.2007	8.52254
1982	3146	2530	315	301	80.4196	10.0127	9.56771
1983	3289	2598	341	350	78.9906	10.3679	10.6415
1984	3346	2578	376	392	77.0472	11.2373	11.7155
1985	3520	2571	523	426	73.0398	14.858	12.1023
1986	3598	2574	568	456	71.5397	15.7865	12.6737
1987	3782	2596	616	570	68.6409	16.2877	15.0714
1988	3916	2648	659	609	67.62	16.8284	15.5516
1989	3943	2719	659	565	68.9576	16.7132	14.3292
1990	4086	2833	671	582	69.3343	16.4219	14.2438
1991	4216	2921	689	606	69.2837	16.3425	14.3738
1992	4332	2955	724	653	68.2133	16.7128	15.0739
1993	4400	2910	808	682	66.1364	18.3636	15.5
1994	4448	2865	864	719	64.411	19.4245	16.1646
1995	4509	2814	929	766	62.4085	20.6032	16.9882
1996	4638	2822	988	828	60.8452	21.3023	17.8525
1997	4820	2909	1011	900	60.3527	20.9751	18.6722
1998	5000	2947	962	1091	58.94	19.24	21.82
1999	5205	3305.05	912.58	987.36	63.4976	17.5328	18.9695
2000	5572	3564	977	1031	63.9627	17.5341	18.5032
2001	5516.59	3477.71	997.25	1041.63	63.0409	18.0773	18.8818
2002	5522	3398	1038	1086	61.5357	18.7975	19.6668
2003	5535.67	3331.86	1083.55	1120.26	60.1889	19.574	20.2371
2004	5587	3246	1142	1200	58.0992	20.4403	21.4784
2005	5662	3139	1251	1272	55.4398	22.0947	22.4656
2006	5719	3050	1351	1318	53.331	23.623	23.046
2007	5773	2920	1487	1366	50.5803	25.7578	23.6619
2008	5835	2847.31	1563.92	1424.22	48.7971	26.8024	24.4082
2009	5948.78	2764.86	1674.72	1509.2	46.4778	28.1523	25.3699
2010	6042	2712	1753	1577	44.8858	29.0136	26.1006
2011	6198	2670.45	1852.5	1674.9	43.0856	29.8888	27.0256
2012	6287.5	2628.01	1919.31	1740.18	41.7973	30.5259	27.6768
2013	6386.57	2562.6	2035.08	1788.9	40.1248	31.8649	28.0103
