# Supplementary material for: The coordinating evaluation and spatial correlation analysis of CSGC: A case study of Henan province, China
Source: PLoS One. 2017 Jun 8;12(6):e0174543. doi: 10.1371/journal.pone.0174543 (PMC5465871; doi:10.1371/journal.pone.0174543)
Supplement: S1 Dataset — This dataset includes the statistical yearbook of henan province in 2013(*.xls), and the administrative area of henan province(henan.shp). (ZIP) [file pone.0174543.s001.zip › Statistical yearbook of henan province/0505.xls]

## Sheet: Sheet1
5-5 各市分三次产业的从业人员数(2013年底)
Number of Employed Persons at the Year-end by Three Industries and city (End of 2013)
市(县)	City(County)	从业人员				从业人员构成(以从业人员为100)
		(万人)				Composition in Percentage (Total=100)
			第一产业	第二产业	第三产业	第一产业	第二产业	第三产业
		Number of
		Employed
		Persons
		(10 000	Primary	Secondary	Tretiary	Primary	Secondary	Tretiary
		persons)	Industry	Industry	Industry	Industry	Industry	Industry
全 省	Total	6386.57	2562.6	2035.08	1788.9	40.1248	31.8649	28.0103
省辖市	City
郑 州 市	Zhengzhou	538.09	96.2882	216.331	225.47	17.8945	40.2035	41.902
开 封 市	Kaifeng	324.388	137.681	108.474	78.2343	42.4431	33.4394	24.1175
洛 阳 市	Luoyang	425.336	149.513	139.381	136.442	35.1517	32.7697	32.0786
平 顶 山 市	Pingdingshan	317.451	142.163	93.9422	81.3461	44.7826	29.5926	25.6248
安 阳 市	Anyang	355.361	139.653	128.12	87.5877	39.2989	36.0536	24.6475
鹤 壁 市	Hebi	92.2271	27.4747	36.6585	28.0939	29.7903	39.7481	30.4617
新 乡 市	Xinxiang	340.296	110.132	142.829	87.3344	32.3637	41.972	25.6643
焦 作 市	Jiaozuo	232.941	76.0414	92.4691	64.431	32.644	39.6963	27.6598
濮 阳 市	Puyang	253.833	117.236	77.9605	58.6361	46.1864	30.7134	23.1003
许 昌 市	Xuchang	296.464	98.9886	112.493	84.9817	33.3898	37.945	28.6651
漯 河 市	Luohe	166.734	69.6754	59.8008	37.2582	41.7883	35.8659	22.3458
三 门 峡 市	Sanmenxia	137.407	62.8753	32.7246	41.8075	45.7583	23.8157	30.426
南 阳 市	Nanyang	671.947	319.976	189.416	162.555	47.6192	28.1891	24.1917
商 丘 市	Shangqiu	522.392	223.286	171.41	127.696	42.7431	32.8124	24.4445
信 阳 市	Xinyang	504.916	208.748	128.528	167.641	41.343	25.4552	33.2017
周 口 市	Zhoukou	690.49	311.625	212.919	165.946	45.131	30.8359	24.0331
驻 马 店 市	Zhumadian	575.328	261.479	169.209	144.641	45.4487	29.4108	25.1405
济 源 市	Jiyuan	47.7904	13.775	17.25	16.7623	28.8238	36.1016	35.0746
省直管县	Province Administrating County
巩义市	Gongyi	48.3134	8.5879	26.0393	13.6862	17.7754	53.8966	28.328
兰考县	Lankao	57.0775	20.3131	10.1299	26.6345	35.5886	17.7477	46.6637
汝州市	Ruzhou	61.3489	27.2044	18.9747	15.1698	44.3437	30.9291	24.7271
滑县	Huaxian	80.377	39.0217	21.6715	19.6838	48.5483	26.9623	24.4894
长垣县	Changyuan	50.3888	7.5631	30.5435	12.2822	15.0095	60.6156	24.3749
邓州市	Dengzhou	96.3729	50.4387	25.7255	20.2087	52.337	26.6937	20.9693
永城市	Yongcheng	102.465	29.9129	50.609	21.9435	29.1932	49.3913	21.4155
固始县	Gushi	102.155	40.7203	28.8631	32.5719	39.8612	28.2541	31.8847
鹿邑县	Luyi	77.8469	28.7851	28.4528	20.609	36.9766	36.5496	26.4738
新蔡县	Xincai	70.3601	32.669	20.3119	17.3792	46.4311	28.8685	24.7004
