# Supplementary material for: The coordinating evaluation and spatial correlation analysis of CSGC: A case study of Henan province, China
Source: PLoS One. 2017 Jun 8;12(6):e0174543. doi: 10.1371/journal.pone.0174543 (PMC5465871; doi:10.1371/journal.pone.0174543)
Supplement: S1 Dataset — This dataset includes the statistical yearbook of henan province in 2013(*.xls), and the administrative area of henan province(henan.shp). (ZIP) [file pone.0174543.s001.zip › Statistical yearbook of henan province/0506.xls]

## Sheet: Sheet1
5-6 分行业从业人员数
Number of Employed Persons by Sector
单位：万人																				(10 000 persons)
	合 计	农林牧	采矿业	制造业	电力、燃气	建筑业	批发和	交通运输	住宿和	信息传输、	金融业	房地产业	租赁和	科学研究和	水利、环	居民服务、	教育	卫生	文化、	公共管理、
		渔业			及水的生产		零售业	仓储及	餐饮业	软件和信息			商务	技术服务业	境和公共	修理和其他		和社会工作	体育和	社会保障
					和供应业			邮政业		技术服务业			服务业		设施管理业	服务业			娱乐业	和社会组织
年 份	Total	Farming,	Mining	Manufac-	Production	Constru-	Whole-	Traffic,	Accomm-	Information	Fina-	Real	Tenancy	Scientific	Management	Resident	Education	Sanitation,	Culture,	Public
		Forestry,		turing	and Supply	ction	sale	transport,	odation	transfer,	nce	estate	and	research,	of water	services		and social	sports	management
Year		Animal			of Electri-		and	storage	and	software and			business	and	conservancy,	Repairing		work	and	social
		Husbandry			city,Gas and		retail	and post	Restau-	Information			services	technical	environment	and other			enterta-	security
		and Fishery			Water		trade		rants	technology				service	and public	services			inment	and social
										services					establishment					organization
2003	5535.67	3331.86	49.44	614.84	23.14	396.13	318	166.37	44.47	6.63	21.11	4.56	8.34	10.73	10.37	294.74	103.84	31.8	7	92.3
2004	5587.44	3245.66	49.27	652.8	22.9	417.15	315.33	180.37	106.05	17.98	21.19	6.04	11.21	11.09	10.45	278.48	104.75	33.27	7.7	95.75
2005	5662.44	3138.83	49.96	732.53	22.66	446.55	343.71	187.29	123.5	17.14	20.92	7.68	13.98	11.09	10.58	291.37	107.22	33.43	6.92	97.08
2006	5718.7	3050	50.2	800.4	22.2	477.8	362.3	188.9	129.1	20.7	20.7	8.8	15.3	11.4	11.3	301.9	109.6	34.4	8.2	95.5
2007	5772.72	2920.29	51.33	884.14	21.61	529.9	378.7	198.65	139.5	24.25	22.32	9.82	16.29	11.56	11.7	300.75	111.6	35.51	8.22	96.58
2008	5835.45	2847.31	51.27	933.43	20.99	558.23	406.1	204.46	147.07	25.63	21.58	10.87	20.08	13.07	11.78	310.18	109.81	36.5	8.28	98.81
2009	5948.78	2764.86	55.49	1006	21.23	592	443.94	207.7	157.12	31.34	22.48	15.06	26.85	13.88	11.98	314.83	112.58	39.21	8.43	103.8
2010	6041.56	2711.72	54.43	1053.52	21.66	623.76	481.71	213.14	165.97	34.25	23.47	17.18	29.04	14.92	12.82	314.08	114.27	41.27	8.62	105.72
2011	6197.85	2670.45	65.1709	1109.32	22.0114	656.001	535.439	217.798	176.518	35.7359	25.1507	21.984	32.1518	16.3037	13.5285	323.857	117.586	43.7514	8.9907	106.106
2012	6287.5	2628.01	64.4808	1155.66	23.1956	675.973	565.799	222.772	186.602	35.7346	24.7506	24.4327	33.0584	18.6529	13.8967	330.461	119.171	46.6615	9.7898	108.398
2013	6386.57	2562.6	63.4037	1222.81	24.984	723.878	575.905	242.799	184.76	38.5768	25.349	26.0189	31.0506	19.9982	12.9974	345.336	117.301	49.0664	11.2659	108.476
