# Supplementary material for: The coordinating evaluation and spatial correlation analysis of CSGC: A case study of Henan province, China
Source: PLoS One. 2017 Jun 8;12(6):e0174543. doi: 10.1371/journal.pone.0174543 (PMC5465871; doi:10.1371/journal.pone.0174543)
Supplement: S1 Dataset — This dataset includes the statistical yearbook of henan province in 2013(*.xls), and the administrative area of henan province(henan.shp). (ZIP) [file pone.0174543.s001.zip › Statistical yearbook of henan province/0507.xls]

## Sheet: Sheet1
5-7 各市分行业从业人员数(2013年底)
Number of Employed Persons at Year-end by Sector and City (End of 2013)
单位：万人																					(10 000 persons)
市(县)	City(County)	合 计	农林牧	采矿业	制造业	电力、燃气	建筑业	批发和	交通运输	住宿和	信息传输、	金融业	房地产业	租赁和	科学研究和	水利、环	居民服务、	教育	卫生	文化、	公共管理、
			渔业			及水的生产		零售业	仓储及	餐饮业	软件和信息			商务	技术服务业	境和公共	修理和其他		和社会工作	体育和	社会保障
						和供应业			邮政业		技术服务业			服务业		设施管理业	服务业			娱乐业	和社会组织
		Total	Farming,	Mining	Manufac-	Production	Constru-	Whole-	Traffic,	Accomm-	Information	Fina-	Real	Tenancy	Scientific	Management	Resident	Education	Sanitation,	Culture,	Public
			Forestry,		turing	and Supply	ction	sale	transport,	odation	transfer,	nce	estate	and	research,	of water	services		and social	sports	management
			Animal			of Electri-		and	storage	and	software and			business	and	conservancy,	Repairing		work	and	social
			Husbandry			city,Gas and		retail	and post	Restau-	Information			services	technical	environment	and other			enterta-	security
			and Fishery			Water		trade		rants	technology				service	and public	services			inment	and social
											services					establishment					organization
全 省	Total	6386.57	2562.6	63.4037	1222.81	24.984	723.878	575.905	242.799	184.76	38.5768	25.349	26.0189	31.0506	19.9982	12.9974	345.336	117.301	49.0664	11.2659	108.476
省辖市	City
郑 州 市	Zhengzhou	538.09	96.2882	8.04524	145.121	3.64419	59.5206	79.7065	22.4924	20.2156	6.32868	5.01354	7.58673	12.7984	7.78395	1.91644	22.2468	14.1263	7.70718	4.30398	13.2438
开 封 市	Kaifeng	324.388	137.681		68.0193	0.7152	39.739	25.454	11.4115	8.22144	1.63832	0.5327	1.7849	1.9254	0.6849	0.5981	14.0802	3.9792	2.2526	0.5686	5.1024
洛 阳 市	Luoyang	425.336	149.513	2.557	91.3099	1.596	43.9181	49.4751	18.1648	13.4732	2.9615	2.3047	2.1842	3.4797	3.1702	0.7762	20.1191	7.3435	3.8573	0.7427	8.3895
平 顶 山 市	Pingdingshan	317.451	142.163	13.471	54.1854	3.4476	22.8382	22.2774	11.2023	10.8667	1.52361	1.7181	1.0619	1.2128	0.7884	1.0888	15.139	5.4559	2.4301	0.4672	6.1139
安 阳 市	Anyang	355.361	139.653	1.288	57.149	0.9183	68.7651	29.428	11.9061	9.74817	3.12209	1.4557	0.9332	1.255	0.3873	0.6522	15.3611	5.365	2.5915	0.4013	4.981
鹤 壁 市	Hebi	92.2271	27.4747	4.6173	20.0625	0.3415	11.6372	8.06539	3.94112	2.98941	0.1549	0.4267	0.6741	0.7109	0.3013	0.39	6.0339	1.6777	0.78	0.0788	1.8697
新 乡 市	Xinxiang	340.296	110.132	0.7274	78.2215	1.236	62.644	25.4493	11.4039	9.83983	2.00309	1.1755	1.4447	1.2222	1.2184	0.6225	15.8647	6.8429	3.2357	0.4127	6.599
焦 作 市	Jiaozuo	232.941	76.0414	4.6967	70.7585	1.0429	15.971	20.5657	11.7267	5.82554	1.6288	1.7312	1.0191	1.4573	0.6682	0.6654	7.29944	4.2911	2.0416	0.4285	5.0824
濮 阳 市	Puyang	253.833	117.236	7.562	40.5784	0.8469	28.9733	21.0445	7.18493	5.31739	0.4623	0.7426	0.9944	2.1882	0.5358	0.4022	10.8455	3.4255	0.9689	0.3267	4.1971
许 昌 市	Xuchang	296.464	98.9886	4.5021	84.8069	0.814	22.3702	30.416	10.2709	9.75916	2.11394	0.6931	3.1206	1.445	0.6112	0.6382	13.8467	4.7149	1.8329	0.4496	5.0694
漯 河 市	Luohe	166.734	69.6754	0.004	41.3494	0.343	18.1045	10.5754	5.62983	3.537	0.900531	0.6103	0.5048	0.7803	0.1767	0.3787	6.2142	3.2199	1.3359	0.2631	3.1287
三 门 峡 市	Sanmenxia	137.407	62.8753	18.9098	4.909	0.9406	7.9652	12.7126	5.47089	5.18297	0.975543	1.2255	0.2958	0.4689	0.2533	0.2729	7.00911	3.2415	1.1882	0.2263	3.284
南 阳 市	Nanyang	671.947	319.976	2.7291	126.238	1.8707	58.5777	55.8616	20.6705	17.3407	3.46473	2.2278	1.0428	1.9755	1.6941	1.552	28.2247	13.7527	5.0395	0.8394	8.8691
商 丘 市	Shangqiu	522.392	223.286	4.7657	102.023	0.9517	63.6687	65.3887	16.0861	13.7962	4.34614	1.0887	1.5449	0.7788	0.5192	0.9597	1.8227	9.4025	3.8211	0.2736	7.8677
信 阳 市	Xinyang	504.916	208.748	2.8151	43.6732	3.18672	78.8526	42.3268	31.5202	28.5368	10.1619	1.5235	2.0012	3.57841	1.0263	0.9452	16.6691	12.1353	8.72765	0.7732	7.7155
周 口 市	Zhoukou	690.49	311.625	0.0044	127.187	1.2393	84.4878	46.1188	4.22287	32.1494	13.3503	1.9319	1.4744	0.8418	0.5013	0.6265	40.0219	10.901	3.4259	0.5605	9.8196
驻 马 店 市	Zhumadian	575.328	261.479	0.1659	94.7029	1.3204	73.0193	47.109	17.4874	18.781	1.67937	1.2255	2.328	1.4324	0.8483	0.636	33.0527	9.047	3.2901	0.5933	7.1305
济 源 市	Jiyuan	47.7904	13.775	0.7735	12.365	0.3202	3.79444	6.3891	1.9547	1.74637	0.202706	0.2036	0.3263	0.2829	0.076	0.1714	2.98466	0.7902	0.3925	0.1305	1.1114
省直管县	Province Administrating County
巩义市	Gongyi	48.3134	8.5879	0.8219	21.9424	0.1834	3.09163	4.48669	2.22883	1.80314	0.232209	0.1267	0.123	0.1739	0.0602	0.1252	2.28624	0.8915	0.3702	0.101	0.6775
兰考县	Lankao	57.0775	20.3131		3.5844	0.1253	6.42024	4.79929	2.32743	1.18989	0.193969	0.0518	0.3727	0.3654	0.2403	0.0805	15.9794	0.265	0.3295	0.0499	0.3895
汝州市	Ruzhou	61.3489	27.2044	1.7741	13.3339	0.0767	3.78998	3.67073	3.52224	1.16623	0.302375	0.1373	0.1447	0.3796	0.1781	0.0728	3.38284	0.9312	0.4902	0.0836	0.7079
滑县	Huaxian	80.377	39.0217	0.0564	9.91618	0.1005	11.5984	7.51226	2.40712	2.78695	1.15765	0.173	0.0682	0.0893	0.0391	0.0051	3.02617	1.1104	0.4216	0.0749	0.8121
长垣县	Changyuan	50.3888	7.5631	0.0004	13.391	0.0602	17.0918	3.95679	0.997298	1.8346	0.273702	0.0814	0.3034	0.1089	0.4214	0.0586	2.08934	1.0246	0.4086	0.0621	0.6615
邓州市	Dengzhou	96.3729	50.4387	0.0022	18.6676	0.1634	6.89226	7.71063	2.38534	2.70304	0.633641	0.0611	0.107	0.068	0.1741	0.2202	3.21176	1.6163	0.553	0.0411	0.7235
永城市	Yongcheng	102.465	29.9129	4.7864	32.9312	0.1233	12.7681	8.22953	2.07132	3.56374	0.400285	0.0483	0.1065	0.0378	0.1026	0.2661	3.79093	1.4928	0.4878	0.0678	1.278
固始县	Gushi	102.155	40.7203	0.0633	18.6948	0.2186	9.8864	13.4233	7.6683	5.9026	0.7961	0.1408	0.1796	0.156	0.2328	0.2572	0.4625	1.8284	0.5557	0.0888	0.8798
鹿邑县	Luyi	77.8469	28.7851		18.8508	0.0581	9.54388	7.94922	3.62396	0.352848	0.0956468	0.0689	0.0431	0.0464	0.0496	0.1142	5.69117	1.4485	0.343	0.0332	0.7493
新蔡县	Xincai	70.3601	32.669		12.7046	0.1092	7.49815	4.31493	0.698765	3.26047	2.03657	0.0939	0.0776	0.0532	0.068	0.0335	5.26108	0.7495	0.2603	0.023	0.4484
