# Supplementary material for: The coordinating evaluation and spatial correlation analysis of CSGC: A case study of Henan province, China
Source: PLoS One. 2017 Jun 8;12(6):e0174543. doi: 10.1371/journal.pone.0174543 (PMC5465871; doi:10.1371/journal.pone.0174543)
Supplement: S1 Dataset — This dataset includes the statistical yearbook of henan province in 2013(*.xls), and the administrative area of henan province(henan.shp). (ZIP) [file pone.0174543.s001.zip › Statistical yearbook of henan province/0508.xls]

## Sheet: Sheet1
5-8 分行业城镇单位从业人员数
Number of Employed Persons in Urban Units by Sector
单位：万人																				(10 000 persons)
	合 计	农林牧	采矿业	制造业	电力、燃气	建筑业	批发和	交通运输	住宿和	信息传输、	金融业	房地产业	租赁和	科学研究和	水利、环	居民服务、	教育	卫生	文化、	公共管理、
		渔业			及水的生产		零售业	仓储及	餐饮业	软件和信息			商务	技术服务业	境和公共	修理和其他		和社会工作	体育和	社会保障
年 份					和供应业			邮政业		技术服务业			服务业		设施管理业	服务业			娱乐业	和社会组织
	Total	Farming,	Mining	Manufac-	Production	Constru-	Whole-	Traffic,	Accomm-	Information	Fina-	Real	Tenancy	Scientific	Management	Resident	Education	Sanitation,	Culture,	Public
		Forestry,		turing	and Supply	ction	sale	transport,	odation	transfer,	nce	estate	and	research,	of water	services		and social	sports	management
Year		Animal			of Electri-		and	storage	and	software and			business	and	conservancy,	Repairing		work	and	social
		Husbandry			city,Gas and		retail	and post	Restau-	Information			services	technical	environment	and other			enterta-	security
		and Fishery			Water		trade		rants	technology				service	and public	services			inment	and social
										services					establishment					organization
2003	701.7	9.63	48.72	159.91	23.14	61.7	58.92	32.94	9.79	5.32	21.11	4.56	8.34	10.73	10.37	1.56	103.84	31.8	7	92.3
2004	695.89	9.06	48.62	152.07	21.97	64.22	53.24	33.34	9.49	5.12	21.19	4.59	9.3	11.09	10.45	1.72	104.75	32.97	6.94	95.75
2005	700.59	9.54	49.24	155.24	21.69	64.79	48.18	32.91	11	4.84	20.92	5.45	10.27	11.09	10.58	1.48	107.22	33.09	5.98	97.08
2006	711.25	8.8	49.29	159.06	21.93	71.26	46.04	31.51	10.65	5.06	20.72	5.93	10.36	11.41	11.33	1.71	109.6	34.11	7.03	95.45
2007	719.18	8.68	50.41	157.11	21.15	77.79	43.11	30.96	10.04	4.58	22.32	6.94	10.43	11.56	11.7	1.8	111.6	35.24	7.17	96.58
2008	714.41	7.95	50.33	153.62	20.42	80.64	41.03	29.42	9.07	3.99	21.49	6.91	12.39	11.95	11.61	1.66	109.78	36.17	7.17	98.81
2009	734.73	6.97	53.32	154.78	20.67	87.32	38.88	28.78	9.53	5.2	22.02	8.57	12.05	11.08	11.54	1.77	112.51	38.85	7.1	103.8
2010	751.68	7.12	52.65	158.82	21.09	93.66	38.19	29.15	9.95	4.87	22.6	8.97	11.29	11.49	12.22	1.94	114.11	40.85	7	105.72
2011	839.088	7.2511	63.669	193.82	21.4574	116.06	42.7339	30.2415	10.5343	5.8671	23.8102	11.6381	11.1354	12.2544	12.8887	1.9221	117.395	43.2114	7.092	106.106
2012	881.183	5.8276	63.0007	218.253	22.4991	125.578	42.5923	30.8906	10.1005	6.3358	23.3242	13.1032	11.2912	13.1169	13.1293	1.5968	118.903	46.1225	7.1197	108.398
2013	1075.99	5.186	62.5749	312.668	24.5582	189.475	52.6618	43.6185	11.8169	9.4622	24.1291	15.7641	12.4877	14.8175	12.4356	1.9926	116.919	48.4395	8.5062	108.473
