# Supplementary material for: The coordinating evaluation and spatial correlation analysis of CSGC: A case study of Henan province, China
Source: PLoS One. 2017 Jun 8;12(6):e0174543. doi: 10.1371/journal.pone.0174543 (PMC5465871; doi:10.1371/journal.pone.0174543)
Supplement: S1 Dataset — This dataset includes the statistical yearbook of henan province in 2013(*.xls), and the administrative area of henan province(henan.shp). (ZIP) [file pone.0174543.s001.zip › Statistical yearbook of henan province/0509.xls]

## Sheet: Sheet1
5-9 各市分行业城镇单位从业人员数(2013年底)
Number of Employed Persons in Urban Units at Year-end by Sector and City (End of 2013)
单位：万人																					(10 000 persons)
市(县)	City(County)	合 计	农林牧	采矿业	制造业	电力、燃气	建筑业	批发和	交通运输	住宿和	信息传输、	金融业	房地产业	租赁和	科学研究和	水利、环	居民服务、	教育	卫生	文化、	公共管理、
			渔业			及水的生产		零售业	仓储及	餐饮业	软件和信息			商务	技术服务业	境和公共	修理和其他		和社会工作	体育和	社会保障
						和供应业			邮政业		技术服务业			服务业		设施管理业	服务业			娱乐业	和社会组织
		Total	Farming,	Mining	Manufac-	Production	Constru-	Whole-	Traffic,	Accomm-	Information	Fina-	Real	Tenancy	Scientific	Management	Resident	Education	Sanitation,	Culture,	Public
			Forestry,		turing	and Supply	ction	sale	transport,	odation	transfer,	nce	estate	and	research,	of water	services		and social	sports	management
			Animal			of Electri-		and	storage	and	software and			business	and	conservancy,	Repairing		work	and	social
			Husbandry			city,Gas and		retail	and post	Restau-	Information			services	technical	environment	and other			enterta-	security
			and Fishery			Water		trade		rants	technology				service	and public	services			inment	and social
											services					establishment					organization
省辖市	City
郑 州 市	Zhengzhou	191.956	0.31	7.7718	68.1291	3.5109	32.8837	9.7214	6.7718	3.6718	2.206	4.7066	3.9635	2.7086	4.9859	1.6495	0.4245	14.0711	7.5346	3.6956	13.2399
开 封 市	Kaifeng	47.6726	0.248		15.3883	0.6677	9.973	3.7246	1.393	0.6918	0.5086	0.4916	0.9586	0.678	0.4522	0.5439	0.2437	3.9593	2.2504	0.3975	5.1024
洛 阳 市	Luoyang	72.7948	0.1685	2.2591	23.0245	1.4747	9.8764	4.0346	2.9037	0.9423	0.5244	2.2334	1.1213	1.0381	2.347	0.7236	0.1199	7.3013	3.8172	0.4953	8.3895
平 顶 山 市	Pingdingshan	57.3271	0.0799	13.4071	11.9724	3.4423	4.5716	2.3852	1.3706	0.6712	0.3106	1.6613	0.6787	0.6652	0.633	1.0676	0.0642	5.4404	2.4219	0.37	6.1139
安 阳 市	Anyang	57.2046	0.1158	1.2683	13.2111	0.9094	20.4324	1.9209	1.3774	0.4548	0.4528	1.42	0.7269	0.6842	0.279	0.64	0.0916	5.3583	2.5758	0.3049	4.981
鹤 壁 市	Hebi	22.3629	0.0269	4.6018	7.7839	0.336	2.7778	0.682	0.32	0.1715	0.0763	0.2964	0.2104	0.1668	0.1122	0.39	0.0195	1.6777	0.7795	0.0645	1.8697
新 乡 市	Xinxiang	71.9804	0.2258	0.7175	23.1984	1.1962	21.1366	2.2149	1.4003	0.6495	0.5256	1.1339	0.786	0.2803	0.9835	0.5863	0.0754	6.7907	3.2231	0.2586	6.5978
焦 作 市	Jiaozuo	49.3968	0.0951	4.6622	18.0212	0.9706	4.5655	1.6254	3.3641	0.3351	0.4084	1.6767	0.3875	0.6848	0.3473	0.613	0.0735	4.2484	2.018	0.2176	5.0824
濮 阳 市	Puyang	40.9839	0.0508	7.5475	8.8551	0.8244	9.373	1.374	0.7303	0.2354	0.3547	0.6365	0.3529	1.3572	0.1563	0.353	0.062	3.4123	0.9411	0.1703	4.1971
许 昌 市	Xuchang	44.17	0.0833	3.61	16.98	0.7024	5.26	1.5579	0.81	0.36	0.3126	0.5779	0.86	0.4645	0.3682	0.5798	0.0993	4.7	1.81	0.2104	4.82
漯 河 市	Luohe	30.1468	0.0278	0.004	15.6432	0.3335	2.7034	0.8816	0.6097	0.1155	0.1404	0.5975	0.268	0.5025	0.0864	0.3668	0.0099	3.2092	1.3298	0.1889	3.1287
三 门 峡 市	Sanmenxia	27.9331	0.0945	7.8701	3.9647	0.718	2.1381	2.713	0.7709	0.2783	0.1351	1.0891	0.1608	0.3109	0.2367	0.2575	0.0224	2.7158	1.1858	0.166	3.1054
南 阳 市	Nanyang	88.0471	1.017	2.6735	22.526	1.8524	14.6623	5.2674	2.8612	0.9427	0.6452	2.1709	0.784	1.2558	1.5326	1.5131	0.2106	13.7427	4.9271	0.5935	8.8691
商 丘 市	Shangqiu	55.5845	0.3589	4.7649	10.2764	0.9256	9.2584	2.7713	1.9066	0.317	0.5407	1.0243	0.7854	0.1184	0.3235	0.9207	0.0549	9.3768	3.8056	0.1874	7.8677
信 阳 市	Xinyang	60.6508	0.5749	0.738	11.3294	1.4511	12.5695	3.876	1.8584	0.7323	0.9646	1.325	1.6364	0.679	0.8946	0.935	0.0708	10.2082	2.868	0.4472	7.4924
周 口 市	Zhoukou	66.1966	1.1905		19.2995	1.1519	10.5818	3.7388	1.6498	0.2409	0.8101	1.8531	0.7746	0.0641	0.3208	0.5769	0.0427	10.8602	3.3871	0.2884	9.3654
驻 马 店 市	Zhumadian	61.8536	0.4915	0.0908	14.594	1.2849	14.6615	3.552	2.2333	0.5549	0.4888	1.0854	1.161	0.5552	0.6662	0.5837	0.1675	9.002	3.169	0.3814	7.1305
济 源 市	Jiyuan	12.5727	0.0268	0.5819	6.5554	0.314	1.3838	0.4541	0.3336	0.062	0.0502	0.1436	0.135	0.0223	0.0347	0.1377	0.0229	0.7745	0.372	0.0609	1.1073
省直管县	Province Administrating County
巩义市	Gongyi	7.7519	0.0072	0.795	3.4519	0.1275	0.4411	0.258	0.1859	0.0809	0.0491	0.1202	0.0485	0.057	0.0307	0.1099	0.0039	0.8915	0.37	0.0461	0.6775
兰考县	Lankao	4.7128	0.1081		1.6288	0.0979	0.344	0.4681	0.219	0.014	0.048	0.0377	0.1756	0.1697	0.1996	0.0591	0.1415	0.2612	0.3292	0.0218	0.3895
汝州市	Ruzhou	6.2408	0.0144	1.7312	1.021	0.0761	0.1493	0.3533	0.1771	0.0385	0.0103	0.1323	0.0098	0.1321	0.1548	0.0604	0.0013	0.9274	0.4902	0.0534	0.7079
滑县	Huaxian	6.5581	0.0221	0.056	0.7808	0.1	2.0747	0.5817	0.1166	0.0747	0.074	0.1715	0.0513	0.0264	0.0127	0.0034	0.0097	1.1089	0.4212	0.0603	0.8121
长垣县	Changyuan	14.1215	0.0158		3.353	0.0542	7.337	0.2947	0.0903	0.1871		0.0736	0.1475	0.011	0.3701	0.0578	0.0022	1.0215	0.4079	0.0363	0.6615
邓州市	Dengzhou	7.2734	0.0675		1.5508	0.1616	0.8721	0.8634	0.1406	0.0544	0.0379	0.06	0.0919	0.0461	0.1694	0.2187	0.0123	1.6162	0.5487	0.0383	0.7235
永城市	Yongcheng	10.3487		4.7649	0.1934	0.1065	1.3725	0.215	0.1288	0.0386	0.0256	0.0464	0.0456		0.0562	0.2621	0.0217	1.2748	0.4822	0.0364	1.278
固始县	Gushi	7.7506	0.0362		1.4233	0.2186	1.0577	0.616	0.1283	0.046	0.052	0.1408	0.1693	0.0739	0.2328	0.2339	0.0229	1.7872	0.5431	0.0888	0.8798
鹿邑县	Luyi	6.3637	0.0973		2.0679	0.0572	0.6515	0.5471	0.095	0.0478		0.0689	0.018		0.0311	0.1142		1.4478	0.3416	0.029	0.7493
新蔡县	Xincai	3.4758	0.0141		0.8897	0.1072	0.4434	0.1123	0.1646	0.0187	0.0133	0.0871	0.0327	0.0275	0.0546	0.0312	0.0119	0.7479	0.2583	0.0129	0.4484
