# Supplementary material for: The coordinating evaluation and spatial correlation analysis of CSGC: A case study of Henan province, China
Source: PLoS One. 2017 Jun 8;12(6):e0174543. doi: 10.1371/journal.pone.0174543 (PMC5465871; doi:10.1371/journal.pone.0174543)
Supplement: S1 Dataset — This dataset includes the statistical yearbook of henan province in 2013(*.xls), and the administrative area of henan province(henan.shp). (ZIP) [file pone.0174543.s001.zip › Statistical yearbook of henan province/0510.xls]

## Sheet: Sheet1
5-10 城镇单位从业人员数
Number of Employed Persons in Urban Units at Year-end
单位：万人									(10 000 persons)
年 份	合 计	在岗职工	其他从业人员	国有单位	城镇集体单位	其他单位	第一产业	第二产业	第三产业
				State-	Urban
Year		Staff and		owned	Collective-	Other	Primary	Secondary	Tretiary
	Total	Workers	Others	Units	owned Units	Units	Industry	Industry	Industry
1978	420			346	74
1979	441			363	78
1980	462			379	83
1981	497			407	90
1982	502			407	95
1983	524			425	99
1984	548			419	129
1985	593			454	139
1986	618			469	149
1987	645			488	156	1
1988	670			508	161	1
1989	681			512	168	1
1990	693			521	171	1
1991	722			544	177	1
1992	746			571	172	3
1993	771			599	162	10
1994	788			604	158	26
1995	815			617	162	36
1996	842			640	161	41
1997	841			603	177	61
1998	772.03	748	24.03	494.82	162.38	114.83	5.3	361.02	405.71
1999	741.87	723	18.87	475.34	145.81	120.72	4.89	335.13	401.85
2000	733.95	718	15.95	463.7	143.22	127.03	5	320.58	408.4
2001	718.79	704	14.79	457	138.04	123.75	4.74	307.81	406.25
2002	710.27	694	16.27	427.1	126.89	156.28	4.78	277.93	427.56
2003	701.7	683	18.7	398.62	116.5	186.58	9.63	293.47	398.58
2004	695.9	677	18.9	408.78	96.09	191.03	9.06	286.88	399.96
2005	700.59	681	19.59	404.8	91.16	204.63	9.54	290.96	400.09
2006	711.25	692	19.25	401.57	85.9	223.78	8.8	301.54	400.91
2007	719	699	20	396.65	82.93	240	8.68	306.44	404.05
2008	714.41	692	22.41	390.95	68.3	255.16	7.95	305.01	401.45
2009	734.73	708	26.73	380.6	48.98	305.15	7.85	316.09	411.67
2010	751.68	723.29	28.39	389.11	50.41	312.16	7.12	326.22	418.33
2011	839.088	808.624	30.4642	400.249	51.6584	387.181	30.2415	395.007	413.84
2012	881.183	849.621	31.5616	409.252	50.8505	421.081	5.8276	429.331	446.024
2013	1075.99	1023.38	52.6104	369.836	46.0928	660.058	5.186	589.276	481.524
