# Supplementary material for: The coordinating evaluation and spatial correlation analysis of CSGC: A case study of Henan province, China
Source: PLoS One. 2017 Jun 8;12(6):e0174543. doi: 10.1371/journal.pone.0174543 (PMC5465871; doi:10.1371/journal.pone.0174543)
Supplement: S1 Dataset — This dataset includes the statistical yearbook of henan province in 2013(*.xls), and the administrative area of henan province(henan.shp). (ZIP) [file pone.0174543.s001.zip › Statistical yearbook of henan province/0511.xls]

## Sheet: Sheet1
5-11 各市城镇单位从业人员数(2013年底)
Number of Employed Persons in Urban Units by City (End of 2013)
单位：万人											(10 000 persons)
市(县)	City(County)
		合 计	在岗职工		其他从业	国有单位	城镇集体	其他单位	第一产业	第二产业	第三产业
				#劳务派遣	人 员		单 位
						State-	Urban
			Staff and	Labor		owned	Collective-	Other	Primary	Secondary	Tretiary
		Total	Workers	Dispatching	Others	Units	owned Units	Units	Industry	Industry	Industry
全 省	Total	1075.99	1023.38	54.0758	52.6104	369.836	46.0928	660.058	5.186	589.276	481.524
省辖市	City
郑 州 市	Zhengzhou	191.956	184.404	13.1356	7.5522	45.0081	3.6173	143.331	0.31	112.296	79.3508
开 封 市	Kaifeng	47.6726	44.8948	3.8127	2.7778	13.0143	3.0185	31.6398	0.248	26.029	21.3956
洛 阳 市	Luoyang	72.7948	68.4597	5.9023	4.3351	29.1498	3.0377	40.6073	0.1685	36.6347	35.9916
平 顶 山 市	Pingdingshan	57.3271	55.4201	4.1346	1.907	20.5175	2.34	34.4696	0.0799	33.3934	23.8538
安 阳 市	Anyang	57.2046	53.0933	1.4073	4.1113	15.2023	3.1103	38.892	0.1158	35.8212	21.2676
鹤 壁 市	Hebi	22.3629	21.7261	1.0727	0.6368	5.2559	0.7947	16.3123	0.0269	15.4995	6.8365
新 乡 市	Xinxiang	71.9804	67.8275	3.657	4.1529	20.1023	4.8043	47.0738	0.2258	46.2487	25.5059
焦 作 市	Jiaozuo	49.3968	47.0747	3.7362	2.3221	14.7291	1.2549	33.4128	0.0951	28.2195	21.0822
濮 阳 市	Puyang	40.9839	38.1299	3.5433	2.854	12.8526	0.9093	27.222	0.0508	26.6	14.3331
许 昌 市	Xuchang	44.1723	42.8432	1.3361	1.3291	13.8416	1.0548	29.2759	0.0833	26.5545	17.5345
漯 河 市	Luohe	30.1468	29.4898	0.9973	0.657	9.7763	1.0732	19.2973	0.0278	18.6841	11.4349
三 门 峡 市	Sanmenxia	27.9331	26.2083	0.8709	1.7248	10.5126	2.1638	15.2567	0.0945	14.6909	13.1477
南 阳 市	Nanyang	88.0471	83.4093	2.4012	4.6378	36.8352	4.7024	46.5095	1.017	41.7142	45.3159
商 丘 市	Shangqiu	55.5845	53.4654	3.0966	2.1191	24.6393	2.0311	28.9141	0.3589	25.2253	30.0003
信 阳 市	Xinyang	60.6508	55.9689	1.8558	4.6819	28.9764	4.245	27.4294	0.5749	26.088	33.9879
周 口 市	Zhoukou	66.1966	64.643	0.8772	1.5536	28.0214	3.6143	34.5609	1.1905	31.0332	33.9729
驻 马 店 市	Zhumadian	61.8536	58.1216	1.4133	3.732	24.0686	3.1442	34.6408	0.4915	30.6312	30.7309
济 源 市	Jiyuan	12.5727	11.6837	0.3569	0.889	2.7287	0.0579	9.7861	0.0268	8.8351	3.7108
省直管县	Province Administrating County
巩义市	Gongyi	7.7519	7.549	0.2513	0.2029	1.5905	0.7544	5.407	0.0072	4.8155	2.9292
兰考县	Lankao	4.7128	4.5188	0.1086	0.194	0.8451	0.127	3.7407	0.1081	2.0707	2.534
汝州市	Ruzhou	6.2408	6.0433	0.8661	0.1975	3.645	0.3689	2.2269	0.0144	2.9776	3.2488
滑县	Huaxian	6.5581	6.24	0.0705	0.3181	2.3583	0.9047	3.2951	0.0221	3.0115	3.5245
长垣县	Changyuan	14.1215	13.4687	1.5898	0.6528	1.7392	0.4342	11.9481	0.0158	10.7442	3.3615
邓州市	Dengzhou	7.2734	6.5735	0.1076	0.6999	4.2321	0.293	2.7483	0.0675	2.5845	4.6214
永城市	Yongcheng	10.3487	10.1384	1.5679	0.2103	3.4935	0.0743	6.7809		6.4373	3.9114
固始县	Gushi	7.7506	7.2843	0.0953	0.4663	4.1174	0.4129	3.2203	0.0362	2.6996	5.0148
鹿邑县	Luyi	6.3637	6.2998	0.0523	0.0639	2.738	0.1931	3.4326	0.0973	2.7766	3.4898
新蔡县	Xincai	3.4758	3.4549	0.0076	0.0209	1.6778	0.181	1.617	0.0141	1.4403	2.0214
