# Supplementary material for: The coordinating evaluation and spatial correlation analysis of CSGC: A case study of Henan province, China
Source: PLoS One. 2017 Jun 8;12(6):e0174543. doi: 10.1371/journal.pone.0174543 (PMC5465871; doi:10.1371/journal.pone.0174543)
Supplement: S1 Dataset — This dataset includes the statistical yearbook of henan province in 2013(*.xls), and the administrative area of henan province(henan.shp). (ZIP) [file pone.0174543.s001.zip › Statistical yearbook of henan province/0512.xls]

## Sheet: Sheet1
5-12 各种分组的城镇单位从业人员数(2013年底)
Number of Employed Persons in Urban Units by Groups (End of 2013)
单位：万人								(10 000 persons)
类 别	Type
		合 计	在岗职工		其他从业	国有	城镇集体	其他
				#劳务派遣	人 员	单位	单 位	单位
						State-	Urban
			Staff and	Labor		owned	Collective-	Other
		Total	Workers	Dispatching	Others	Units	owned Units	Units
总 计	Total	1075.99	1023.38	54.0758	52.6104	369.836	46.0928	660.058
按企业、事业、机关分	Grouped by Enterprises, Institutions
	and Agencies
企 业	Enterprises	780.228	734.4	51.6126	45.828	95.47	36.4508	648.309
事 业	Institutions	208.484	203.133	1.512	5.3519	194.95	8.7402	4.7952
机 关	Agencies & Organizations	76.509	75.2645	0.7128	1.2445	76.16	0.0879	0.263
按国民经济行业分	Grouped by Sector
农、林、牧、渔业	Farming, Forestry,animal Husbandry
	and Fishery	5.186	5.0959	0.0066	0.0901	3.6486	0.4158	1.1216
农业	Farming	2.5379	2.5021	0.0027	0.0358	1.9616	0.1858	0.3905
林业	Forestry	0.7512	0.7454	0.0026	0.0058	0.6835	0.0269	0.0408
畜牧业	Animal Husbandry	0.552	0.5097		0.0423	0.1621	0.0203	0.3696
渔业	Fishery	0.0703	0.0702		0.0001	0.0395		0.0308
农、林、牧、渔服务业	Service activities for Farming, forestry,
	animal Husbandry and fishery	1.2746	1.2685	0.0013	0.0061	0.8019	0.1828	0.2899
采矿业	Mining	62.5749	61.2324	9.9134	1.3425	8.2904	2.1551	52.1294
制造业	Manufacturing	312.668	308.427	7.2057	4.2411	8.1374	7.7625	296.768
电力、燃气及水的生产	Production and distribution of electricity,
和供应业	gas and water	24.5582	23.7909	1.0153	0.7673	13.1653	0.3737	11.0192
建筑业	Construction	189.475	161.539	22.36	27.9364	7.7684	10.3838	171.323
房屋建筑业	Building Construction	120.785	103.483	16.5374	17.3018	2.3531	8.5465	109.886
土木工程建筑业	Civil engineering construction	41.9095	34.849	3.4009	7.0605	4.5997	0.9048	36.405
建筑安装业	Architectural installation	12.3566	9.9886	1.0307	2.368	0.664	0.7142	10.9784
建筑装饰和其他建筑业	Architectural decoration and Others	14.4238	13.2177	1.3992	1.2061	0.1516	0.2183	14.0539
批发和零售业	Wholesale and retail trade	52.6618	50.5372	1.8079	2.1246	11.6202	7.143	33.8986
批发业	Wholesale	21.3514	20.531	0.9729	0.8204	8.3043	2.7474	10.2997
零售业	Retail trade	31.3104	30.0062	0.835	1.3042	3.3159	4.3956	23.5989
交通运输、仓储和邮政业	Traffic,transport, storage and post	43.6185	40.9605	3.0263	2.658	23.0065	1.8987	18.7133
铁路运输业	Transport via railway	12.0139	11.689	0.1175	0.3249	10.9046	0.3147	0.7946
道路运输业	Transport via road	23.4278	21.4487	1.0679	1.9791	7.0482	0.6829	15.6967
水上运输业	Water transport	0.5768	0.5741	0.0013	0.0027	0.0292	0.3231	0.2245
航空运输业	Air transport	0.7795	0.7795	0.4377		0.0393		0.7402
管道运输业	Transport via pipeline	0.0074	0.0074					0.0074
装卸搬运和运输代理业	Loading, unloading, portage and
	Transportation agency	1.0929	1.0028	0.0761	0.0901	0.2201	0.4624	0.4104
仓储业	Storage	2.3248	2.1792	0.0699	0.1456	1.54	0.1093	0.6755
邮政业	Post	3.3954	3.2798	1.2559	0.1156	3.2251	0.0063	0.164
住宿和餐饮业	Accommodation and Restaurants	11.8169	11.4288	0.4213	0.3881	2.6129	0.7244	8.4796
住宿业	Accommodation	7.6957	7.3905	0.3264	0.3052	2.2972	0.5972	4.8013
餐饮业	Restaurants	4.1212	4.0383	0.0949	0.0829	0.3157	0.1272	3.6783
信息传输、软件和信息	Information transfer,software and
技术服务业	Information technology services	9.4622	8.8938	2.8787	0.5684	2.7084	0.1636	6.5902
电信、广播电视和	Telecom,Radio,television and
卫星传输服务	Satellite transmission service	8.4973	7.9372	2.7936	0.5601	2.6001	0.1344	5.7628
互联网和相关服务	Internet and related services	0.2798	0.2775	0.0674	0.0023	0.0515	0.0025	0.2258
软件和信息技术服务业	Software and information services	0.6851	0.6791	0.0177	0.006	0.0568	0.0267	0.6016
金融业	Finance	24.1291	21.2793	0.6953	2.8498	6.6571	3.1744	14.2976
货币金融服务	Monetary and financial services	15.1527	14.9576	0.4981	0.1951	4.7474	3.0403	7.365
资本市场服务	Capital market services	0.3346	0.3344	0.0028	0.0002	0.2528		0.0818
保险业	Insurance	8.422	5.7901	0.1943	2.6319	1.643	0.1319	6.6471
其他金融业	Other financial activities	0.2198	0.1972	0.0001	0.0226	0.0139	0.0022	0.2037
房地产业	Real estate	15.7641	14.7861	0.4743	0.978	0.9267	0.3837	14.4537
#房地产开发经营	Real estate development and operation	11.6449	10.8513	0.2016	0.7936	0.3668	0.1164	11.1617
物业管理	Real estate management	3.0125	2.8626	0.2176	0.1499	0.2147	0.1708	2.627
房地产中介服务	Intermediate service of real estate	0.4618	0.4582	0.0006	0.0036	0.1144	0.0401	0.3073
租赁和商务服务业	Tenancy and business services	12.4877	11.9255	0.6028	0.5622	3.8587	1.6609	6.9681
租赁业	Tenancy	0.3417	0.2875	0.0109	0.0542	0.041	0.0959	0.2048
商务服务业	Business service	12.146	11.638	0.5919	0.508	3.8177	1.565	6.7633
科学研究和技术服务业	Scientific research and technical service	14.8175	14.391	1.3015	0.4265	8.9009	0.3724	5.5442
研究和试验发展	Research and experimental development	3.037	2.8747	0.4817	0.1623	2.2187	0.0226	0.7957
专业技术服务业	Professional technique services	9.2632	9.0636	0.794	0.1996	5.1636	0.3269	3.7727
科技推广和应用服务业	Science and technology popularization and
	application services	2.5173	2.4527	0.0258	0.0646	1.5186	0.0229	0.9758
水利、环境和公共	Management of water conservancy, en-
设施管理业	vironment and public establishment	12.4356	11.6233	0.0931	0.8123	10.5544	0.2003	1.6809
水利管理业	Management of water conservancy	3.5603	3.4955	0.005	0.0648	3.3355	0.0484	0.1764
生态保护和环境治理业	Ecological protection and
	Environmental management	0.5853	0.5828	0.0083	0.0025	0.4233	0.0032	0.1588
公共设施管理业	Management of public establishment	8.29	7.545	0.0798	0.745	6.7956	0.1487	1.3457
居民服务、修理和其他	Resident services,Repairing and
服务业	other services	1.9926	1.8869	0.0751	0.1057	0.6128	0.2261	1.1537
居民服务业	Resident services	1.0782	0.9918	0.0146	0.0864	0.4569	0.1584	0.4629
机动车、电子产品和	Motor vehicle repair industry, electronic
日用产品修理业	products and daily products	0.3594	0.3447	0.0025	0.0147	0.0363	0.0244	0.2987
其他服务业	Other services	0.555	0.5504	0.058	0.0046	0.1196	0.0433	0.3921
教育	Education	116.919	115.104	0.2344	1.8157	101.698	6.5218	8.6997
#初等教育	Primary education	40.2042	39.8812	0.0654	0.323	34.587	3.5457	2.0715
中等教育	Secondary education	59.6689	58.7439	0.0773	0.925	53.6177	2.7518	3.2994
高等教育	Higher education	8.9913	8.5945	0.0362	0.3968	7.8769	0.0028	1.1116
卫生和社会工作	Sanitation and social security	48.4395	46.8395	0.7387	1.6	42.3838	2.0565	3.9992
卫生	Sanitation	47.7106	46.1266	0.7334	1.584	41.7763	2.0379	3.8964
社会工作	Social security	0.7289	0.7129	0.0053	0.016	0.6075	0.0186	0.1028
文化、体育和娱乐业	Culture, sports and entertainment	8.5062	7.4682	0.1397	1.038	6.5007	0.1779	1.8276
新闻和出版业	Journalism and publishing activities	1.6529	1.6322	0.0069	0.0207	1.4894	0.011	0.1525
广播、电视、电影和	Broadcasting,movies,television and
影视录音制作业	aud Video recordings	2.4952	2.4688	0.0106	0.0264	2.1805	0.0821	0.2326
文化艺术业	Culture and art	2.7401	2.6739	0.1129	0.0662	2.4883	0.0618	0.19
体育	Sports activities	0.2511	0.2445	0.0093	0.0066	0.2184		0.0327
娱乐业	Entertainment	1.3669	0.4488		0.9181	0.1241	0.023	1.2198
公共管理、社会保障	Public management,social welfare and
和社会组织	social organization	108.473	106.167	1.0775	2.3057	106.785	0.2982	1.3899
#中国共产党机关	Chinese Communist Party organs	3.233	3.2042	0.0162	0.0288	3.2106	0.0224
国家机构	Organ of state	100.896	98.6664	1.0357	2.2299	99.7969	0.2273	0.8721
人民政协、民主党派	People's Political Consultative Confer-
	ence and democratic parties	0.6002	0.596	0.0078	0.0042	0.5976		0.0026
社会保障	Social welfare	0.8602	0.8504	0.0035	0.0098	0.8511	0.0031	0.006
群众团体、社会团体和	Mass communities, social communities
其他成员组织	and other organizations	2.8045	2.7775	0.0143	0.027	2.3225		0.4366
