# Supplementary material for: The coordinating evaluation and spatial correlation analysis of CSGC: A case study of Henan province, China
Source: PLoS One. 2017 Jun 8;12(6):e0174543. doi: 10.1371/journal.pone.0174543 (PMC5465871; doi:10.1371/journal.pone.0174543)
Supplement: S1 Dataset — This dataset includes the statistical yearbook of henan province in 2013(*.xls), and the administrative area of henan province(henan.shp). (ZIP) [file pone.0174543.s001.zip › Statistical yearbook of henan province/0513.xls]

## Sheet: Sheet1
5-13 各种分组的城镇女性从业人员数(年底数)
Number of Female Employed Persons at the Year-end by Groups (Year-end)
单位：万人				(10 000 persons)
		2011	2012	2013
项 目	Item
合计	Total	291.643	317.279	371.858
按国民经济行业分	Grouped by Sector
农、林、牧、渔业	Farming, Forestry, Animal Husbandry and Fishery	2.6009	2.1532	1.5484
采矿业	Mining	12.1856	12.5532	11.1749
制造业	Manufacturing	70.7155	91.9776	128.221
电力、燃气及水的生产和供应业	Production and distribution of electricity,gas and water	6.2752	6.5914	7.3467
建筑业	Construction	14.1013	14.9943	21.4328
批发和零售业	Wholesale and retail trade	18.6679	18.6263	24.0526
交通运输、仓储和邮政业	Traffic,transport, storage and post	9.1097	9.0112	11.8945
住宿和餐饮业	Accommodation and Restaurants	5.8994	5.6726	6.5147
信息传输、软件和信息技术服务业	Information transfer, software and Information technology services	2.5141	2.8805	3.984
金融业	Finance	11.8035	11.4361	11.3529
房地产业	Real estate	3.9192	4.0765	5.096
租赁和商务服务业	Tenancy and business services	3.5053	3.7873	3.926
科学研究和技术服务业	Scientific research and technical service	3.9276	3.9722	4.444
水利、环境和公共设施管理业	Management of water conservancy, environment and
	public establishment	5.0143	4.9688	4.505
居民服务、修理和其他服务业	Resident services,Repairing and other services	0.8312	0.6033	0.728
教育	Education	59.4465	60.1727	60.1696
卫生和社会工作	Sanitation, social security	24.7847	26.7805	27.8962
文化、体育和娱乐业	Culture, sports and entertainment	2.8853	2.7656	3.4149
公共管理、社会保障和社会组织	Public management,social welfare and social organization	33.4559	34.256	34.1551
按三次产业分	by Type of Industry
第一产业	Primary Industry	2.6009	2.1532	1.5484
第二产业	Secondary Industry	103.278	126.117	168.176
第三产业	Teriary industry	185.765	189.01	202.133
按注册类型分	by Registration Status
#国有单位	State-owned Units	154.82	159.081	147.497
城镇集体单位	Urban Collective Owned Units	18.55	17.7616	15.8703
股份合作单位	Share Holding Units	3.46	3.4056	3.2001
联营单位	Joint Owned Units	0.54	0.5927	0.5327
有限责任公司	Limited Liability Corporations	63.23	87.9832	118.259
股份有限公司	Share-holding Corporations Ltd.	23.28	24.5591	36.9078
港澳台商投资单位	Units Funded by Entrepreneurs from
	Hong Kong, Macao & Taiwan	10.64	10.0204	32.0529
外商投资单位	Foreign Funded Units	5.81	6.0844	8.1344
