# Supplementary material for: The coordinating evaluation and spatial correlation analysis of CSGC: A case study of Henan province, China
Source: PLoS One. 2017 Jun 8;12(6):e0174543. doi: 10.1371/journal.pone.0174543 (PMC5465871; doi:10.1371/journal.pone.0174543)
Supplement: S1 Dataset — This dataset includes the statistical yearbook of henan province in 2013(*.xls), and the administrative area of henan province(henan.shp). (ZIP) [file pone.0174543.s001.zip › Statistical yearbook of henan province/0514.xls]

## Sheet: Sheet1
5-14 各市城镇登记失业人数及失业率
Number of Unemployed and Unemployment Rate in Urban Area by City
市(县)	City(County)	年底登记失业人数 (万人)								登记失业率 (％)
		Number of Unemployed End of the year (10 0000 person)								Registered Rate of Unemployment (%)
		2005	2007	2008	2009	2010	2011	2012	2013	2005	2007	2008	2009	2010	2011	2012	2013
全 省	Total	33.02	33.07	36.51	38.5	38.2	38.4	38.2669	40.19	3.45	3.4	3.4	3.5	3.38	3.4	3.1	3.1
省辖市	City
郑 州 市	Zhengzhou	4.6414	4.8061	4.941	3.9217	2.9459	2.2292	5.0256	6.13	3.45	3.4	3.4	2.1	2.76	2	2	2.2
开 封 市	Kaifeng	2.1511	2.35	2.5198	2.4135	2.5407	2.4919	2.3706	1.9	2.96	3	3.07	3.87	3.92	3.9	3.66	2.9
洛 阳 市	Luoyang	2.5348	3.5729	3.0885	2.7216	2.7993	3.2284	3.9827	3.93	3.94	3.8	4.03	3.23	3.31	3.5	3.84	3.8
平 顶 山 市	Pingdingshan	1.931	1.5163	2.1234	2.1144	2.0118	2.2049	2.033	2.21	3.6	3.5	3.03	3.4	3.23	3.3	3	3.3
安 阳 市	Anyang	1.9641	1.5121	2.1225	2.1478	2.0852	2.2719	2.6437	2.72	3.34	3.5	3.19	3.73	3.34	3.4	3.93	3.6
鹤 壁 市	Hebi	0.4695	0.6045	0.5709	0.653	0.6995	0.883	0.5448	0.55	3.97	3.5	3.75	3.1	3.72	3.9	2	2.6
新 乡 市	Xinxiang	2.0686	2.0991	2.1012	2.18	2.4474	2.5337	2.4249	2.68	2.85	3.7	3.43	3.6	3.86	3.9	3.82	3.8
焦 作 市	Jiaozuo	1.358	1.899	2.168	2.035	2.168	2.4056	2.2505	2.64	3.31	3.3	3.33	3.8	3.86	4	3.96	4.1
濮 阳 市	Puyang	1.2786	0.909	0.9722	0.881	0.9359	1.3936	1.374	1.41	3.75	3.8	3.86	2.23	2.59	2.7	3	2.6
许 昌 市	Xuchang	0.9495	0.8732	0.9373	0.9773	0.9859	0.4635	1.1095	1.06	4.14	2.5	3.03	3.29	3.32	3.2	2.95	3
漯 河 市	Luohe	0.6047	0.442	0.493	0.7662	0.6224	0.5277	0.7937	0.92	3.1	3	2.98	3.55	2.54	2.7	2.63	2.6
三 门 峡 市	Sanmenxia	1.0704	1.0061	0.9022	1.0177	0.8999	0.8425	0.7688	0.75	3.07	2.1	2.32	3.57	3.25	3.2	2.9	2.9
南 阳 市	Nanyang	3.3085	3.6784	4.5431	3.9114	3.7047	3.7327	3.8348	3.81	3.75	3.3	3.11	3.39	3.34	3.3	3.4	3.2
商 丘 市	Shangqiu	2.4156	2.0025	2.3692	2.5425	2.5218	2.6579	2.4226	2.76	3.39	3.1	3.68	3.66	3.58	3.7	3.44	3.7
信 阳 市	Xinyang	1.7453	1.4635	1.4442	1.5986	1.1912	0.9247	0.8215	0.92	3.78	3.4	3.7	3.1	2.85	2.3	2.9	2.4
周 口 市	Zhoukou	2.6436	2.6343	3.1569	3.7466	3.1675	3.0209	3.5872	3.56	3.44	3	2.91	3.9	4	4	4	4
驻 马 店 市	Zhumadian	1.5585	1.2858	1.5529	1.5761	1.5033	1.5781	1.6041	1.54	3.69	3.4	4.01	3.57	3.44	3.7	3.39	3.2
济 源 市	Jiyuan	0.3334	0.4166	0.5072	0.6118	0.6924	0.8153	0.6749	0.7	3.3	3	3.55	3.2	3.29	3.5	2.8	2.8
省直管县	Province Administrating County
巩义市	Gongyi	0.1873	0.2974	0.3996	0.4105	0.4723	0.5349	0.4353	1.3	0.81	1.48	2.25	2	2	2	0.97	3.9
兰考县	Lankao	0.4821	0.1083	0.1869	0.0972	0.1021	0.1003	0.0415	0.01	4.4	2.3	2.9	3.5	3.2	2.4	1.05	2.7
汝州市	Ruzhou	0.1646	0.1911	0.1742	0.1898	0.2076	0.172	0.1598	0.23	3.4	3.3	3.2	3.1	3.8	3.3	3.5	3
滑县	Huaxian	0.1885	0.1374	0.0991	0.0884	0.126	0.1609	0.1799	0.25	3.9	3.7	3.5	3.4	3.7	3.8	4	4.1
长垣县	Changyuan	0.1361	0.1157	0.1258	0.1995	0.2309	0.2325	0.223	0.22	4.2	3.6	3.9	3.8	3.8	3.7	3.58	3.6
邓州市	Dengzhou	0.1836	0.1267	0.1584	0.1403	0.1396	0.1891	0.3384	0.23	3.4	2	2.5	2	2.4	2.7	3.7	3.2
永城市	Yongcheng	0.1392	0.134	0.2106	0.255	0.266	0.259	0.2685	0.27	3.9	4.7	4.2	4	4	4.1	4	3.9
固始县	Gushi	0.1639	0.1076	0.173	0.1735	0.1721	0.1832	0.1658	0.18	3.2	3.3	3.2	3.1	3.2	3.2	3	3.2
鹿邑县	Luyi	0.2132	0.2011	0.1822	0.1398	0.1502	0.132	0.133	0.35	4.1	4.3	4	3.9	3.8	3.7	3.7	3.9
新蔡县	Xincai	0.1476	0.0953	0.1767	0.0865	0.0818	0.1981	0.2076	0.21	3.1	2.8	3.1	2.8	2.8	3	3.1	2.9
