# Supplementary material for: The coordinating evaluation and spatial correlation analysis of CSGC: A case study of Henan province, China
Source: PLoS One. 2017 Jun 8;12(6):e0174543. doi: 10.1371/journal.pone.0174543 (PMC5465871; doi:10.1371/journal.pone.0174543)
Supplement: S1 Dataset — This dataset includes the statistical yearbook of henan province in 2013(*.xls), and the administrative area of henan province(henan.shp). (ZIP) [file pone.0174543.s001.zip › Statistical yearbook of henan province/0515.xls]

## Sheet: Sheet1
5-15 城镇单位从业人员平均工资
Average Earnings of Employed Persons in Urban Areas
单位：元										(yuan)
年 份	合 计	国有单位	城 镇	股份合作	联 营	有限责任	股份有限	港、澳、台商	外商投资	其 他
			集体单位	单 位	单 位	公 司	公 司	投资单位	单 位
	Total	State-	Urban	Cooperative	Joint	Limited	Share	Economic	Foreign	Others
		owned	Collective-	Units	Ownership	Liability	Holding	Units Funded	Funded
		Units	owned Units		Units	Corporations	Corporations	by Entrepren-	Economic
Year						Units	Units	eurs from Hong	Units
								Kong,Macao
								and Taiwan
								Units
1998	5641	6103	4050	4026	5270	6201	5342	6009	8503	2213
1999	6136	6562	4524	5201	3897	6637	5895	6997	7502	4017
2000	6877	7408	4840	5640	5084	6910	7515	9267	7997	5521
2001	7868	8518	5669	5685	5661	7811	8077	9596	9070	5512
2002	9714	9791	6607	7208	6370	9148	10003	10482	9992	7507
2003	10639	11280	7828	9285	8482	10789	11862	12091	13363	8718
2004	11970	12562	8582.27	9585.93	9210.59	12150.4	13628.9	14277.6	14045	9864.18
2005	14119	14740	10248	11722	10386	14796	14986	14937	15437	10886
2006	16791	17702	12377	13075	12247	17051	17034	17710	17452	14811
2007	20639	22044	15674	17581	13370	19728	21771	20133	21371	17488
2008	24438	26222	16873	21493	17581	24012	24740	23315	25237	18435
2009	26906	28503	18006	26731	20665	25701	29628	25153	27120	22135
2010	29819.2	31470	20385.2	29928.1	25245.4	28775.5	32377.3	27257.4	29620	25086.6
2011	33634.3	35386.3	24220.5	32982.5	32880.8	33135.7	34883.9	31947.9	32674.4	28908.9
2012	37338	39344	27681.9	36536.3	33885	36386.3	38581.3	36814.3	36053.3	31329.4
2013	38300.7	42269.9	33134.8	41673.5	34299.3	34323.1	41388.4	42801.1	36985.1	32572
