# Supplementary material for: The coordinating evaluation and spatial correlation analysis of CSGC: A case study of Henan province, China
Source: PLoS One. 2017 Jun 8;12(6):e0174543. doi: 10.1371/journal.pone.0174543 (PMC5465871; doi:10.1371/journal.pone.0174543)
Supplement: S1 Dataset — This dataset includes the statistical yearbook of henan province in 2013(*.xls), and the administrative area of henan province(henan.shp). (ZIP) [file pone.0174543.s001.zip › Statistical yearbook of henan province/0516.xls]

## Sheet: Sheet1
5-16 各种分组的城镇单位从业人员平均工资(2013年)
Average Wage of Employed Persons in Urban Units by Groups (2013)
单位：元								(yuan )
类 别	Type	平均
		工资	在岗职工		其他从	国有	集 体	其他
				#劳务派遣	业人员	单位	单 位	单位
						State-	Collecti-
		Average	Staff and	Labor	Others	owned	veowned	Others
		Wage	Workers	Dispatching		Units	Units
总 计	Average	38300.7	38804.4	37418.1	28377.9	42269.9	33134.8	36392.6
按企业、事业、机关分	Grouped by Enterprises, Institutions
	and Agencies
企 业	Enterprises	37848.7	38366.1	38174	29476.8	49805.1	31557.7	36389.4
事 业	Institutions	40215.8	40710.4	22338.5	21022.5	40342.6	39337.6	36648.1
机 关	Agencies & Organizations	37524.7	37819.9	18781.7	19628.2	37516.2	51249.1	35389
按国民经济行业分	Grouped by Sector
农、林、牧、渔业	Farming, Forestry,animal Husbandry
	and Fishery	25268	25401.5	25029.9	17698	23907.5	26764	29147.8
农业	Farming	22622.3	22728.1	32607.1	15086	22364.3	24897	22826.5
林业	Forestry	23273.4	23346.9	18615.4	13844.8	23051.8	25000	25877.1
畜牧业	Animal Husbandry	29096.8	29797.8		20717.6	23412.8	26959	31739
渔业	Fishery	33985	34019.5		11000	29883.5		39919.4
农、林、牧、渔服务业	Service activities for Farming, forestry,
	animal Husbandry and fishery	29587.6	29656.3	21538.5	15377	28187.8	28936.8	33889.5
采矿业	Mining	51157.7	51168.1	48535.7	50696.8	51165	32397.7	51897.6
制造业	Manufacturing	33951.3	34057.5	33342.8	26616	44213.1	31438.9	33724.9
电力、燃气及水的生产	Production and distribution of electricity,
和供应业	gas and water	53634	54366.9	20926.6	31023.1	61478	31734.2	44730.2
建筑业	Construction	33855.9	34310.8	37450.4	31167	42070.3	29944.7	33692
房屋建筑业	Building Construction	33171.1	33458.4	36904.9	31433.4	37798.1	29388.1	33345.4
土木工程建筑业	Civil engineering construction	35740.6	37011	42577	29065.6	44741.5	37757.6	34556
建筑安装业	Architectural installation	34829.2	34489.3	28536.8	36277.7	38670.9	28733	34991
建筑装饰和其他建筑业	Architectural decoration and Others	33061.8	33411	35267	29178.7	50180.3	21274.4	33035.8
批发和零售业	Wholesale and retail trade	33759.3	34045.4	32540.5	27176	43591.7	27492	31641.9
批发业	Wholesale	40211.6	40506.9	30887.3	33054.9	49411.4	30117.4	35330.6
零售业	Retail trade	29275.4	29539	34546.9	23415.7	28540.4	25819.8	30017.9
交通运输、仓储和邮政业	Traffic,transport, storage and post	44633.5	45822.8	33763.7	26493	51875.3	25807.3	37590.5
铁路运输业	Transport via railway	67895.3	69007.5	28053.1	23356.3	71722.4	16859.3	37843.3
道路运输业	Transport via road	34086.6	34661.1	29196.7	27972.7	31766.7	23866	35593.7
水上运输业	Water transport	38095.5	38199.1	20434.8	27454.5	50715.3	33492.7	42943.3
航空运输业	Air transport	85659.4	85659.4	42608.2		56899.5		87249.7
管道运输业	Transport via pipeline	34473	34473					34473
装卸搬运和运输代理业	Loading, unloading, portage and
	Transportation agency	37757.5	37700.3	29736.6	38451.2	59747.9	26221.3	30165.2
仓储业	Storage	35035.4	36193.1	36425.7	17276.1	35951.6	40812	32010
邮政业	Post	37569.5	38613.1	35376.1	12973.7	37235.1	27730.2	44541.3
住宿和餐饮业	Accommodation and Catering Trade	27894.6	28080.7	26723	22503.9	30065.7	25505.2	27438.8
住宿业	Accommodation	28290.9	28509.1	28256.4	23160	29609.4	24669.6	28118.3
餐饮业	Catering Trade	27150.8	27294.3	21098.7	19926.7	33369.9	29513.3	26541.1
信息传输、软件和信息技术	Information transfer,software and
服务业	Information technology services	47670.5	49070.6	37678.3	23462	45528.3	33058.5	48910
电信、广播电视和	Telecom,Radio,television and
卫星传输服务	Satellite transmission service	46656.5	48125.1	37948.9	23589.8	42175.8	35620.5	48936.8
互联网和相关服务	Internet and related services	32406.3	32467.1	24721.2	24571.4	33665.9	29642.9	32179.4
软件和信息技术服务业	Software and information services	66686.5	67144.7	44697.8	11236.4	236895	20674.2	54925.5
金融业	Finance	62835.3	68336.6	48715.6	20971.6	64769.9	52627.3	64233
货币金融服务	Monetary and financial services	74736	75212.2	54059.3	38080.9	71286.5	52753.4	86194.8
资本市场服务	Capital market services	109691	109745	37000	20000	128332		52539
保险业	Insurance	39982.1	49032	34742.5	19682.5	37138.2	50065.1	40513.7
其他金融业	Other financial activities	41250	43286.1	21000	21215	49543.5	32727.3	40773.4
房地产业	Real estate	37594	38165.5	30350.5	28703.1	35979.7	31581.9	37852.7
#房地产开发经营	Real estate development and operation	39814	40475.8	33134	30199.9	40139.3	29767.1	39894.2
物业管理	Real estate management	28781.5	29026.8	24242.7	24179.9	33973.3	32868.5	28084
房地产中介服务	Intermediate service of real estate	40461.5	40582	41333.3	25028.6	36312	26855	43837.1
租赁和商务服务业	Tenancy and business services	34965	36357.5	25052.8	18133.5	32775.8	25968.9	38070.3
租赁业	Tenancy	36037.9	40976.1	19724.8	7228.74	84353.7	18747.9	34251.7
商务服务业	Business service	34935.7	36241	25142.8	18719	32226	26431.5	38180.4
科学研究和技术服务业	Scientific research and technical service	47716.5	48362.2	36887.7	25571	49035	37913.3	46223.3
研究和试验发展	Research and experimental development	52000	54008.5	26684.4	13946	56789.3	34654.9	38907.3
专业技术服务业	Professional technique services	49953.8	50234.1	43897.5	37279.3	49261.8	38697.9	51918
科技推广和应用服务业	Science and technology popularization and
	application services	34174.7	34619.8	34799.2	17475.1	36634.1	29920.4	30396.3
水利、环境和公共设施	Management of water conservancy,
管理业	environment and public establishment	31679.5	32822.9	21232.7	15116.6	31013.6	40823.1	34753.5
水利管理业	Management of water conservancy	34605.1	34810.9	20451	23478.3	34383	44233.5	36149.5
生态保护和环境治理业	Ecological protection and Environmental
	management	36554.3	36646.3	44700	15240	34231.9	26531.2	42928.6
公共设施管理业	Management of public establishment	30064	31596.5	18952.9	14376.3	29139.2	40007.5	33603.4
居民服务、修理	Resident services,Repairing and
和其他服务业	other services	27877.7	28472.4	20932	17261	28916.7	24518.4	27994.4
居民服务业	Resident services	28419.4	29483.2	12475.9	16254.4	29399.2	23086.1	29318
机动车、电子产品和	Motor vehicle repair industry, electronic
日用产品修理业	products and daily products	31443.5	31907.5	31040	20745	32743.7	32746	31178.3
其他服务业	Other services	24500.8	24490.2	22654.9	25950	25929.6	25111.4	23993
教育	Education	42098.7	42383.5	22126.2	23746	42699.9	39028.5	37288.3
#初等教育	Primary education	39196.9	39340.4	19694.1	21205.6	39482.5	38147.8	36218.6
中等教育	Secondary education	42949.3	43258.3	26932.2	22606.4	43309.8	40478.6	39139.4
高等教育	Higher education	52049	53113.5	16425.4	29578.5	53371.1	26678.6	42292.2
卫生和社会工作	Sanitation and social Work	43525.9	44086.8	27508.6	26858.1	44092.2	41590.4	38521.5
卫生	Sanitation	43642.1	44208	27555.9	26915.1	44218.3	41473.1	38598.8
社会工作	Social Work	35970.5	36297	21150.9	21280.3	35471.1	54390.1	35630
文化、体育和娱乐业	Culture, sports and entertainment	36555.5	38500.4	21375.8	14288.5	38212.7	28520.7	29764.3
新闻和出版业	Journalism and publishing activities	49459.6	50342.8	22083.3	22996.4	47060.8	33853.2	75210.8
广播、电视、电影和	Broadcasting,movies,television and
影视录音制作业	audiovisual activities	37004.8	37217.2	28981	16910.5	38148.4	23685	31181.2
文化艺术业	Culture and art	32705.4	33019.8	20570.2	19874.4	32582.7	31142.6	34849.7
体育	Sports activities	37874.8	38453.1	21892.5	17030.3	38506.5		33199.3
娱乐业	Entertainment	22339.2	33549	60000	12407.9	39243.9	36817.4	19272.4
公共管理、社会保障	Public management,social welfare and
和社会组织	social organization	36348.1	36735.7	18081.1	18216.4	36394.1	41575.8	31671.1
#中国共产党机关	Chinese Communist Party organs	40002.5	40193.7	18728.4	19621.3	40037.1	35026.8
国家机构	Organ of state	36207.5	36609	18012.4	18138.2	36255	43251.1	28887
人民政协、民主党派	People's Political Consultative Confer-
	ence and democratic parties	41814.1	41901	21589.7	29243.9	41813.3		42000
社会保障	Social welfare	34833.3	35049.2	16685.7	15760.4	34945.3	26935.5	23066.7
群众团体、社会团体和	Mass communities, social communities
其他成员组织	and other organizations	36736.2	36882.4	20605.4	21763	36442.3		38241.9
按三次产业分	Grouped by Industry
第一产业	Primary Industry	25268	25401.5	25029.9	17698	23907.5	26764	29147.8
第二产业	Secondary Industry	36627.8	36948.3	39055.7	31371.8	51370.9	29940.4	35517.1
第三产业	Teriary industry	40459.2	41144.8	32717.8	22913.2	41414.1	38179.5	41704.5
水利、环境和公共设施	Management of water conservancy,
管理业	environment and public establishment	31679.5	32822.9	21232.7	15116.6	31013.6	40823.1	34753.5
水利管理业	Management of water conservancy	34605.1	34810.9	20451	23478.3	34383	44233.5	36149.5
生态保护和环境治理业	Ecological protection and Environmental
	management	36554.3	36646.3	44700	15240	34231.9	26531.2	42928.6
公共设施管理业	Management of public establishment	30064	31596.5	18952.9	14376.3	29139.2	40007.5	33603.4
居民服务、修理和其他服务业	Resident services,Repairing and
	other services	27877.7	28472.4	20932	17261	28916.7	24518.4	27994.4
居民服务业	Resident services	28419.4	29483.2	12475.9	16254.4	29399.2	23086.1	29318
机动车、电子产品和	Motor vehicle repair industry, electronic
日用产品修理业	products and daily products	31443.5	31907.5	31040	20745	32743.7	32746	31178.3
其他服务业	Other services	24500.8	24490.2	22654.9	25950	25929.6	25111.4	23993
教育	Education	42098.7	42383.5	22126.2	23746	42699.9	39028.5	37288.3
#初等教育	Primary education	39196.9	39340.4	19694.1	21205.6	39482.5	38147.8	36218.6
中等教育	Secondary education	42949.3	43258.3	26932.2	22606.4	43309.8	40478.6	39139.4
高等教育	Higher education	52049	53113.5	16425.4	29578.5	53371.1	26678.6	42292.2
卫生和社会工作	Sanitation and social Work	43525.9	44086.8	27508.6	26858.1	44092.2	41590.4	38521.5
卫生	Sanitation	43642.1	44208	27555.9	26915.1	44218.3	41473.1	38598.8
社会工作	Social Work	35970.5	36297	21150.9	21280.3	35471.1	54390.1	35630
文化、体育和娱乐业	Culture, sports and entertainment	36555.5	38500.4	21375.8	14288.5	38212.7	28520.7	29764.3
新闻和出版业	Journalism and publishing activities	49459.6	50342.8	22083.3	22996.4	47060.8	33853.2	75210.8
广播、电视、电影和	Broadcasting,movies,television and
影视录音制作业	audiovisual activities	37004.8	37217.2	28981	16910.5	38148.4	23685	31181.2
文化艺术业	Culture and art	32705.4	33019.8	20570.2	19874.4	32582.7	31142.6	34849.7
体育	Sports activities	37874.8	38453.1	21892.5	17030.3	38506.5		33199.3
娱乐业	Entertainment	22339.2	33549	60000	12407.9	39243.9	36817.4	19272.4
公共管理、社会保障和社会组织	Public management,social welfare and
	social organization	36348.1	36735.7	18081.1	18216.4	36394.1	41575.8	31671.1
#中国共产党机关	Chinese Communist Party organs	40002.5	40193.7	18728.4	19621.3	40037.1	35026.8
国家机构	Organ of state	36207.5	36609	18012.4	18138.2	36255	43251.1	28887
人民政协、民主党派	People's Political Consultative Confer-
	ence and democratic parties	41814.1	41901	21589.7	29243.9	41813.3		42000
社会保障	Social welfare	34833.3	35049.2	16685.7	15760.4	34945.3	26935.5	23066.7
群众团体、社会团体和	Mass communities, social communities
其他成员组织	and other organizations	36736.2	36882.4	20605.4	21763	36442.3		38241.9
按三次产业分	Grouped by Industry
第一产业	Primary Industry	25268	25401.5	25029.9	17698	23907.5	26764	29147.8
第二产业	Secondary Industry	36627.8	36948.3	39055.7	31371.8	51370.9	29940.4	35517.1
第三产业	Teriary industry	40459.2	41144.8	32717.8	22913.2	41414.1	38179.5	41704.5
