# Supplementary material for: The coordinating evaluation and spatial correlation analysis of CSGC: A case study of Henan province, China
Source: PLoS One. 2017 Jun 8;12(6):e0174543. doi: 10.1371/journal.pone.0174543 (PMC5465871; doi:10.1371/journal.pone.0174543)
Supplement: S1 Dataset — This dataset includes the statistical yearbook of henan province in 2013(*.xls), and the administrative area of henan province(henan.shp). (ZIP) [file pone.0174543.s001.zip › Statistical yearbook of henan province/0517.xls]

## Sheet: Sheet1
5-17 各市城镇单位从业人员平均工资(2013年)
Average Wage of Employed Persons in Urban Units by City (2013)
单位：元																( yuan )
市(县)	City(County)
		平均工资	在岗职工		其他从业	#国有	#集体	#股份合作	#联营单位	#有限责任公司	#股份有限公司	#港澳台投资	#外商投资	第一产业	第二产业	第三产业
				#劳务派遣	人 员	单位	单位	单 位				Economic	Foreign	Primary	Secondary	Teriary
		Average	Staff and	Labor	Others	State-	Urban	Cooperative	Joint	Limited	Share	Units Funded by	Funded	Industry	Industry	industry
		Wages	Workers	Dispatching		owned	Collective-	Units	Ownership	Liability	Holding	Entrepreneurs	Economic
						Units	owned Units		Units	Corporations	Corporations	from Hong Kong,	Units
										Units	Units	Macao and Taiwan
全 省	Total	38300.7	38804.4	37418.1	28377.9	42269.9	33134.8	41673.5	34299.3	34323.1	41388.4	42801.1	36985.1	25268	36627.8	40459.2
省辖市	City
郑 州 市	Zhengzhou	44118.9	44622.2	40594.4	31240.9	49326.7	34671.6	41397.8	29080.5	38520.6	53316.1	48931.6	46997.1	26615.9	42037.3	47077.2
开 封 市	Kaifeng	34796.8	35197.4	33673.5	28211.5	41096.1	34890.4	41290.3	34475	31147.8	32179.9	33018.4	34833	41220.8	31582.9	38504.3
洛 阳 市	Luoyang	39558.7	40469.4	36594.8	25176.7	41518.2	33489.8	48194.2	31709.8	37250	49788	27208.3	43377.7	23074.7	38886.1	40316.8
平 顶 山 市	Pingdingshan	41839.3	42490	42446.4	23538.2	39903.8	38400.7	55050.1	23170.7	35760.9	53011.7	42796.1	43860.2	23094.8	44352.5	38404.7
安 阳 市	Anyang	34348.4	34612.8	28887.2	30762.7	36108.3	31574.7	49302.1	24039.1	33776.4	33657.8	32694.2	43459.8	26257.1	34271.3	34522
鹤 壁 市	Hebi	36839.3	37190.8	30432.9	26508.9	49162.8	33857.5	31019.3	31857.1	33593	30055.1	22195	28683.9	46472.1	33463.9	44627.3
新 乡 市	Xinxiang	33426.9	33563.8	33966.9	31098.8	39647.5	31092.9	39856.9	25751.8	30158.5	32363.6	34424.2	35235	21609.4	30924.2	37967.2
焦 作 市	Jiaozuo	37241.4	37794.2	41254.6	25698.8	39603.9	33721.2	34119	36913.4	37358.8	36182.2	31888.5	29189.7	21923.5	37140.7	37450.4
濮 阳 市	Puyang	36814.5	37589.9	42484.5	27556.4	32848.4	23211.1	23114.3	37093.9	34846	54773.6	25084.2	37712.4	21864.3	39957.1	31239.9
许 昌 市	Xuchang	35877	36021.6	32923.8	31044.2	37590.3	35820.8	42081	34281.3	33068.3	42825.3	33016.8	30005.4	31102	36475.2	35001.1
漯 河 市	Luohe	34537.8	34750.9	28708.3	24534.9	38276.6	32415.9	26224.3	24387.8	29323.9	31776.9	43874.2	30788.4	21058	32831.2	37258.2
三 门 峡 市	Sanmenxia	42746.3	42929.2	31637.8	39995.5	45625.5	34719.4	28651.9	33467.8	34843.8	48938.1	48118.6	30315.8	33829.9	42729.9	42830
南 阳 市	Nanyang	36071.2	36565	39560.3	26998.4	42459.6	35607.6	29728.7	39767.7	29223	34064.5	28830.3	34448.7	24723.1	31256.8	40687.8
商 丘 市	Shangqiu	36299.6	36815.2	39688.3	23693.2	37160.9	34146.4	52738.3	56445.5	37601.1	28373.4	30058.9	37226.8	24337.5	34963.2	37534.6
信 阳 市	Xinyang	33832.7	34396.1	27910.5	26418.5	35802.8	34030.4	34647.7	21592.7	30795.8	35941	28764.9	31844.5	26206.9	32297.6	35100.5
周 口 市	Zhoukou	36371.6	36492	33338.4	31734.9	45336.9	34675.7	51859.4	28056.8	28427.3	29917.4	25463.5	26023.4	22656.4	27044.4	45212
驻 马 店 市	Zhumadian	31896	32289.3	30178.4	25858.6	33594.1	29311.9	35825.7	28674.5	30638.6	32010.1	30160	34457.2	22856.2	30273.3	33632.2
济 源 市	Jiyuan	36107.5	35976.6	32703.1	37920.3	39961.5	31434.6	58593.6		34983.5	32471.1	33955	47771.4	34649.3	34990.9	38733.4
省直管县	Province Administrating County
巩义市	Gongyi	35083.4	35395.5	24584	22912.9	41803.7	44455.8	50010.2	27714.3	30054.5	30621	48035.1	26154.5	31157.1	30680.9	42065.2
兰考县	Lankao	36329.9	36412.2	47419.7	34363.4	33039.4	35996.9	50704	39449	36792.5	30700.5	33798.6	32807.9	37318.2	36134.5	36444.9
汝州市	Ruzhou	41188.6	41918.6	37906.3	19482.2	47979.8	32008.1	47046	19173.6	24169	34762.6	45069.6		28416.7	37439	44809.9
滑县	Huaxian	26934.2	27043.1	22864.6	24796	29475.5	29861	20267.9		25478.5	19256.6	16130.1		19247.7	25076.6	28543.8
长垣县	Changyuan	33372.4	33393.1	32936.3	32913.1	34399.7	36567.3	31467		33298.6	30665.6	24091.3	42950	29936.7	33295.4	33623.9
邓州市	Dengzhou	31563.8	32298.4	33503.4	24387.6	34231.7	30911.5	27439.4		26913.8	28758.7		18859.3	26080	28401.6	33334.9
永城市	Yongcheng	45533.6	46247.8	45155	15206	35001.9	41522.7	48023		52458	33596				51978.7	35638.3
固始县	Gushi	34407.2	34867.2	17860.5	23667	37588	34970.5	28806.3		30418.1	27513.2		22712.2	23567.7	30643	36335.7
鹿邑县	Luyi	41496.9	41553.7	38659.2	35893.6	62639.3	34239.5	26831	30000	25223	21721			17216.9	24032.2	56131.1
新蔡县	Xincai	32093.2	32163.2	26701.3	21473.5	32745	26406.4	21514.2	23146.6	33705.1	30360.3			20390.1	29347.6	34125.7
