# Supplementary material for: The coordinating evaluation and spatial correlation analysis of CSGC: A case study of Henan province, China
Source: PLoS One. 2017 Jun 8;12(6):e0174543. doi: 10.1371/journal.pone.0174543 (PMC5465871; doi:10.1371/journal.pone.0174543)
Supplement: S1 Dataset — This dataset includes the statistical yearbook of henan province in 2013(*.xls), and the administrative area of henan province(henan.shp). (ZIP) [file pone.0174543.s001.zip › Statistical yearbook of henan province/0518.xls]

## Sheet: Sheet1
5-18 各市分行业城镇单位从业人员平均工资(2013年)
Average Wage of Employed Persons in Urban Units by Sector and City (2013)
单位：元																					(yuan)
市(县)	City(County)	合 计	农林牧	采矿业	制造业	电力、燃气	建筑业	批发和	交通运输	住宿和	信息传输、	金融业	房地产业	租赁和	科学研究和	水利、环	居民服务、	教育	卫生	文化、	公共管理、
			渔业			及水的生产		零售业	仓储及邮	餐饮业	软件和信息			商务	技术服务业	境和公共	修理和其他		和社会工作	体育和	社会保障
						和供应业			政业		技术服务业			服务业		设施管理业	服务业			娱乐业	和社会组织
		Total	Farming,	Mining	Manufac-	Production	Constru-	Whole-	Traffic,	Accomm-	Information	Fina-	Real	Tenancy	Scientific	Management	Resident	Education	Sanitation,	Culture,	Public
			Forestry,		turing	and Supply	ction	sale	transport,	odation	transfer,	nce	estate	and	research,	of water	services		and social	sports	management
			Animal			of Electri-		and	storage	and	software and			business	and	conservancy,	Repairing		work	and	social
			Husbandry			city,Gas and		retail	and post	Restau-	Information			services	technical	environment	and other			enterta-	security
			and Fishery			Water		trade		rants	technology				service	and public	services			inment	and social
											services					establishment					organization
省辖市	City
郑 州 市	Zhengzhou	44118.9	26615.9	47296.9	41443.6	46995	41441.1	37188.3	47440.9	30583.9	62901.3	91041.9	45988.4	46208.2	55107.9	34777.4	26070.5	45959.2	46440.9	42058.1	43763.8
开 封 市	Kaifeng	34796.8	41220.8		30714.7	55148	31304.4	34140.5	29252.9	27036.8	35458.3	44719.3	35838.2	34419.2	35650.7	35025.5	36247	42461.9	49871.7	37784.1	39098.7
洛 阳 市	Luoyang	39558.7	23074.7	44873	37164.7	60052.7	38390.1	38990.2	40433.7	27534.3	52713.7	68745.7	38406.4	27649.4	64278.4	27244.8	28475.4	38340.4	38796.5	33318	33236.1
平 顶 山 市	Pingdingshan	41839.3	23094.8	54091.9	35610.6	48236.2	34991.5	34176.5	26229.7	23064.3	44067.4	60574.7	31865.3	26711.1	38866.6	31793.1	27137.9	45350.6	42173.8	29768.7	34258.9
安 阳 市	Anyang	34348.4	26257.1	44924.8	34129	42221.7	33367.5	24865.2	28875.7	23238.8	33308.3	51472.1	34082.7	28198.2	43791.2	29374.7	28937.8	36620.8	37840.2	29291.2	33706.7
鹤 壁 市	Hebi	36839.3	46472.1	45618.5	26430	55094.3	29862.8	26607.1	31545.1	24464.3	41108.8	73593	33950.5	34329.4	41439.5	32784.1	23896.9	50548.4	47758.8	44834.1	48943.7
新 乡 市	Xinxiang	33426.9	21609.4	69127.5	29052	45974.1	30783.8	29330.8	34554.4	23823.2	52854.5	57321.1	37343.8	27263.7	34522.8	29848.8	26545.2	41676.3	41024.8	32328.5	35295.6
焦 作 市	Jiaozuo	37241.4	21923.5	53084.7	32778	56938.7	32845.4	26248.8	38127	24633.1	37137.3	35323.1	37205.4	30604.6	34899.7	30372.7	26886	37959.5	56633.7	34203.1	36430.7
濮 阳 市	Puyang	36814.5	21864.3	60086.8	26796.1	37785.6	35969.6	29641.3	23191	23751.2	41947.1	46229.3	32703.5	36143.9	48515.2	25367.3	22914.3	31319.4	33056	25198.1	27917.5
许 昌 市	Xuchang	35877	31102	43052.9	34564.9	64402.3	34258.6	37283.3	31547.6	32048.8	68504.2	67067	35239.7	31893.4	32839.5	26228.2	30727.1	32576.9	35981.6	29263.8	32813.6
漯 河 市	Luohe	34537.8	21058	64078.9	33127.6	56620	28174.1	31327	41423.3	22926.5	27057.8	59485.2	34172.4	28829.4	36398.6	31538.9	32808.1	39089.4	38719.1	33854.6	34708.6
三 门 峡 市	Sanmenxia	42746.3	33829.9	46771.7	33410.3	58436.9	39223.6	38697.6	34700.8	22439.2	43951.3	58010.6	30477.1	28225.6	47115.1	36607.8	34146.2	46050.4	45793.5	37413.6	43505.7
南 阳 市	Nanyang	36071.2	24723.1	56396.1	28491.3	39843.9	29583.2	31528.5	30753.6	25348.1	42263.2	59042.3	30744.4	37490.1	40929.2	38211.4	24106.3	46561.4	49053.5	32800.2	35265.9
商 丘 市	Shangqiu	36299.6	24337.5	57124.7	29346.5	46239.5	29322.6	33941.6	36242.7	24844.9	55250.9	50871.8	35111.5	24959.2	27112	30636	30263.9	40514.6	40238.7	26975.2	33747
信 阳 市	Xinyang	33832.7	26206.9	27290.9	31931.3	36291.1	32431.9	30161.9	27841	27463.8	32055.4	48357	33404.4	25887.5	33767.7	32198.8	31117.6	38439.4	39202.6	29964.8	34203
周 口 市	Zhoukou	36371.6	22656.4		23733.2	30263.5	32801	32931.3	29905.5	27536.2	49482.1	65085.6	34966.8	31473.4	40765.1	28951.4	34199.5	52431.2	52574.1	45113.7	40000.9
驻 马 店 市	Zhumadian	31896	22856.2	28971.3	31999.5	34298.7	28165.9	32060.1	29940	25105.3	31655	49902	34442.3	25532.9	31537	26250.4	27041.9	35748.4	35235.9	28479.3	32273.5
济 源 市	Jiyuan	36107.5	34649.3	31476.3	34359.2	83907.9	27991.4	31337.6	42712.9	25967.9	34188.4	70639.7	36070	33567.6	34652.7	21391.8	21035.7	45202.8	39573	31452.4	36057.2
省直管县	Province Administrating County
巩义市	Gongyi	35083.4	31157.1	31837.1	29944.8	46506.6	29491.8	26333.3	24417.9	21533.7	30028.6	97649	34630.7	28475.7	32035.7	25416.8	23333.3	47811.6	46159.6	27911.1	43013.5
兰考县	Lankao	36329.9	37318.2		34603.3	57220.8	37343.2	35077.1	39290.4	38278.6	31855	50018.6	37246.3	36470.9	35313.1	34471.2	38738.4	32883.5	52738.4	27275.2	24459.2
汝州市	Ruzhou	41188.6	28416.7	43688.5	27847.9	61399.7	19757.9	26812.9	29073.7	18219.6	28770	75708	39357.1	26591.7	26708.7	46188.4	39230.8	55776.5	52553.1	44274.8	41342.9
滑县	Huaxian	26934.2	19247.7	34529.8	24466.8	39014.9	24350.8	19036.8	18444.1	19321.3	35097.2	29265.6	31651.1	17709.4	30574.8	27558.8	19525.3	33355.7	35212.7	18797	27885.6
长垣县	Changyuan	33372.4	29936.7		32514.5	30603.3	33686.7	26155.5	33023.3	24811.8		45986.4	34063.5	27290.9	29193.2	30367.1	29181.8	36704.8	37884.4	34444.8	33323.5
邓州市	Dengzhou	31563.8	26080		27055	38817	28734.8	23437	19502.5	18612.7	17824.7	62985	40198.8	32479.4	34612.2	33116.6	21731.7	36475.3	40649.5	26198.4	34470.4
永城市	Yongcheng	45533.6		57124.7	39860.6	53101.6	36380.3	38264	35212.3	25462.6	31742.2	56023.5	38814.1		24343.4	17037.6	31768.9	37308.2	45273	25901.9	34021.8
固始县	Gushi	34407.2	23567.7		29149.3	32205.9	32749.6	22696.8	27881	24187.8	33618.6	44525.4	40602.8	26938.7	35580.6	34952.8	35519.8	41904.4	40724.7	22143	34577.1
鹿邑县	Luyi	41496.9	17216.9		24230.5	41669.6	21623.8	29295.1	24907.6	28229.6		48342.5	22124.3		69890.7	31913.3		77298.1	71388.9	21648.3	39484.9
新蔡县	Xincai	32093.2	20390.1		32004.7	27577.1	24328.3	36366.4	48389.6	23155.1	33721.8	38394.6	28100.9	23447.3	28523.8	23762.2	26403.4	38419.6	25723.2	24542.6	28672.9
