# Supplementary material for: The coordinating evaluation and spatial correlation analysis of CSGC: A case study of Henan province, China
Source: PLoS One. 2017 Jun 8;12(6):e0174543. doi: 10.1371/journal.pone.0174543 (PMC5465871; doi:10.1371/journal.pone.0174543)
Supplement: S1 Dataset — This dataset includes the statistical yearbook of henan province in 2013(*.xls), and the administrative area of henan province(henan.shp). (ZIP) [file pone.0174543.s001.zip › Statistical yearbook of henan province/0519.xls]

## Sheet: Sheet1
5-19 职工工资及指数
Wages and Related Indices of Staff and Workers
	工 资				平 均				平均工资指数(以上年为100)
	总 额				工 资				Index of Average Wage
	(亿元)				(元)				(Preceding year=100)
年 份		国有	城镇集	其他		国有	城镇集	其他	全部	国有	城镇集	其他
		单位	体单位	单位		单位	体单位	单位	职工	单位	体单位	单位
Year	Total	State-	Urban	Other	Average	State-	Urban	Other	Total	State-	Urban	Other
	Wages	owned	Collecti-		Wage	owned	Collecti-		Staff	owned	Collecti-
	(100 million	Units	veowned	Units		Units	veowned	Units	and	Units	veowned	Units
	yuan)		Units		(yuan)		Units		Workers		Units
1952	1.4341	1.4341			347	347
1957	5.8953	5.8953			546	546
1962	8.3304	8.3304			538	538				130.4
1965	10.886	9.0662	1.8198		503	599		369	86.2	102.6
1970	12.867	11.1797	1.6873		547	573		424	98.9	98.7	102.9
1975	18.1204	15.3736	2.7468		561	581		488	100.5	98.4	104.7
1978	24.2963	20.6528	3.6435		590	609		496	104.8	105.4	99.8
1979	27.629	23.5982	4.0307		644	668		533	108.8	109.4	107.1
1980	32.9307	28.142	4.7887		730	759		597	106.9	107.2	105.7
1981	35.4286	30.3343	5.0943		742	772		604	99.3	99.3	98.8
1982	37.4013	31.8162	5.5851		754	789		604	99.8	100.4	98.2
1983	39.1856	33.3617	5.8239		767	805		606	98.9	99.2	97.5
1984	46.2403	37.7555	8.4737	0.0111	866	921	686	809	110.5	111.9	110.8
1985	57.847	47.0624	10.7617	0.0229	1015	1080	804	1014	110.1	110.1	110	117.69
1986	69.569	56.9687	12.5714	0.0289	1159	1245	882	1079	106.9	107.9	102.7	99.6351
1987	78.98	64.3435	14.5781	0.0584	1258	1347	974	1559	100.7	100.4	102.4	134.031
1988	95.9048	78.6621	17.1755	0.0672	1470	1582	1110	1520	96.2	96.7	93.8	80.2456
1989	108.701	89.4837	19.1249	0.0928	1628	1767	1191	1724	96.4	97.2	93.4	98.7128
1990	123.864	102.521	21.1891	0.1534	1825	1997	1288	2128	111.5	112.5	107.6	122.82
1991	138.184	113.583	24.3273	0.2743	1964	2132	1433	2477	102.4	101.6	105.9	110.752
1992	165.514	138.383	26.5082	0.6224	2269	2473	1583	2544	107.3	107.7	102.6	95.362
1993	200.824	168.894	28.898	3.0323	2646	2860	1821	3097	105.4	104.6	104	110.07
1994	275.181	229.866	35.6551	9.6598	3545	3851	2295	4038	105.2	105.7	98.9	102.342
1995	347.704	284.167	47.7868	15.7501	4344	4677	3007	4644	104.8	103.9	112.1	98.381
1996	407.43	332.03	54.7677	20.6317	4924	5265	3485	5197	103.5	102.831	105.845	102.199
1997	434.076	336.341	66.0451	31.6897	5225	5643	3797	5209	103.6	104.7	106.4	97.8817
1998	431.009	299.763	63.3634	67.8827	5781	6204	4258	5976	119.923	120.362	117.456	117.185
1999	445.608	307.169	62.3099	76.1288	6194	6594	4639	6384	110.9	110	112.8	110.587
2000	495.662	338.389	66.4368	90.8361	6930	7453	4913	7212	112.899	114.053	106.868	113.996
2001	553.4	381.916	75.7325	95.7511	7916	8573	5726	7889	113.4	114.2	115.7	108.6
2002	622.418	400.424	80.8404	141.153	9174	9864	6664	9335	116.1	115.3	116.6	118.5
2003	720.517	436.314	88.5098	195.694	10749	11397	7894	11160	115.2	113.6	116.5	117.5
2004	801.955	497.472	79.6175	224.865	12114	12701	8686	12588	106.925	105.732	104.396	107.017
2005	949.97	575.634	90.291	284.046	14282	14877	10383	14852	115.5	114.7	117.1	115.6
2006	1152.05	690.581	103.209	358.261	16981	17886	12483	17088	117.5	118.8	118.8	113.7
2007	1431.35	849.867	125.006	456.48	20935	22345	15850	20333	117	118.5	120.5	112.9
2008	1702.22	1008.08	111.75	582.39	24816	26536	17118	24189	110.8	111	100.9	111.2
2009	1918.14	1066.34	85.52	766.28	27357	28914	18352	26817	110.9	109.6	107.9	111.5
2010	2171.69	1200.07	98.62	873	30303	31924	20769	29770	107.1	106.8	109.5	107.4
2011	2721.42	1390.91	119.85	1210.66	34203	35894	24397	33719	107.1	106.6	111.3	107.5
2012	3146.25	1575.98	134.27	1436	37958	39947.8	28103	37145.3	110.98	111.29	115.19	110.16
2013	4048.73	1556.02	149.022	2343.68	38804	42831	33954	36765	102.229	107.217	120.82	98.977
注：1.本表平均工资指数按实际工资计算，即扣除了职工生活费用价格变动因素。
2.1998年及以后年度工资总额为在岗职工口径，与以前年度不尽可比。
a)Indices of average wage in this table were calculated on practical wage ,change factor of employee maintenance price was taken out.
b)Total wages funds since 1998 were totalized by all employed staff and workers ,and can't compared with former years.
