# Supplementary material for: The coordinating evaluation and spatial correlation analysis of CSGC: A case study of Henan province, China
Source: PLoS One. 2017 Jun 8;12(6):e0174543. doi: 10.1371/journal.pone.0174543 (PMC5465871; doi:10.1371/journal.pone.0174543)
Supplement: S1 Dataset — This dataset includes the statistical yearbook of henan province in 2013(*.xls), and the administrative area of henan province(henan.shp). (ZIP) [file pone.0174543.s001.zip › Statistical yearbook of henan province/0520.xls]

## Sheet: Sheet1
5-20 城镇私营单位从业人员平均工资
Everage Wage of Engaged Persons in Private Enterprises
单位：元				(yuan)
项 目	Item	2011	2012	2013
从业人员总计	Total Number of Employed persons	18749.5	21254.5	23936
按国民经济行业分	Grouped by Sector
农、林、牧、渔业	Farming, Forestry,animal Husbandry and
	Fishery	14364.2	17071.2	19869
采矿业	Mining	21144.4	22361.3	24314
制造业	Manufacturing	18187.7	20843.9	23142
电力、燃气及水的	Production and distribution of
生产和供应业	electricity,gas and water	16119.3	21023.6	23711
建筑业	Construction	21606.9	24054.4	27104
批发和零售业	Wholesale and retail trade	17086.6	19339.2	23086
交通运输、仓储和邮政业	Traffic,transport, storage and post	19600.2	19580.6	24919
住宿和餐饮业	Accommodation and Restaurants	16806.9	19352.1	21798
信息传输、软件和信息技术	Information transfer,software and
服务业	Information technology services	18549.7	19110.6	22215
金融业	Finance	16893.7	21652.3	20682
房地产业	Real estate	20679.4	22621.4	26746
租赁和商务服务业	Tenancy and business services	19363.6	21497.5	24655
科学研究、技术服务业	Scientific research and technical service	24948.8	26399.4	28898
水利、环境和公共设施	Management of water conservancy,
管理业	environment and public establishment	17754.7	20479.8	24411
居民服务、修理和其他服务业	Resident services,Repairing and
	other services	16217.4	18705.4	21372
教育	Education	18859	21027.6	24772
卫生和社会工作	Sanitation and social Work	20492.1	24292.8	25966
文化、体育和娱乐业	Culture, sports and entertainment	16542.4	19982	22177
公共管理、社会保证和社会组织	Mass communities, social communities
	and other organizations	15545.1	15341	18940
