# Supplementary material for: The coordinating evaluation and spatial correlation analysis of CSGC: A case study of Henan province, China
Source: PLoS One. 2017 Jun 8;12(6):e0174543. doi: 10.1371/journal.pone.0174543 (PMC5465871; doi:10.1371/journal.pone.0174543)
Supplement: S1 Dataset — This dataset includes the statistical yearbook of henan province in 2013(*.xls), and the administrative area of henan province(henan.shp). (ZIP) [file pone.0174543.s001.zip › Statistical yearbook of henan province/0521.xls]

## Sheet: Sheet1
5-21 各市城镇私营单位从业人员平均工资
Everage Wage of Engaged Persons in Private Enterprises by City
单位：元					(yuan)
市(县)	City(County)	2010	2011	2012	2013
郑 州 市	Zhengzhou	18832	22325.7	24685.9	27533.2
开 封 市	Kaifeng	16049	19153.3	21609.5	24902.1
洛 阳 市	Luoyang	16363	20583	23270.6	25208
平 顶 山 市	Pingdingshan	17091	19373.7	21513.7	23806.6
安 阳 市	Anyang	16226	18476.7	20324	23003.1
鹤 壁 市	Hebi	13023	16635.5	18662.3	20581.1
新 乡 市	Xinxiang	16014	18851.8	21116.1	23552
焦 作 市	Jiaozuo	14171	16736	19511.1	22369.3
濮 阳 市	Puyang	13536	16221.5	18806.7	20489
许 昌 市	Xuchang	17407	20224.2	22378.2	27661.7
漯 河 市	Luohe	13692	16244.5	19022.5	23882
三 门 峡 市	Sanmenxia	15659	17296.5	21908.8	23899.3
南 阳 市	Nanyang	14379	15880.1	18115.3	20263.3
商 丘 市	Shangqiu	13101	15265	18338.4	21696
信 阳 市	Xinyang	16510	18750.2	20648.7	22838.5
周 口 市	Zhoukou	14525	16911.8	19033.2	21881.1
驻 马 店 市	Zhumadian	13968	16191.8	18847	22500.2
济 源 市	Jiyuan	15379	19733.1	25678.1	29938.2
