# Supplementary material for: The coordinating evaluation and spatial correlation analysis of CSGC: A case study of Henan province, China
Source: PLoS One. 2017 Jun 8;12(6):e0174543. doi: 10.1371/journal.pone.0174543 (PMC5465871; doi:10.1371/journal.pone.0174543)
Supplement: S1 Dataset — This dataset includes the statistical yearbook of henan province in 2013(*.xls), and the administrative area of henan province(henan.shp). (ZIP) [file pone.0174543.s001.zip › Statistical yearbook of henan province/0522.xls]

## Sheet: Sheet1
5-22 各市按行业分城镇私营单位从业人员平均工资(2013年)
Average Wage of Employed Persons in Urban Private Units by Sector and City (2013)
单位：元																					(yuan)
市	City	平均	农林牧	采矿业	制造业	电力、燃气	建筑业	批发和	交通运输	住宿和	信息传输、	金融业	房地产业	租赁和	科学研究和	水利、环	居民服务、	教育	卫生和	文化、	公共管理、
		工资	渔业			及水的生产		零售业	仓储及邮	餐饮业	软件和信息			商务	技术服务业	境和公共	修理和其		社会工作	体育和	社会保障和
						和供应业			政业		技术服务业			服务业		设施管理业	他服务业			娱乐业	社会组织
			Farming,	Mining	Manufac-	Production	Constru-	Whole-	Traffic,	Accomm-	Information	Finance	Real estate	Tenancy	Scientific	Management	Resident	Education	Sanitation,	Culture,	Public
		Average	Forestry,		turing	and Supply	ction	sale	transport,	odation	transfer,			and	research,	of water	services		and social	sports	management
		Wage	Animal			of Electri-		and	storage	and	software and			business	and	conservancy,	Repairing		work	and enter-	social
			Husbandry			city,Gas and		retail	and post	Restau-	Information			services	technical	environment	and other			tainment	security
			and Fishery			Water		trade		rants					service	and public	services				and social
											technology					establishment					organization
郑州市	Zhengzhou	27533.2	21750.8	28240.7	25964.4	23999.1	30877.7	26033.3	29893.1	23934.5	28988.3	22339.4	28311.8	27547.5	34028.3	29022.3	22389	22538.9	32819.3	29035	17462.7
开封市	Kaifeng	24902.1	22169.2		24110.2	27455	27828.9	23739.2	24193.2	23660.7	22494	29148.5	25317.4	23380.9	25600.2	27745.7	22741.1	33755.3	24618.4	24246.6	23425
洛阳市	Luoyang	25208	19743	21729.4	25699.8	24103.9	30167.5	21556	21410.2	21738.9	19407.7	16587.9	29102.1	19139.9	25203.8	23115.8	22710.4	25881.3	25760.2	18046	21731.8
平顶山市	Pingdingshan	23806.6	19863.4	24295.5	23869.5	22831.5	25328.4	24246.1	25440.4	20536.9	26400	22954.5	25220.1	30145.4	23576.6	18142.9	21103.4	21588.2	32250	19570
安阳市	Anyang	23003.1	19275.9	23883.3	21400.5	25677	24567.6	20839.3	24808.3	19209.4	17402.6	25269.8	23602.3	21081.7	22502.5	27578.4	21646.2	23543.5	18018.4	23603.9
鹤壁市	Hebi	20581.1	19371.3	20018.1	20304.6	19152.2	24402.2	19396.2	22956.4	23635.9	16428	17834.3	28388.6	19174.9	23331.5	18524.6	17863.3	20867.9	16507.8	17201.3	16428
新乡市	Xinxiang	23552	20947	23263	22463	25617	29106	22757	24392	22350	20480	25523	27682	26431	22692	23177	18737	29678	22214	22191	17429
焦作市	Jiaozuo	22369.3	21071	19076.3	22721.2	20716.2	24349.3	16782.5	24785.2	18824.8	18261.7	13728.3	22089.8	13919	18130.5	25219.3	20786.8	20906.5	19157	18059.7	13815.1
濮阳市	Puyang	20489	11215		20191	17769	24094	16143	23891	18995	21636	17182	23087	18656	11053	11204	17757	21221	16289	21125
许昌市	Xuchang	27661.7	19552.8	24891.4	27219.2	21278.5	37243.7	23598.3	27707.6	34915.8			27203	20307.3	27464.3	21982.1	20861.8		25084.5	17892.9
漯河市	Luohe	23882		23217.7	23406.1	18516.1	27692.9	25717.8	31684.6	25522	26333.3	28727.3	19670.8	25085.9	24300		22099.5	21982.1	26837.8	24304
三门峡市	Sanmenxia	23899.3	20460.4	25536.2	25317.8	25125.1	23465.6	19909.5	26030.5	20301.7	14985	18967	18879.9	19532.7	18967	19176.7	19460.7	19135.8	21009.4	20787.3
南阳市	Nanyang	20263.3	17352.8	21899.7	20412.8	20866.5	20721.3	17833.4	20189	17460.4	18935	19709.7	22580.6	20846.3	19213.7	19326.5	19439.3	19796.5	21557.5	19199.7
商丘市	Shangqiu	21696	16068.5		20790	18335.3	28947	18477.6	22425.6	17431.6	18195.2	17114.8	22330.2	15582.2	18743.4	15666.7	15264.8	17630.3	17617.5	15631.8	16920.8
信阳市	Xinyang	22838.5	19438.2	21327.2	21998.7	22171.4	25376	20196.3	23284.5	22831.5	22586.7	32410	23170.2	24122.9	23079.6	24059.5	23969.7	25892.6	24756.9	25211.3	23904.8
周口市	Zhoukou	21881.1			20600	33091.9	26871.6	23931.5	24395.9	19870.5	18464.3		21563	21705.7	18600		24690	24182.9	27048.4
驻马店市	Zhumadian	22500.2	25599.3	28211.5	21564.4	24451.7	22559.2	22403.5	24466.9	19549.1	24027.3	39180.8	25663.8	26754.3	22426.7	24371.3	21882.3	35435.4	24593.7	17463.4	25771.4
济源市	Jiyuan	29938.2		23943	32417	25678	23085	25678	27444	21656	26364		34025	25678	26400	25678	19565	25678	19340	25681
