# Supplementary material for: The coordinating evaluation and spatial correlation analysis of CSGC: A case study of Henan province, China
Source: PLoS One. 2017 Jun 8;12(6):e0174543. doi: 10.1371/journal.pone.0174543 (PMC5465871; doi:10.1371/journal.pone.0174543)
Supplement: S1 Dataset — This dataset includes the statistical yearbook of henan province in 2013(*.xls), and the administrative area of henan province(henan.shp). (ZIP) [file pone.0174543.s001.zip › Statistical yearbook of henan province/0601.xls]

## Sheet: Sheet1
6-1 全社会固定资产投资总额
Investment in Fixed Assets in the whole Province
	全社会固定资
	产投资总额
年 份	(亿元)	固定资产				农户投资	#民间投资	#基础设施
	Total	投 资	#工业	#房地产	#基础设施			投 资
	Investment in		投资	开发投资	投 资
	Fixed Assets		Industry			Farm	civilian	Infras-
Year	(100 million	Invest-	Invest-	Real Estate	Infras-	Households	Invest-	tructure
	yuan)	ment	ment	Development	tructure		ment
“六五”时期
the"Sixth five-year Plan"Period	376.05				56.05		166.66	56.05
#1985	126.95	82.64			18.72	44.32	62.38	18.72
“七五”时期
the"Seventh five-year Plan"Period	903.21	593.42			126.11	309.79	434.88	126.11
#1989	187.68	124.53			24.2	63.15	88.06	24.2
1990	206.12	139.33	87.77	3.4302	29.42	66.79	97.89	29.42
“八五”时期
the"Eighth five-year Plan"Period	2458.78	2094.71	971.45	150.3	588.2	364.07	916.91	588.2
1991	256.46	175.38	115.46	4.0747	38.12	81.08	112.18	38.12
1992	318.83	250.07	133.83	8.7806	55.03	68.76	129.68	55.03
1993	450.43	395.22	181.93	25.2726	107.55	55.21	155.58	107.55
1994	628.03	560.32	238.54	49.6115	163.3	67.71	215.51	163.3
1995	805.03	713.72	301.69	62.563	224.2	91.31	303.96	224.2
“九五”时期
the"Ninth five-year Plan"Period	6220.92	5158.5	1714.86	312.98	1931.27	932.99	2901.17	1931.27
1996	1003.61	881.61	357.97	54.8431	290.86	122	427.83	290.86
1997	1165.19	979.48	365.52	51.7509	328.42	152	539.44	328.42
1998	1252.22	1047.41	337.88	58.0967	382.03	193.1	595.69	382.03
1999	1324.18	1073.24	404.71	70.4111	420.74	210.94	639.42	420.74
2000	1475.72	1176.76	446.77	77.8744	509.22	254.95	698.79	509.22
“十五”时期
the"Tenth five-year Plan"Period	13237	11452.5	5064.11	1074.09	4423.33	1692.31	6883.37	4483.13
2001	1627.99	1305.87	480.15	102.837	581.51	276.13	781.965	581.51
2002	1820.45	1483.81	524.86	138.36	628.57	295.42	911.762	628.57
2003	2310.54	1983.75	833.27	185.555	828.88	321.79	1228.28	828.88
2004	3099.38	2750.61	1287.17	258.821	1052.59	348.77	1526.42	1075.62
2005	4378.69	3928.49	1938.66	388.52	1331.78	450.2	2434.94	1368.55
“十一五”时期
the"eleventh five-year Plan"Period	54699	51362.9	27349.5	6293.61	11198.8	3336.13	40417.1	11421.1
2006	5907.74	5399.54	2704.35	581.95	1633.77	508.2	3600.76	1733.94
2007	8010.11	7418.57	4081.42	837.11	1694.92	591.54	5573.14	1725.19
2008	10490.6	9821.02	5385.76	1206.71	1972.73	669.63	7659.96	2008.46
2009	13704.6	12924.5	6954.42	1553.76	2687.75	780.117	10561.4	2715.39
2010	16585.8	15799.2	8223.57	2114.08	3209.62	786.64	13021.8	3238.1
2010(新口径 New caliber)	14124.7	13338	6800.63	2114.08	2626.73	786.64	11109.8	2655.21
2011	17770.5	16935.9	9110.52	2626.54	3080.58	834.63	14151.1	3109.07
2012	21450	20558.6	11024.2	3035.29	3430.57	891.385	17513.2	3461.02
2013	26087.5	25188.1	13132.8	3843.76	4140.6	899.39	21540.3	4174.1
注： 1.1997-2003年全社会投资总额中含规模为5-50万元地方项目投资，其他指标均不包括(下同)。
2.2005年及以前年度全社会、固定资产投资及各种分组中包括城镇工矿区私人建房投资(下同)。
a)Data of Investment in fixed assets in 1997~2003 contained local projects from 50000 to 500000 Yuan,other indicators didn't contained these projects
(the same as in following tables)
b)Fixed Assets Investment in the Whole Country and Fixed Assets Investment, as well as investment by Group in and before 2005 included the Housing
Investment by Individuals in Urban Areas and in Industrial and Mining Areas.(the same as the following tables)
