# Supplementary material for: The coordinating evaluation and spatial correlation analysis of CSGC: A case study of Henan province, China
Source: PLoS One. 2017 Jun 8;12(6):e0174543. doi: 10.1371/journal.pone.0174543 (PMC5465871; doi:10.1371/journal.pone.0174543)
Supplement: S1 Dataset — This dataset includes the statistical yearbook of henan province in 2013(*.xls), and the administrative area of henan province(henan.shp). (ZIP) [file pone.0174543.s001.zip › Statistical yearbook of henan province/0602.xls]

## Sheet: Sheet1
6-2 各种分组的全社会固定资产投资
Investment in Fixed Assets in the whole Province by Group
项 目	Item	2008	2009	2010	2010 (新口径) New Caliber	2011	2012	2013
投资总额(亿元)	Total Investment (100 million yuan)	10490.6	13704.6	16585.9	14124.7	17770.5	21450	26087.5
按登记注册类型分	By Registration status
国有经济	State-Owned Units	2127.02	2586.9	2857.41	2390.83	2829.97	3177.1	3681.96
集体经济	Collective-Owned Units	697.116	1039.78	1241.1	1006.82	1044.34	1133.53	1348.33
城乡个人	Individuals	775.93	930.257	987.265	940.555	959.53	1021.83	980.57
#农村	Rural	669.63	780.117	786.64	786.645	834.63	891.385	899.4
联营经济	Joint-Ownership Economic Units	34.3105	25.34	28.06	23.82	52.51	32.3	51.64
股份制经济	Share Holding Economic Units	2960.1	3857.26	4915.9	4267.91	6212.65	7381.51	8976.59
港澳台投资经济	Economic Units Funded by Entrepreneurs from
	Hong Kong,Macao and Taiwan	174.693	142.42	239.92	207.72	230.74	228.54	212.65
外商投资经济	Foreign Funded Economic Units	164.283	149.04	164.32	145.87	185.92	208.96	245.44
私营经济	Privately Owned Enterprises	3008.37	4109.97	5027.54	4228.95	4748.55	5963.83	7791.74
其他经济	Others	548.823	863.68	1124.34	912.21	1506.31	2302.39	2798.56
按隶属关系分	Grouped by Administrative Relationship
中央	Central Investment	361.937	376.77	314.59	286.04	254.68	256.29	266.26
地方	Local Investment	10128.7	13327.9	16271.3	13838.6	17515.8	21193.7	25821.2
按构成分	Grouped by Use of Funds
建筑安装工程	Construction and Installation	6762.4	8966.75	10235.5	8790.41	11161.9	13036.4	16008.5
设备、工具、器具购置	Purchase of Equipment and Instruments	2791.2	3534.6	4412.6	3647.26	4522.66	5808.3	7285.86
其他费用	Others	937.04	1203.29	1937.76	1687.02	2085.96	2605.29	2793.08
资金来源(亿元)	Source of Funds (100 million yuan)
国家预算内资金	State Budgetary Appropriation	223.258	392.68	363.55	303.21	353.71	412.02	583.901
国内贷款	Domestic Loans	850.935	921.575	1574.3	1376.94	2100.74	2494.87	3271.21
债券	Bond		4.65
利用外资	Foreign Investment	95.3348	50.92	45.98	38.98	100.68	78.08	86.88
自筹资金	Fundraising	8567.31	10004.2	13251.9	11192.8	13990.3	16790.4	20362.7
其他资金	Others	753.811	2330.58	1350.14	3681.56	4115.97	5129.7	1782.81
房屋建筑面积(万平方米)	Floor Space of Buildings (10 000 sq.m)
施工面积	Floor Space Under Construction	47724.8	59868.5	68229.6	67802.7	72560.4	81027.6	96791.4
#住宅	Residential Buildings	29758.5	35071.8	38554.9	38503	41376	42959.7	45799.5
竣工面积	Floor Space Completed	26202	30757.9	30198.4	29614.4	28119.7	27641	24856.3
#住宅	Residential Buildings	17003.2	19409.6	20277.4	20122.7	19809.7	18074.4	16175.3
