# Supplementary material for: The coordinating evaluation and spatial correlation analysis of CSGC: A case study of Henan province, China
Source: PLoS One. 2017 Jun 8;12(6):e0174543. doi: 10.1371/journal.pone.0174543 (PMC5465871; doi:10.1371/journal.pone.0174543)
Supplement: S1 Dataset — This dataset includes the statistical yearbook of henan province in 2013(*.xls), and the administrative area of henan province(henan.shp). (ZIP) [file pone.0174543.s001.zip › Statistical yearbook of henan province/0603.xls]

## Sheet: Sheet1
6-3 分产业全社会固定资产投资
Investment in Fixed Assets in the whole Province by Sector
单位：亿元								(100 million yuan)
产 业	Branch	2008	2009	2010	2010 (新口径) New Caliber	2011	2012	2013
总 计	Total	10490.6	13704.6	16585.8	14124.7	17770.5	21450	26087.5
第一产业	Primary Industry	538.137	761.57	824.142	670.502	720.891	825.885	962.024
农、林、牧、渔业	Farming, Forestry,Animal Husbandry and Fishery	538.137	761.57	824.142	670.502	720.891	825.885	962.02
第二产业	Secondary Industry	5421.83	6980.42	8242.72	6817.26	9127.57	11042.5	13154.9
工业	Industry	5392.16	6958.99	8228.06	6805.12	9113.16	11029.7	13139
建筑业	Construction	29.68	21.423	14.66	12.144	14.4259	12.7887	15.852
第三产业	Tertiary Industry	4530.67	5962.67	7518.99	6636.92	7922.04	9581.61	11970.6
批发和零售业	Wholesale and retail trade	280.206	370.24	465.914	375.054	410.141	526.705	724.34
交通运输、仓储和邮政业	Traffic,transport, storage and post	485.48	583.892	791.537	665.307	812.545	927.251	1201.45
住宿和餐饮业	Accommodation and Restaurants	114.09	166.297	213.434	171.024	175.181	217.18	286.027
信息传输、软件和信息技术服务业	Information transfer, software and Information technology services	55.58	76.06	58.93	45.46	31.91	46.78	74.72
金融业	Finance	8.09	12.73	15.14	11.8	16.57	14.84	21.26
房地产业	Real estate	2424.29	2987.51	3775.15	3590.45	4456.33	5363.65	6719.36
租赁和商务服务业	Tenancy and business services	22.4604	30.96	56.07	45.07	56.39	84.67	179.08
科学研究和技术服务业	Scientific research and technical service	23.85	41.15	52.73	43.34	41.26	75.54	109.8
水利、环境和公共管理业	Management of water conservancy,environment and public establishment	612.26	934.28	1303.73	1060.62	1283.85	1497.21	1688.83
居民服务、修理和其他服务业	Resident services,Repairing and other services	52.342	66.0226	72.1922	59.5722	68.7181	123.138	167.694
教育	Education	162.55	235.48	265.09	209.68	230.38	278.09	290.44
卫生和社会工作	Sanitation, social security	83.73	129.67	137.76	110.05	152.73	160.04	166.98
文化、体育和娱乐业	Culture, sports and entertainment	90.68	149.69	165.63	133.72	110.44	182.32	262.21
公共管理、社会保障	Public management,social welfare
和社会组织	and social organization	115.06	178.68	145.7	115.77	75.61	84.2	78.37
