# Supplementary material for: The coordinating evaluation and spatial correlation analysis of CSGC: A case study of Henan province, China
Source: PLoS One. 2017 Jun 8;12(6):e0174543. doi: 10.1371/journal.pone.0174543 (PMC5465871; doi:10.1371/journal.pone.0174543)
Supplement: S1 Dataset — This dataset includes the statistical yearbook of henan province in 2013(*.xls), and the administrative area of henan province(henan.shp). (ZIP) [file pone.0174543.s001.zip › Statistical yearbook of henan province/0604.xls]

## Sheet: Sheet1
6-4 各市按城乡及三次产业分的全社会固定资产投资(2013年)
Investment in Fixed Assets in the whole Province by Rural and Urban Area and Industry (2013)
单位：亿元							(100 million yuan)
市(县)	City(County)
		合 计	固定资产	农户	第一	第二		第三
			投 资	投资	产业	产业	#工业	产业
			Investment
		Total	in Fixed	Rural	Primary	Secondary	Industry	Tertiary
			Assets	Area	Industry	Industry		Industry
全 省	Total	26087.5	25188.1	899.39	962.024	13154.9	13139	11970.6
省辖市	City
郑 州 市	Zhengzhou	4489.29	4380.21	109.08	62.38	1381.05	1376.77	3045.86
开 封 市	Kaifeng	979.08	941.68	37.4	22.27	513.48	513.38	443.32
洛 阳 市	Luoyang	2569.24	2518.98	50.258	121.735	1190.25	1186.52	1257.26
平 顶 山 市	Pingdingshan	1262	1231.76	30.2442	115.003	643.197	642.864	503.814
安 阳 市	Anyang	1368.88	1328.62	40.26	53.37	705.1	699.26	610.4
鹤 壁 市	Hebi	498.43	487.01	11.42	28.04	268.52	268.52	201.86
新 乡 市	Xinxiang	1602.46	1553.65	48.81	45.08	899.21	897.6	658.17
焦 作 市	Jiaozuo	1408.24	1374.04	34.202	22.2774	950.842	945.237	435.123
濮 阳 市	Puyang	965.07	941.89	23.18	56.02	563.05	563.03	346
许 昌 市	Xuchang	1415.56	1371.11	44.4453	67.46	850.51	849.86	497.59
漯 河 市	Luohe	672.33	648.29	24.04	12.98	471.51	471.51	187.85
三 门 峡 市	Sanmenxia	1125.32	1113.02	12.3	72.38	656.17	656.14	396.77
南 阳 市	Nanyang	2190.28	2091.4	98.88	111.56	1311.5	1311.5	767.21
商 丘 市	Shangqiu	1310.72	1246.79	63.93	26.76	782.77	782.7	501.19
信 阳 市	Xinyang	1524.86	1447.28	77.58	61.72	547.3	545.56	915.84
周 口 市	Zhoukou	1261.43	1151.55	109.876	65.5846	719.046	718.206	476.795
驻 马 店 市	Zhumadian	1093.14	1014.9	78.2398	65.8682	503.982	502.77	523.289
济 源 市	Jiyuan	351.44	345.89	5.55	9.76	220.01	219.58	121.67
省直管县	Province Administrating County
巩义市	Gongyi	364.06	352.54	11.52	5.31	230.94	230.94	127.81
兰考县	Lankao	111.19	103.34	7.85	4.37	74.48	74.48	32.33
汝州市	Ruzhou	207.846	203.46	4.38576	40.813	102.117	101.874	64.9055
滑县	Huaxian	113.32	107.38	5.94	10.64	60.95	60.95	41.74
长垣县	Changyuan	205.38	198.82	6.56	13.73	108.6	106.99	83.05
邓州市	Dengzhou	224.89	211.9	12.99	31.54	97.61	97.61	95.75
永城市	Yongcheng	217.79	214.05	3.74	0.92	99.55	99.55	117.31
固始县	Gushi	197.83	185.43	12.4	14.86	74.34	74.34	108.64
鹿邑县	Luyi	128.094	112.55	15.5443	11.4293	66.25	66.25	50.4151
新蔡县	Xincai	95.27	85.8	9.47	4.11	37.83	37.83	53.32
