# Supplementary material for: The coordinating evaluation and spatial correlation analysis of CSGC: A case study of Henan province, China
Source: PLoS One. 2017 Jun 8;12(6):e0174543. doi: 10.1371/journal.pone.0174543 (PMC5465871; doi:10.1371/journal.pone.0174543)
Supplement: S1 Dataset — This dataset includes the statistical yearbook of henan province in 2013(*.xls), and the administrative area of henan province(henan.shp). (ZIP) [file pone.0174543.s001.zip › Statistical yearbook of henan province/0605.xls]

## Sheet: Sheet1
6-5 各市全社会固定资产投资实际到位资金(2013年)
Actual Funds for Investment in Fixed Assets in the whole Province by City(2013)
单位：亿元							(100 million yuan)
市(县)	City(County)	本年实际
		到位资金	国家预算	国内贷款	利用外资	自筹资金	其他资金
		Subtotal of	资 金
		Actual Funds	State	Domestic	Foreign	Self-raising	Others
		for Investment	Budget	Loans	Investment	Funds
全 省	Total	26530.6	583.9	3271.21	86.88	20362.7	1782.81
省辖市	City
郑 州 市	Zhengzhou	4667.22	224.33	443.81	12.48	3101.16	885.45
开 封 市	Kaifeng	1013.24	23.22	142.661	1.77	766.555	79.0323
洛 阳 市	Luoyang	2596.47	6.66	95.9325	0.84	2231.56	261.483
平 顶 山 市	Pingdingshan	1272.37	18.55	202.684	1.45	918.345	131.324
安 阳 市	Anyang	1369.41	9.49	61.2252		1245.7	52.9929
鹤 壁 市	Hebi	497.236	15.91	85.349	1.25	366.148	28.57
新 乡 市	Xinxiang	1638.6	6.89	238.099	1.32	1294.38	97.9
焦 作 市	Jiaozuo	1427.14	28.89	305.5		1049.48	43.2599
濮 阳 市	Puyang	970.069	52.45	109.01		785.689	22.91
许 昌 市	Xuchang	1460.36	12.92	321.05	3.34	1054.16	68.89
漯 河 市	Luohe	681.915	0.91	41.3224	1.05	620.67	17.9622
三 门 峡 市	Sanmenxia	1137.6	53.4	263.47	0.8	742.43	77.5
南 阳 市	Nanyang	2239.65	20.91	242.406	15.86	1863.6	96.8753
商 丘 市	Shangqiu	1327.28	12.18	141.957		1102.84	70.3129
信 阳 市	Xinyang	1507.24	26.38	268.58	1.92	1026.84	183.53
周 口 市	Zhoukou	1270.87	16.39	159.27	3.55	1050.3	41.34
驻 马 店 市	Zhumadian	1099.15	32.98	146.6	5.44	853.574	60.2378
济 源 市	Jiyuan	355.068	15.84	19.0239	35.8	262.127	22.2678
省直管县	Province Administrating County
巩义市	Gongyi	361.952	0.18	43.21		318.392	0.16
兰考县	Lankao	112.789	5	8.7896		98.6392	0.36
汝州市	Ruzhou	211.116	2.03	46.4045	0.95	130.036	31.7054
滑县	Huaxian	116.264	1.93			112.204	2.12
长垣县	Changyuan	207.171	0.45	42.9		160.721	3.09
邓州市	Dengzhou	231.126	1.77	3.72		217.036	8.61
永城市	Yongcheng	217.187		1.6466		201.433	14.1067
固始县	Gushi	198	6.75	32.46		132.54	26.25
鹿邑县	Luyi	128.424	9.87	13.25		90.1843	15.12
新蔡县	Xincai	89.1716	1.18	9.14		78.8516
