# Supplementary material for: The coordinating evaluation and spatial correlation analysis of CSGC: A case study of Henan province, China
Source: PLoS One. 2017 Jun 8;12(6):e0174543. doi: 10.1371/journal.pone.0174543 (PMC5465871; doi:10.1371/journal.pone.0174543)
Supplement: S1 Dataset — This dataset includes the statistical yearbook of henan province in 2013(*.xls), and the administrative area of henan province(henan.shp). (ZIP) [file pone.0174543.s001.zip › Statistical yearbook of henan province/0606.xls]

## Sheet: Sheet1
6-6 各市按登记注册类型分的全社会固定资产投资(2013年)
Investment in Fixed Assets in the whole Province by Status of Registration and City (2013)
单位：亿元													(100 million yuan)
市(县)	City(County)	总 计	内 资										港、澳、 台商投资	外商投资
				国 有	集 体	股份合作	联 营	有限责任公司	股份有限公司	私 营	个 体	其 他
													Funds
		Total	Domestic	State-owned	Collective-owned	Cooperative	Joint	Limited	Share-holding	Private	Self-employed	Others	from Hong Kong,	Foreign
								Liability			Individual		Macao and Taiwan	Funded
全 省	Total	26087.5	25629.4	3351.26	1116.28	221.88	92.5	7047.32	2229.28	7791.74	980.56	2798.56	212.65	245.44
省辖市	City
郑 州 市	Zhengzhou	4489.29	4313.32	758.65	176.74	71.73	20.28	1632.59	288.58	856.79	113.36	394.6	97.88	78.09
开 封 市	Kaifeng	979.08	975.59	116.39	34.08	3.25	4.14	268.68	47.4	417.61	37.75	46.28	3.13	0.36
洛 阳 市	Luoyang	2569.24	2523.99	401.34	249.45	36.41	32.84	706.38	99.33	764.84	52.468	180.93	22.67	22.57
平 顶 山 市	Pingdingshan	1262	1247.28	121.18	20.72	5.01	2.26	448.26	79.55	388.44	40.7642	141.09	3.38	11.34
安 阳 市	Anyang	1368.88	1358.11	193.72	67.36	9.27	1.95	368.63	77.97	506	41.46	91.74	3.03	7.74
鹤 壁 市	Hebi	498.43	497.76	86.8	11.37		4.33	219.24	5.85	126.16	11.42	32.59	0.67
新 乡 市	Xinxiang	1602.46	1569.68	145.4	46.17	3.25	1.59	423.01	62.75	445.65	49.02	392.85	5.47	27.3
焦 作 市	Jiaozuo	1408.24	1399.37	146.46	27.63	2	5.71	348.16	125.31	619.08	41.422	83.6		8.87
濮 阳 市	Puyang	965.07	964.9	195.05	25.27	4.99	5.16	168.26	154.94	301.45	24.39	85.39	0.16	0.01
许 昌 市	Xuchang	1415.56	1405.94	49.65	48.29	4.98	2.99	375.31	112.68	465.8	52.2453	294	0.61	9.02
漯 河 市	Luohe	672.33	652.17	31.25	4.53	0.96	0.36	146.9	198.51	198.19	24.04	47.42	1.75	18.42
三 门 峡 市	Sanmenxia	1125.32	1098.85	316.29	67.84	7.51	1.15	255.33	54.87	247.97	12.68	135.21	2.97	23.49
南 阳 市	Nanyang	2190.28	2164.31	273.17	116.27	5.05	1.52	244.72	307.87	879.7	107.2	228.8	11.12	14.85
商 丘 市	Shangqiu	1310.72	1306.87	68.59	63.13	15.18	4.53	261.59	146.57	533.86	68.11	145.32	0.41	3.43
信 阳 市	Xinyang	1524.86	1504.8	205.91	82.46	14.04	2.67	471.14	36.36	351.51	103.38	237.33	10.99	9.07
周 口 市	Zhoukou	1261.43	1251.96	82.36	8.16	22.23	0.05	274.63	349.6	262.57	117.206	135.15	0.04	9.42
驻 马 店 市	Zhumadian	1093.14	1083.78	123.8	60.76	16.02	0.69	323.76	47.86	384.29	78.3998	48.21	8.52	0.85
济 源 市	Jiyuan	351.44	310.99	35.27	6.02		0.26	110.73	33.28	41.82	5.55	78.05	39.85	0.61
省直管县	Province Administrating County
巩义市	Gongyi	364.06	356.18	19.54	19.53	4.12	1.16	50.21	17.23	195.64	12.79	35.96	1.5	6.39
兰考县	Lankao	111.19	111.19	8.41	11.32			3.24	1.27	79.1	7.85
汝州市	Ruzhou	207.846	200.406	6.38	2.12	1	0.5	46.41	23.45	90.74	5.01576	24.78	1.62	5.82
滑县	Huaxian	113.32	112.72	19.98	1.55		0.03	30.61	29.63	17.76	6.3	6.85	0.6
长垣县	Changyuan	205.38	205.38	4.58	1.76			17.12	10.78	6.25	6.56	158.34
邓州市	Dengzhou	224.89	224.89	73.18	4.61		0.17	38.19	4.18	89.86	12.99	1.71
永城市	Yongcheng	217.79	217.79	3.62	58.41	11.61		20.12	5.71	111.31	3.83	3.17
固始县	Gushi	197.83	197.83	21.91	0.55		1.13	96.32	1.28	4.1	12.4	60.15
鹿邑县	Luyi	128.094	128.094	26.32				60.95	22.94	1.56	16.0743	0.25
新蔡县	Xincai	95.27	94.64	4.32	14.51	16.01	0.32	0.96	10.46	38.03	9.47	0.55	0.07	0.56
