# Supplementary material for: The coordinating evaluation and spatial correlation analysis of CSGC: A case study of Henan province, China
Source: PLoS One. 2017 Jun 8;12(6):e0174543. doi: 10.1371/journal.pone.0174543 (PMC5465871; doi:10.1371/journal.pone.0174543)
Supplement: S1 Dataset — This dataset includes the statistical yearbook of henan province in 2013(*.xls), and the administrative area of henan province(henan.shp). (ZIP) [file pone.0174543.s001.zip › Statistical yearbook of henan province/0607.xls]

## Sheet: Sheet1
6-7 各市分行业全社会固定资产投资(2013年)
Investment in Fixed Assets in the Urban Area by Sector and City (2013)
单位：亿元																		(100 million yuan)
市(县)	City(County)	合 计	农 林	工 业	建筑业	批发和	交通运输	住宿和	信息传输、	金融业	房地产业	租赁和	科学研究和	水利、环	居民服务、	教 育	卫 生 和	文化、	公共管理、
			牧渔业			零售业	仓 储 及	餐饮业	软件和信息			商 务	技术服务业	境和公共	修理和其他		社会工作	体育和	社会保障和
							邮 政 业		技术服务业			服务业		设施管理业	服务业			娱乐业	社会组织
		Total	Farming,	Industry	Constru-	Whole-	Traffic,	Accomm-	Information	Fina-	Real	Tenancy	Scientific	Management	Resident	Education	Sanitation,	Culture,	Public
			Forestry,		ction	sale	transport,	odation	transfer,	nce	estate	and	research,	of water	services		and social	sports	management
			Animal			and	storage	and	software and			business	and	conservancy,	Repairing		work	and	social
			Husbandry			retail	and post	Restau-	Information			services	technical	environment	and other			enterta-	security
			and Fishery			trade		rants	technology				service	and public	services			inment	and social
									services					establishment					organization
全 省	Total	26087.5	962.02	13139	15.852	724.34	1201.45	286.027	74.72	21.26	6719.36	179.08	109.8	1688.83	167.694	290.44	166.98	262.21	78.37
省辖市	City
郑 州 市	Zhengzhou	4489.29	62.3824	1376.77	4.2714	139.14	290.905	57.8982	35.8445	6.8366	1789.43	73.8783	28.1292	454.485	2.1006	75.6922	38.6444	37.0957	15.7693
开 封 市	Kaifeng	979.08	22.2717	513.383	0.1	43.5956	33.6002	21.7646	2.1212	3.5058	218.803	5.14218	9.4562	67.538	6.4703	12.5396	4.1526	10.9908	3.6491
洛 阳 市	Luoyang	2569.24	121.733	1186.52	3.72834	47.6434	81.2191	25.6905	7.8286	1.6601	637.502	20.3896	25.5795	212.671	96.8291	30.2686	19.8114	43.411	6.7483
平 顶 山 市	Pingdingshan	1262	115.002	642.861	0.3351	44.1777	46.2053	35.6046	1.5039	1.82	271.726	3.718	3.282	55.4542	1.1994	10.9143	4.6311	20.0441	3.5305
安 阳 市	Anyang	1368.88	53.3715	699.261	5.84	36.4274	59.232	24.589	15.1782	1.6	306.562	7.7138	1	89.2265	5.4897	22.0606	12.4559	20.0897	8.7798
鹤 壁 市	Hebi	498.43	28.0441	268.523		15.1438	23.6246	4.8401	0.95		111.863	6.4853	4.703	24.3145	0.99	4.5315	1.8284	0.5995	1.9872
新 乡 市	Xinxiang	1602.46	45.0822	897.596	1.61	21.5481	49.7298	2.34			444.719	7.7873	8.539	91.8699	1.21	11.4893	10.559	5.9912	2.385
焦 作 市	Jiaozuo	1408.24	22.2779	945.239	5.60455	33.1618	75.9264	20.2746	0.6475		211.385	8.8078	5.2033	31.6874	6.03872	15.1736	4.6759	19.4779	2.6592
濮 阳 市	Puyang	965.07	56.0236	563.049	0.01	26.4204	37.7259	6.7251	2.6	0.015	140.694	3.50301	5.981	86.0716	1.8591	14.4845	5.7052	11.6132	2.5957
许 昌 市	Xuchang	1415.56	67.4647	849.859	0.653	38.5347	26.4968	8.0085		0.921	311.34	4.773	0.15	58.8678	10.0762	11.616	7.0573	9.571	10.1704
漯 河 市	Luohe	672.33	12.9792	471.508		15.507	43.8359	9.7575	0.2		89.1985			22.9082	0.0134	3.2135	1.3362	1.88
三 门 峡 市	Sanmenxia	1125.32	72.3757	656.136	0.03	18.2235	91.7265	2.4717	1.9537		165.266	5.5572	1.2061	81.7488	1.5279	5.5368	1.9923	17.7688	1.7942
南 阳 市	Nanyang	2190.28	111.561	1311.5		106.947	92.6517	31.8758	3.9411		282.775	6.4693	7.5361	161.857	5.6657	15.4347	24.4949	21.1377	6.4208
商 丘 市	Shangqiu	1310.72	26.7553	782.696	0.08	43.7656	50.9405	1.8059	0.2	1.72	341.355	9.39346	0.0897	41.4176	0.75	5.4533	2.3433	1.2138	0.7378
信 阳 市	Xinyang	1524.86	61.7208	545.565	1.74	35.4375	74.3616	18.9071	1.76	2.9789	599.937	0.1092	1.6194	121.912	1.48	21.2655	14.027	15.6731	6.3585
周 口 市	Zhoukou	1261.43	65.5865	718.209	0.8327	15.8204	60.5309	1.6327		0.2043	333.929	2.58316	5.1635	23.2778	2.6489	7.2652	7.5147	13.5347	2.6914
驻 马 店 市	Zhumadian	1093.14	65.8659	502.766	1.218	42.3952	54.3614	12.3813			328.454	13.0383	0.357	36.2921	1.8164	17.0377	5.0704	10.4777	1.6124
济 源 市	Jiyuan	351.44	9.755	219.583	0.43	11.1583	11.1282	1.495			58.1818	0.804	1.8	26.7659	0.767	6.777	0.6787	1.6351	0.4851
省直管县	Province Administrating County
巩义市	Gongyi	364.06	5.3095	230.945		4.4718	14.7072	0.7127	0.65	1.21	90.3452	0.974782	2.6759	3.4662	0.47	4.6259	0.68	2.5758	0.25
兰考县	Lankao	111.19	4.372	74.4842		0.76	1.7446				22.3377	0.146	0.88	4.6524		0.714	0.17	0.75	0.18
汝州市	Ruzhou	207.846	40.8164	101.876	0.2431	4.91336	16.6942	10.32	0.6		18.4578	1.1414		6.5527	0.1	2.9412	0.8	2.3863
滑县	Huaxian	113.32	10.635	60.9527		2.965	7.0134	0.223			21.4859			7.4998	1.2847		0.964	0.3
长垣县	Changyuan	205.38	13.7323	106.985	1.61	2.112	2.23	0.81			58.0188	7.0705	0.465	5.8789		0.833	2.548	2.8843	0.2
邓州市	Dengzhou	224.89	31.5363	97.6104		9.7905	4.8949				52.4227	0.79		22.468	0.8985	4.039	0.443
永城市	Yongcheng	217.79	0.9213	99.551		3.3756	14.134	0.2359			89.4885	0.6713	0.0897	7.2425	0.01	0.1483	0.5973	1.0138	0.3127
固始县	Gushi	197.83	14.8559	74.3424		1.43	18.988		1.76		76.6498			5.7875	0.02	0.7886	2.2	0.768	0.2436
鹿邑县	Luyi	128.094	11.4293	66.2519		2.73	13.6295				20.5918	2.55	4.5835	5.16		0.9182	0.25
新蔡县	Xincai	95.27	4.107	37.8272		5.0575	3.1678				36.0389			3.6395	0.3361	4.3285	0.3757	0.3565	0.0236
