# Supplementary material for: The coordinating evaluation and spatial correlation analysis of CSGC: A case study of Henan province, China
Source: PLoS One. 2017 Jun 8;12(6):e0174543. doi: 10.1371/journal.pone.0174543 (PMC5465871; doi:10.1371/journal.pone.0174543)
Supplement: S1 Dataset — This dataset includes the statistical yearbook of henan province in 2013(*.xls), and the administrative area of henan province(henan.shp). (ZIP) [file pone.0174543.s001.zip › Statistical yearbook of henan province/0608.xls]

## Sheet: Sheet1
6-8 各市按构成分的全社会固定资产投资及房屋面积(2013年)
Total Investment in Fixed Assets and Floor Space
of Buildings by Composition in Cities (2013)
市(县)	City(County)	固定资产投资总额(亿元)					房屋面积(万平方米)
		Total Investment in Fixed Assets(100 million yuan)					Floor Space of Buildings (10 000 sq.m)
		合 计	建筑	安装	设备、工具、	其他	施工		竣工
			工程	工程	器具购置	费用	面积	#住宅	面积	#住宅
		Total	Const-	Instal-	Purchase of	Others	Floor Space	Residential	Floor Space	Residential
			ruction	lation	Equipment and		Under	Buildings	Completed	Buildings
					Instruments		Construction
全 省	Total	26087.5	15663	345.52	7285.86	2793.08	96791	45800	24856	16175
省辖市	City
郑 州 市	Zhengzhou	4489.29	2766.17	56.21	758.61	908.3	15107.6	7639.95	2337.12	1535.74
开 封 市	Kaifeng	979.08	506.76	17.03	380.31	74.97	3864.66	1586.85	1039.04	505.211
洛 阳 市	Luoyang	2569.24	1670.1	45.06	601.71	252.366	9457.65	5197.96	2141.77	1472.25
平 顶 山 市	Pingdingshan	1262	628.156	23.55	423.666	186.642	5180.27	2161.78	1497.33	672.201
安 阳 市	Anyang	1368.88	820.01	23.53	448.08	77.25	9800.87	6832.62	6166.22	5044.95
鹤 壁 市	Hebi	498.43	354.67	1.84	127.5	14.42	1877.87	848.118	524.517	356.172
新 乡 市	Xinxiang	1602.46	1078.9	24.83	409.26	89.46	6873.3	2920.15	1218.53	983.299
焦 作 市	Jiaozuo	1408.24	599.577	22.19	669.467	116.999	8173.54	1450.35	724.785	527.239
濮 阳 市	Puyang	965.07	266.32	6.48	468.58	223.69	2456.32	1300.26	618.955	440.043
许 昌 市	Xuchang	1415.56	828.61	14.71	480.197	92.0386	4515.13	1560.2	1347.82	760.993
漯 河 市	Luohe	672.33	460.52	5.39	181.59	24.84	3390.13	997.733	395.245	231.535
三 门 峡 市	Sanmenxia	1125.32	637.75	30.42	354.66	102.49	1734.9	1116.89	372.39	284.8
南 阳 市	Nanyang	2190.28	1414.61	31.47	620.48	123.71	5781.71	3122.36	1946.99	1502.16
商 丘 市	Shangqiu	1310.72	748.54	7.7	451.22	103.25	4415.53	2448.83	1500.92	1118.5
信 阳 市	Xinyang	1524.86	960.99	10.76	244.58	308.53	7408.07	4708.43	3159	2035.31
周 口 市	Zhoukou	1261.43	876.692	9.82	319.557	55.3668	4642.44	2605.85	2811.08	1941.75
驻 马 店 市	Zhumadian	1093.14	803.864	3.9987	234.074	51.2135	5134.39	2691.24	2042.47	1258.62
济 源 市	Jiyuan	351.44	151.94	10.16	176.64	12.7	965.713	476.742	212.894	113.379
省直管县	Province Administrating County
巩义市	Gongyi	364.06	197.78	12.02	137.89	16.37	731.928	300.667	201.394	143.363
兰考县	Lankao	111.19	71.77	0.16	36.22	3.04	163.38	146.16	79.7	79.43
汝州市	Ruzhou	207.846	104.782	3.79	88.9676	10.3063	605.04	232.02	185.8	146.46
滑县	Huaxian	113.32	86.89	0.08	25.79	0.56	399.4	184.82	132.22	83
长垣县	Changyuan	205.38	126.19	13.24	65.24	0.71	2598.06	364.88	109.95	105.17
邓州市	Dengzhou	224.89	141.07	2.43	73.72	7.68	275.379	238.009	183.959	182.289
永城市	Yongcheng	217.79	166.95	2.79	40.85	7.19	986.92	367.88	90.32	81.9
固始县	Gushi	197.83	122.07	0.56	39.64	35.57	1180.17	615.315	409.716	181.05
鹿邑县	Luyi	128.094	77.6651	4.08	36.3393	10.01	194.46	174.64	157.48	151
新蔡县	Xincai	95.27	77.95	0.14	15.01	2.16	453.1	246.12	72.92	38.14
