# Supplementary material for: The coordinating evaluation and spatial correlation analysis of CSGC: A case study of Henan province, China
Source: PLoS One. 2017 Jun 8;12(6):e0174543. doi: 10.1371/journal.pone.0174543 (PMC5465871; doi:10.1371/journal.pone.0174543)
Supplement: S1 Dataset — This dataset includes the statistical yearbook of henan province in 2013(*.xls), and the administrative area of henan province(henan.shp). (ZIP) [file pone.0174543.s001.zip › Statistical yearbook of henan province/0609.xls]

## Sheet: Sheet1
6-9 固定资产投资
Investment in Fixed Assets
项 目	Item		2009	2010	2010 (新口径 New Caliber)		2012	2013
		2008				2011
投资总额(亿元)	Total Investment (100 million yuan)	9821.02	12924.5	15799.2	13338	16935.9	20558.6	25188.1
按控股情况分	by Shore-holding
国有控股	State-holding	2501.86	2927.66	3232.83	2721.1	3264.78	3594.37	4206.72
集体控股	Collective-holding	928.456	1352.3	1657.26	1371.79	1416.32	1466.92	1668.07
港澳台商控股	Hong Kong, Macao and Taiwan-holding	154.027	122.6	203.86	177.92	203.24	192.94	179.49
外商控股	Foreign-holding	127.555	92.99	127.34	115.83	151.43	149.13	159.27
私人及其他控股	Private and others-holding	6109.11	8428.98	10577.9	8951.4	11900.1	15155.3	18974.5
按隶属关系分	Grouped by Administrative Relationship
中央	Central Investment	361.937	376.77	314.59	286.04	254.68	256.29	266.26
地方	Local Investment	9459.08	12547.8	15484.6	13052	16681.2	20302.3	24921.8
按构成分	Grouped by Use of Funds
建筑安装工程	Construction and Installation	6213.74	8279.65	9542.36	8097.28	10418.2	12242.2	15213.7
设备、工器具购置	Purchase of Equipment and Instruments	2685.16	3455.46	4332.55	3567.21	4438.31	5718.27	7188.35
其他费用	Others	922.113	1189.42	1924.31	1673.56	2079.33	2598.16	2786.04
按建设性质分	Grouped by Type of Construction
#新建	New Construction	6034.31	7718.71	9788.66	8061.23	10893.9	13731.4	17696
扩建	Expansion	1594.65	2247.23	2433.8	1978.27	2070.08	2185.2	2140.7
改建和技术改造	Reconstruction	728.264	1108.48	1179.63	956.16	1107.52	1306.37	1195.15
资金来源(亿元)	Source of Funds (100 million yuan)	9487.74	13232.4	16156.6	13704.1	17254.3	20818.7	25631.2
国家预算资金	State Budgetary Appropriation	223.258	392.68	363.55	303.21	353.71	412.02	578.32
国内贷款	Domestic Loans	847.139	1118.37	1570.75	1373.4	2093.3	2490.13	3270.31
债券	Bond		4.65
利用外资	Foreign Investment	95.3348	53.67	45.98	38.98	100.68	78.08	86.88
自筹资金	Fundraising	7918.42	10211.2	12474.7	10419.6	13166.2	15910.7	19473.9
其他资金	Others	403.586	1451.81	1701.66	1568.95	1540.5	1927.7	2221.79
新增固定资产(亿元)	Newly Increased Fixed Assets(100 million yuan)	7379.87	9500.32	10599.1	8842.09	11001.2	13036.6	15604.5
房屋建筑面积(万平方米)	Floor Space of Buildings (10 000 sq.m)
施工面积	Floor Space Under Construction	33856.8	43284.5	51476.6	51049.7	56480.4	65885	84386.1
#住宅	Residential Buildings	16809.7	19299.8	22709.9	22658	25799.5	29089.2	34649.8
竣工面积	Floor Space Completed	13416.5	16008.9	15121.4	14537.4	14290.7	14702.6	14701.1
#住宅	Residential Buildings	5197.16	5590.59	6075.41	5920.74	7116.73	6811.91	6602.76
