# Supplementary material for: The coordinating evaluation and spatial correlation analysis of CSGC: A case study of Henan province, China
Source: PLoS One. 2017 Jun 8;12(6):e0174543. doi: 10.1371/journal.pone.0174543 (PMC5465871; doi:10.1371/journal.pone.0174543)
Supplement: S1 Dataset — This dataset includes the statistical yearbook of henan province in 2013(*.xls), and the administrative area of henan province(henan.shp). (ZIP) [file pone.0174543.s001.zip › Statistical yearbook of henan province/0610.xls]

## Sheet: Sheet1
6-10 分行业固定资产投资
Investment in Fixed Assets by Sector
单位：亿元						(100 million yuan)
产 业	Branch	2008	2009	2010	2010 (新口径 New Caliber)	2011	2012	2013
总 计	Total	9821.02	12924.5	15799.2	13338	16935.9	20558.6	25188.1
第一产业	Primary Industry	457.404	674.54	739.1	585.46	641.02	746.73	873.22
农、林、牧、渔业	Farming, Forestry, Animal Husbandry and Fishery	457.404	674.54	739.1	585.46	641.02	746.73	873.22
第二产业	Secondary Industry	5403.69	6973.11	8235.6	6810.14	9122.39	11031.6	13143.5
工业	Industry	5385.76	6954.42	8223.57	6800.63	9110.52	11024.2	13132.8
轻工业	Light Industry	1481.12	1989.54	2620.38	2153.24	2945.44	3887.28	4621.58
重工业	Heavy Industry	3904.64	4964.88	5603.19	4647.4	6165.07	7136.9	8511.23
#能源工业	Energy Industry	871.182	974.23	812.75	708.19	824.27	785.22	868.14
建筑业	Construction	17.9309	18.7	12.03	9.51	11.88	7.46	10.65
第三产业	Tertiary Industry	3959.92	5276.87	6824.51	5942.44	7172.47	8780.25	11171.4
批发和零售业	Wholesale and retail trade	278.838	366.91	462.46	371.6	407.06	523.5	720.37
交通运输、仓储和邮政业	Traffic,transport, storage and post	449.742	556.65	763.46	637.23	784.37	896.8	1168.61
住宿和餐饮业	Accommodation and Restaurants	114.096	166.09	213.18	170.77	174.92	216.94	285.76
信息传输、软件和信息技术服务业	Information transfer, software and Information technology services	55.5824	76.07	58.93	45.46	31.91	46.78	74.72
金融业	Finance	8.0895	12.73	15.14	11.8	16.57	14.84	21.26
房地产业	Real estate	1912.07	2352.83	3133.88	2949.18	3759.46	4618.63	5985.16
租赁和商务服务业	Tenancy and business services	22.3846	30.96	56.07	45.07	56.39	84.67	176.3
科学研究和技术服务业	Scientific research and technical service	23.852	41.15	52.73	43.34	41.26	75.54	109.8
水利、环境和公共管理业	Management of water conservancy,environment and public establishment	612.255	934.28	1303.73	1060.62	1283.85	1497.21	1688.31
居民服务、修理和其他服务业	Resident services,Repairing and other services	30.9931	45.68	50.76	38.14	47.53	100.7	143.08
教育	Education	162.55	235.48	265.09	209.68	230.38	278.09	290.44
卫生和社会工作	Sanitation, social security	83.7246	129.67	137.76	110.05	152.73	160.04	166.98
文化、体育和娱乐业	Culture, sports and entertainment	90.6893	149.69	165.63	133.72	110.44	182.32	262.21
公共管理、社会保障和社会组织	Public management,social welfare and social organization	115.054	178.68	145.7	115.77	75.61	84.2	78.37
