# Supplementary material for: The coordinating evaluation and spatial correlation analysis of CSGC: A case study of Henan province, China
Source: PLoS One. 2017 Jun 8;12(6):e0174543. doi: 10.1371/journal.pone.0174543 (PMC5465871; doi:10.1371/journal.pone.0174543)
Supplement: S1 Dataset — This dataset includes the statistical yearbook of henan province in 2013(*.xls), and the administrative area of henan province(henan.shp). (ZIP) [file pone.0174543.s001.zip › Statistical yearbook of henan province/0611.xls]

## Sheet: Sheet1
6-11 分行业固定资产投资实际到位资金(2013年)
Actual Funds for Investment in Fixed Assets by Sector(2013)
单位：亿元					(100 million yuan)
指 标		实际
		到位	国家	国内	利用	自筹	其他
		资金	预算	贷款	外资	资金	资金
	Item	Sources	资金
		of		Dome-	Foreign	Self-
		Actual	State	stic	Inves-	raising
		Funds	Budget	Loans	tment	Funds	Others
总 计	Total	25631.2	578.32	3270.31	86.88	19473.9	2221.79
农、林、牧、渔业	Farming, Forestry,animal Husbandry
	and Fishery	871.54	25.89	75.39	1.75	735.25	33.25
农业	Farming	317.36	3.4	33.09	0.63	268.07	12.17
林业	Forestry	44.38	1.24	1.89		38.93	2.32
畜牧业	Animal Husbandry	358.22	0.01	32.12	1.13	315.15	9.82
渔业	Fishery	16.47	0.03	1.16		13.66	1.62
农、林、牧、渔服务业	Service activities for Farming, forestry,
	animal Husbandry and fishery	135.12	21.22	7.14		99.45	7.32
工业	Industry	13097.2	39.05	2005.5	66.37	10767	219.37
采矿业	Mining	602.42	0.62	92.88		483.44	25.47
煤炭开采和洗选业	Mining and Washing of Coal	185.4	0.6	23.87		154.42	6.51
石油和天然气开采业	Extraction of Petroleum and Natural Gas	50.97		11.78		39.19
黑色金属矿采选业	Mining of Ferrous Metal Ores	20.63		1.74		18.6	0.29
有色金属矿采选业	Mining of Non-ferrous Metal Ores	246.7	0.03	40.38		190.87	15.43
非金属矿采选业	Mining and Processing of Nonmetal Ores	88.08		14.07		70.77	3.24
开采辅助活动	Mining Auxiliary	9.59		0.81		8.78
其他采矿业	Mining of Other Ores n.e.c	1.05		0.24		0.81
制造业	Manufacturing	11778.3	4.82	1825.05	60.61	9722.21	165.58
农副食品加工业	Processing of Food from Agricultural Products	813.57	0.41	128.92	4.29	655	24.95
食品制造业	Manufacture of Foods	516.58	1.5	70.04	0.4	439.87	4.77
酒、饮料和精制茶制造业	Manufacture of Wine, drinks and refined tea	282.44		39.83		240.6	2.01
烟草制造业	Manufacture of Tobacco	32.49	0.38	2.36		29.73	0.02
纺织业	Manufacture of Textile	453.82		78.02		364.54	11.26
纺织服装、服饰业	Manufacture of Textile Wearing,Apparel	299.16		31.23		264.23	3.7
皮革、毛皮、羽毛及其制品	Manufacture of Leather, Fur, Feather
和制鞋业	and Its Products,Shoemaking	245.54		36.97	6.08	200.7	1.79
木材加工及木、竹、藤、	Processing of Timbers, Manufacture of Wood,
棕、草制品业	Bamboo, Rattan, Palm, and Straw Products	176.28		31.58		139.95	4.75
家具制造业	Manufacture of Furniture	199.89		36.54		156.7	6.65
造纸及纸制品业	Manufacture of Paper and Paper Products	198.13	0.25	30.23		162.43	5.21
印刷和记录媒介复制业	Printing,Reproduction of Recording Media	81.83		13.03	0.23	67.18	1.4
文教、工美、体育	Manufacture of Cultural and educational supplies,
和娱乐用品制造业	industrial, sporting and entertainment	57.14		7.88		48.91	0.34
石油加工、炼焦	Processing of Petroleum ,Coking,
及核燃料加工业	Processing of Nucleus Fuel	62.58		12.19	3	46.01	1.38
化学原料及化学制品制造业	Manufacture of Chemical Raw Material
	and Chemical Products	847.97		118.66	0.05	722.87	6.39
医药制造业	Manufacture of Medicines	363.37		73.7		287.31	2.36
化学纤维制造业	Manufacture of Chemical Fiber	42.43		9.12		33.31
橡胶和塑料制品业	Manufacture of Rubber and Plastic	325.51	0.7	51.29	0.52	270.24	2.76
非金属矿物制品业	Manufacture of Non-metallic Mineral Products	1391.17	0.01	174.28	7.22	1186.62	23.05
黑色金属冶炼和压延加工业	Manufacture and Processing of Ferrous Metals	231.14		44.11		186.68	0.35
有色金属冶炼及压延加工业	Manufacture and Processing of Non-ferrous Metals	553.56		108.3	0.85	441.7	2.71
金属制品业	Manufacture of Metal Products	457.41		72.45		379.06	5.9
通用设备制造业	Manufacture of General Purpose Machinery	791.92	0.83	108.22	0.1	675.93	6.84
专业设备制造业	Manufacture of Special Purpose Machinery	901.9	0.67	144.87	0.84	743.8	11.72
汽车制造业	Manufacture of Automobile	605.04		111.04	2.2	479.51	12.28
铁路、船舶、航空航天	Manufacture of Railway, shipbuilding, aerospace,
和其他运输设备制造业	and other transportation equipment	197.56	0.08	16.87		173.07	7.54
电气机械及器材制造业	Manufacture of Electrical Machinery and Equipment	849.08		148.23	0.1	690.14	10.61
计算机、通信和其他电子	Manufacture of Computer Communication Equipment,
设备制造业	and Other Electronic Equipment	609.44		95.94	34.73	476.8	1.97
仪器仪表制造业	Manufacture of Measuring Instrument	90.82		14.37		75	1.45
其他制造业	Manufacture of others	57.27		9.37		46.59	1.32
废弃资源综合利用业	Comprehensive utilization of waste materials	31.87		3.36		28.41	0.1
金属制品、机械和设备	Repairing of Metal products,
修理业	machinery and equipment	11.37		2.06		9.32
电力、燃气及水的生产	Production and Distribution of Electricity,
和供应业	Gas and Water	716.55	33.6	87.57	5.76	561.3	28.32
电力、热力生产和供应业	Production and Supply of Electric
	Power and Heat Power	436.95	9.65	64.51	3.67	348.6	10.53
燃气生产和供应业	Production and Distribution of Gas	118.62	1.48	9.94		106.18	1.03
水的生产和供应业	Production and Distribution of Water	160.97	22.48	13.12	2.08	106.52	16.77
建筑业	Construction	10.63	0.63	0.85		9.08	0.08
#房屋建筑业	Building Construction	3.74				3.74
批发和零售业	Wholesale and retail trade	722.07	1.2	78.87	2.65	619.81	19.53
#批发业	Wholesale	328.85	1.2	40.88	2.65	276.03	8.1
交通运输、仓储和邮政业	Traffic,transport, storage and post	1157.06	116.34	230.89	7	745.3	57.54
#铁路运输	Transport via railway	39.56	5.73	8.07		21.89	3.87
道路运输业	Transport via road	561.36	97.69	104.01		319.16	40.51
仓储业	Storage	341.07	0.75	56.91		272.99	10.42
邮政业	Post	9.49	0.09	0.09		9.09	0.23
住宿和餐饮业	Accommodation and Catering Trade	287.34	0.01	30.48		243.56	13.3
#住宿业	Accommodation	238.04		27.15		199.82	11.07
信息传输、软件和信息	Information transfer,software and
技术服务业	Information technology services	73.38	0.12	14.83		58.07	0.36
#电信、广播电视和卫星	Telecom,Radio,television and
传输服务业	Satellite transmission service	18.74	0.02	1.72		17
互联网和相关服务	Internet and related services	0.85				0.85
金融业	Finance	21.06	0.2	1.06		18.71	1.1
#货币金融服务	Monetary and financial services	17.39	0.2	0.96		15.14	1.1
保险业	Insurance	1.6				1.6
房地产业	Real estate	6510.37	35.82	596.58	5.4	4222.32	1650.25
租赁和商务服务业	Tenancy and business services	174.99	0.01	12.89	1.83	158.08	2.19
#商务服务业	Business service	173.5	0.01	12.89	1.83	156.59	2.19
科学研究和技术服务业	Scientific research and technical service	108.56	7.45	8.87		88.14	4.11
#研究和试验发展	Research and experimental development	57.94	6.62	6.16		41.1	4.06
专业技术服务业	Professional technique services	18.36	0.42	1		16.89	0.05
水利、环境和公共设施	Management of water conservancy,
管理业	environment and public establishment	1674.19	249.1	151.25	1.54	1101.22	171.07
水利管理业	Management of water conservancy	132.87	50.58	11.37	0.15	58.33	12.44
生态保护和环境治理业	Ecological protection and Environmental
	management	47	11.04	1.31		25.77	8.88
公共设施管理业	Management of public establishment	1494.32	187.48	138.57	1.39	1017.12	149.76
居民服务、修理和其他服务业	Resident services,Repairing and
	other services	140.78	0.55	4.25		133.22	2.77
#居民服务业	Resident services	115.26	0.55	0.94		111.2	2.57
教育	Education	281	37.6	12.75	0.35	203.06	27.24
卫生和社会工作	Sanitation and social Work	164.87	14.45	17.12		127.94	5.35
#卫生	Sanitation	136.51	11.32	13.78		108.47	2.94
文化、体育和娱乐业	Culture, sports and entertainment	259.73	22.71	26.4		199.5	11.13
#广播、电视、电影和	Broadcasting,movies,television and
影视录音制作业	audiovisual activities	3.91				3.74	0.17
文化艺术业	Culture and art	119.91	4.18	9.83		100.38	5.53
公共管理、社会保障	Public management,social welfare and
和社会组织	social organization	76.38	27.22	2.36		43.67	3.14
国家机构	Organ of state	60.31	24.03	1.86		33.01	1.41
社会保障	Social welfare	2.51	0.55	0.3		0.71	0.95
