# Supplementary material for: The coordinating evaluation and spatial correlation analysis of CSGC: A case study of Henan province, China
Source: PLoS One. 2017 Jun 8;12(6):e0174543. doi: 10.1371/journal.pone.0174543 (PMC5465871; doi:10.1371/journal.pone.0174543)
Supplement: S1 Dataset — This dataset includes the statistical yearbook of henan province in 2013(*.xls), and the administrative area of henan province(henan.shp). (ZIP) [file pone.0174543.s001.zip › Statistical yearbook of henan province/0612.xls]

## Sheet: Sheet1
6-12 按行业和注册类型分固定资产投资(2013年)
Investment in Fixed Assets by Registration Status and Sector (2013)
单位：亿元												(100 million yuan)
指 标		投资额
			中 央	地 方	内 资	港澳台商投资	外商投资	国有控股	集体控股	私人控股	港澳台控股	外商控股	其他控股
						Units with					Hong Kong,
	Item	Total	Central	Local	Domestic	Funds from	Foreign	State holds	Collective holds	Private holds	Macao and	Foreign holds	others
		Invest-	Invest-	Invest-	Invest-	Hong Kong,	Funded	the majority	the majority	the majority	Taiwan holds	the majority
		ment	ment	ment	ment	Macao	Units	of shares	of shares	of shares	the majority	of shares
						and Taiwan					of shares
总 计	Total	25188.1	266.26	24921.8	24730	212.65	245.44	4206.72	1668.07	15663.5	179.49	159.27	3311.01
农、林、牧、渔业	Farming, Forestry,animal Husbandry
	and Fishery	873.22	0.7	872.52	861.1	3.08	9.05	96.56	65.83	579.9	1.36	3.03	126.54
农业	Farming	318.8	0.21	318.59	312.04	2.32	4.44	22.83	33.66	206.36	0.81		55.15
林业	Forestry	44.31		44.31	44.31			10.59	7.82	20.02			5.88
畜牧业	Animal Husbandry	358.92		358.92	353.64	0.67	4.61	3.78	8.46	295.88	0.55	3.03	47.23
渔业	Fishery	16.42		16.42	16.42			1.85	1.08	10.39			3.1
农、林、牧、渔服务业	Service activities for Farming, forestry,
	animal Husbandry and fishery	134.76	0.49	134.27	134.68	0.09		57.52	14.81	47.24			15.19
工业	Industry	13132.8	190.28	12942.5	12867.4	107.48	157.93	1108.81	434.46	9829.74	93.45	96.1	1570.25
采矿业	Mining	602.91	80.79	522.12	578.84	5.01	19.07	183.85	40.37	287.44			91.26
煤炭开采和洗选业	Mining and Washing of Coal	187.27		187.27	183.44	2.51	1.32	49.05	24.94	75.87			37.41
石油和天然气开采业	Extraction of Petroleum and Natural Gas	50.28	48.28	2	50.28			50.28
黑色金属矿采选业	Mining of Ferrous Metal Ores	20.74	4.6	16.14	19.54	1.2		4.61	4.08	10.55			1.5
有色金属矿采选业	Mining of Non-ferrous Metal Ores	246.6	27.91	218.69	228.85		17.75	73.93	5.3	122.23			45.13
非金属矿采选业	Mining and Processing of Nonmetal Ores	87.55		87.55	86.25	1.3		5.02	3.59	74.1			4.84
开采辅助活动	Mining Auxiliary	9.43		9.43	9.43			0.96	2.45	4.31			1.7
其他采矿业	Mining of Other Ores n.e.c	1.05		1.05	1.05					0.37			0.68
制造业	Manufacturing	11805	68.45	11736.5	11575.1	92.83	137.05	595.38	335.1	9290.94	88.68	94.8	1400.1
农副食品加工业	Processing of Food from Agricultural Products	819.36		819.36	806.08	1.85	11.43	28.1	14.51	702.76	1.85	8.57	63.58
食品制造业	Manufacture of Foods	517.79		517.79	513.17		4.62	16.34	2.68	448.06	0.32	3.47	46.92
酒、饮料和精制茶制造业	Manufacture of Wine, drinks and refined tea	283.14		283.14	268.38	1.87	12.9	1.37	5.78	216.17		11.31	48.52
烟草制造业	Manufacture of Tobacco	32.49	17	15.49	32.49			29.12	0.79	1.87			0.71
纺织业	Manufacture of Textile	452.06		452.06	448.2	3.86		38.99	3.47	380.71	3		25.89
纺织服装、服饰业	Manufacture of Textile Wearing,Apparel	298.02		298.02	298.02			2.04	8.71	252.35			34.92
皮革、毛皮、羽毛及其制品和制鞋业	Manufacture of Leather, Fur, Feather
	and Its Products,Shoemaking	246.69		246.69	231.46	1.97	13.26	0.32	7.36	223.48	1.97	8.58	4.98
木材加工及木、竹、藤、棕、草制品业	Processing of Timbers, Manufacture of Wood,
	Bamboo, Rattan, Palm, and Straw Products	175.99		175.99	175.79		0.2	0.3	6.02	139.68			30
家具制造业	Manufacture of Furniture	199.31		199.31	199.31				11.51	176.59			11.2
造纸及纸制品业	Manufacture of Paper and Paper Products	198.12		198.12	198.09	0.03			5.49	177.39			15.24
印刷和记录媒介复制业	Printing,Reproduction of Recording Media	81.53		81.53	81.53			0.27	1.72	72.42			7.12
文教、工美、体育和娱乐用品制造业	Manufacture of Cultural and educational supplies,
	industrial, sporting and entertainment	57.22		57.22	57.22				4.85	48.97			3.4
石油加工、炼焦及核燃料加工业	Processing of Petroleum ,Coking,
	Processing of Nucleus Fuel	69.07	1.61	67.46	68.78		0.29	5	12.18	44.4			7.49
化学原料及化学制品制造业	Manufacture of Chemical Raw Material
	and Chemical Products	849.8	0.53	849.27	825.09	1.42	23.29	127.5	24.58	592.08	0.6	20.97	84.08
医药制造业	Manufacture of Medicines	366		366	360.5		5.5	3.4	18.23	306.25	3.04	0.54	34.53
化学纤维制造业	Manufacture of Chemical Fiber	42.34		42.34	42.34			6.36	1.4	29.78			4.8
橡胶和塑料制品业	Manufacture of Rubber and Plastic	325.33		325.33	325.14	0.11	0.09	3.7	9.86	274.5	0.11		37.16
非金属矿物制品业	Manufacture of Non-metallic Mineral Products	1386.74	0.42	1386.32	1366.26	6.84	13.65	26.4	30.47	1135.36		9.83	184.68
黑色金属冶炼和压延加工业	Manufacture and Processing of Ferrous Metals	231.3	2.08	229.22	231.3			10.58	8.38	173.44			38.89
有色金属冶炼及压延加工业	Manufacture and Processing of Non-ferrous Metals	560.93	0.27	560.67	550.63		10.3	131.18	11.63	320.73		10.3	87.08
金属制品业	Manufacture of Metal Products	457.56	0.78	456.78	456.02	0.25	1.29	8.57	6.97	373.98		0.08	67.95
通用设备制造业	Manufacture of General Purpose Machinery	791.54		791.54	785.27	5	1.26	20.74	17.37	644.76	5	1.26	102.4
专业设备制造业	Manufacture of Special Purpose Machinery	904.22	22.72	881.49	894.03		10.18	42.79	48.61	668.37	5.71	4.47	134.26
汽车制造业	Manufacture of Automobile	604.93	2.5	602.43	587.36	3.54	14.03	17.47	25.05	454.17	3.54	7.43	97.28
铁路、船舶、航空航天和其他	Manufacture of Railway, shipbuilding, aerospace,
运输设备制造业	and other transportation equipment	198.18	3.17	195.01	188.48		9.7	5.56	1.19	166.63		5.66	19.14
电气机械及器材制造业	Manufacture of Electrical Machinery and Equipment	847.53	9.48	838.05	846.48		1.06	23.65	25.26	689.54	0.28	0.81	107.99
计算机、通信和其他电子设备制造业	Manufacture of Computer Communication Equipment,
	and Other Electronic Equipment	616.8	4.44	612.36	548.36	64.45	3.99	30	14.83	430.09	63.27	1.5	77.1
仪器仪表制造业	Manufacture of Measuring Instrument	90.75		90.75	90.75			8.53	1.07	67.19			13.95
其他制造业	Manufacture of others	57.54	3.41	54.13	57.54			6.09		47.08			4.37
废弃资源综合利用业	Comprehensive utilization of waste materials	31.35	0.04	31.31	29.7	1.65		0.54	2.5	26.95			1.36
金属制品、机械和设备修理业	Repairing of Metal products, machinery and equipment	11.37		11.37	11.37			0.48	2.6	5.18			3.12
电力、燃气及水的生产和供应业	Production and Distribution of Electricity,
	Gas and Water	724.89	41.04	683.85	713.43	9.64	1.82	329.58	58.99	251.37	4.77	1.29	78.9
电力、热力生产和供应业	Production and Supply of Electric
	Power and Heat Power	442.81	40.31	402.51	432.57	9.64	0.6	221.5	31.32	149.18	4.77		36.05
燃气生产和供应业	Production and Distribution of Gas	118.7	0.73	117.97	117.6		1.1	34.6	10.21	59.48		0.79	13.61
水的生产和供应业	Production and Distribution of Water	163.38		163.38	163.26		0.12	73.48	17.46	42.7		0.5	29.23
建筑业	Construction	10.65		10.65	10.65			2.23	0.23	8.2
#房屋建筑业	Building Construction	3.72		3.72	3.72					3.72
批发和零售业	Wholesale and retail trade	720.37	3.22	717.14	710.51	8.94	0.91	50.97	71	474.74	8.96		114.7
#批发业	Wholesale	330.3		330.3	326.24	4	0.05	16.08	17.35	232.85	4		60.02
交通运输、仓储和邮政业	Traffic,transport, storage and post	1168.61	14.48	1154.13	1153.75	5.36	9.5	555.03	81.65	407.24	5.19	7.55	111.95
#铁路运输	Transport via railway	47.01	11.07	35.94	47.01			37.44		6.2			3.37
道路运输业	Transport via road	563.1		563.1	560.98	0.17	1.95	418.6	60.58	27.51			56.42
仓储业	Storage	341.84	3.41	338.43	337.29	4	0.55	37.19	11.11	248.03	4	0.55	40.96
邮政业	Post	9.53		9.53	9.53			5.5	0.29	2.75			0.99
住宿和餐饮业	Accommodation and Catering Trade	285.76		285.76	283.84	0.85	1.07	10.85	9.73	227.49	0.3		37.39
#住宿业	Accommodation	236.3		236.3	234.69	0.85	0.77	9.09	9.66	183.95	0.3		33.3
信息传输、软件和信息技术服务业	Information transfer,software and
	Information technology services	74.72	2.68	72.05	72.89		1.83	11.82	0.27	32.56		1.18	28.89
#电信、广播电视和卫星传输服务业	Telecom,Radio,television and
	Satellite transmission service	18.7	2.68	16.02	16.87		1.83	10.64	0.27	3.98		1.18	2.63
互联网和相关服务	Internet and related services	0.85		0.85	0.85			0.6		0.25
金融业	Finance	21.26	3.19	18.07	21.26			14	2.24	2.35			2.67
#货币金融服务	Monetary and financial services	17.37	1.9	15.47	17.37			12.71	2.14	1.45			1.07
保险业	Insurance	1.6		1.6	1.6								1.6
房地产业	Real estate	5985.16	33.89	5951.26	5863.41	71.68	50.07	804.77	725.78	3417.91	59.1	49.49	928.11
租赁和商务服务业	Tenancy and business services	176.3	0.6	175.7	172.52	3.78		17.24	15.8	126.58	3.78		12.9
#商务服务业	Business service	174.86	0.6	174.26	171.08	3.78		17.24	15.8	125.25	3.78		12.8
科学研究和技术服务业	Scientific research and technical service	109.8	7.23	102.57	109.77		0.03	35.83	8.77	54.77			10.43
#研究和试验发展	Research and experimental development	58.7	7.13	51.57	58.7			23.8	7.37	20.44			7.09
专业技术服务业	Professional technique services	18.62	0.1	18.52	18.62			6.51	0.59	10.44			1.08
水利、环境和公共设施	Management of water conservancy, environment
管理业	and public establishment	1688.31	4.74	1683.57	1670.32	7.58	10.41	1079.87	133.01	238.31	4.25	0.69	232.18
水利管理业	Management of water conservancy	135.71	0.8	134.91	133.84		1.87	97.53	11.44	6			20.75
生态保护和环境治理业	Ecological protection and Environmental management	47.19		47.19	47.01		0.18	32.13		9.42			5.64
公共设施管理业	Management of public establishment	1505.41	3.94	1501.47	1489.47	7.58	8.36	950.21	121.57	222.89	4.25	0.69	205.8
居民服务、修理和其他服务业	Resident services,Repairing and
	other services	143.08		143.08	142.37	0.6	0.12	33.95	43.81	33.83			31.49
#居民服务业	Resident services	117.75		117.75	117.03	0.6	0.12	31.09	37.61	25.52			23.54
教育	Education	290.44	0.9	289.54	286.01	1.69	2.74	173.63	22.05	53.16	1.57	0.49	39.54
卫生和社会工作	Sanitation and social Work	166.98	3.39	163.59	166.01	0.01	0.96	86.59	20.75	40.93			18.71
#卫生	Sanitation	137.33	2.99	134.35	136.55	0.01	0.78	80.25	18.79	26.68			11.62
文化、体育和娱乐业	Culture, sports and entertainment	262.21	0.53	261.68	259.82	1.55	0.83	72.81	24.02	128.19	1.53	0.74	34.92
#广播、电视、电影和	Broadcasting,movies,television and
影视录音制作业	audiovisual activities	4		4	4			0.68	0.49	2.53			0.3
文化艺术业	Culture and art	122.55	0.53	122.03	120.68	1.55	0.33	24.81	12.56	67.26	1.53	0.33	16.07
公共管理、社会保障和社会组织	Public management,social welfare and
	social organization	78.37	0.43	77.95	78.33	0.05		51.77	8.68	7.59			10.34
国家机构	Organ of state	61.72	0.43	61.3	61.68	0.05		43.69	6.23	4.3			7.51
社会保障	Social welfare	2.51		2.51	2.51			1.19	1.32
