# Supplementary material for: The coordinating evaluation and spatial correlation analysis of CSGC: A case study of Henan province, China
Source: PLoS One. 2017 Jun 8;12(6):e0174543. doi: 10.1371/journal.pone.0174543 (PMC5465871; doi:10.1371/journal.pone.0174543)
Supplement: S1 Dataset — This dataset includes the statistical yearbook of henan province in 2013(*.xls), and the administrative area of henan province(henan.shp). (ZIP) [file pone.0174543.s001.zip › Statistical yearbook of henan province/0613.xls]

## Sheet: Sheet1
6-13 各市按三次产业分的固定资产投资和建设总规模(2013年)
Investment in Fixed Assets by Type of Industry and Total Investment in Construction by City (2013)
单位：亿元								(100 million yuan)
市(县)	City(County)	投资总额					建设总规模	在建总规模	在建净规模
			第一产业	第二产业		第三产业		Investment in	Net Investment
		Total	Primary	Secondary	#工业	Tertiary	Investment in	Projects under	in Projects under
		Investment	Industry	Industry	Industry	Industry	Construction	Construction	Construction
全 省	Total	25188.1	873.22	13143.5	13132.8	11171.4	72875.2	52108.4	30207.9
省辖市	City
郑 州 市	Zhengzhou	4380.21	52.41	1369.64	1366.35	2958.16	17048.8	13482	8194.9
开 封 市	Kaifeng	941.68	14.58	513.48	513.38	413.61	3206.47	2621.95	1579.72
洛 阳 市	Luoyang	2518.98	117.89	1190.1	1186.46	1210.99	6749.22	4755.8	2487.05
平顶山市	Pingdingshan	1231.76	110.08	642.9	642.81	478.79	3726.84	2632.3	1635.05
安 阳 市	Anyang	1328.62	46.94	699.24	699.24	582.43	3226.57	1982.26	1062.03
鹤 壁 市	Hebi	487.01	23.41	268.52	268.52	195.07	1472.71	1063.72	678.24
新 乡 市	Xinxiang	1553.65	42.28	899.17	897.6	612.2	4447.74	3255.15	1824.91
焦 作 市	Jiaozuo	1374.04	21.56	944.58	944.58	407.9	3160.62	2092.64	1045.41
濮 阳 市	Puyang	941.89	53.34	560.17	560.17	328.38	2534.6	1775.08	1074.96
许 昌 市	Xuchang	1371.11	60.76	850.51	849.86	459.84	3342.82	2091.94	1160.63
漯 河 市	Luohe	648.29	5.82	471.51	471.51	170.97	1573.77	969.49	531.25
三门峡市	Sanmenxia	1113.02	69.46	655.81	655.81	387.75	2922.8	2081.26	1188.85
南 阳 市	Nanyang	2091.4	95.95	1308.76	1308.76	686.69	5745.72	3554.6	2297.5
商 丘 市	Shangqiu	1246.79	13.91	782.38	782.38	450.5	3519.57	2715.59	1416.08
信 阳 市	Xinyang	1447.28	48.24	545.64	545.56	853.4	3345.71	2093.94	1171.52
周 口 市	Zhoukou	1151.55	50.74	718.31	717.47	382.5	3169.91	2290.48	1415.42
驻马店市	Zhumadian	1014.9	36.43	503.16	502.77	475.31	2928.45	2187.47	1266.7
济 源 市	Jiyuan	345.89	9.42	219.58	219.58	116.89	752.89	462.76	177.73
省直管县	Province Administrating County
巩义市	Gongyi	352.54	2.67	230.94	230.94	118.93	938.3	643.65	422.77
兰考县	Lankao	103.34	2.61	74.48	74.48	26.24	404.54	348.3	206.43
汝州市	Ruzhou	203.46	40.65	101.82	101.82	60.98	651.72	449.3	304.45
滑 县	Huaxian	107.38	10.5	60.95	60.95	35.94	267.07	145.51	53.16
长垣县	Changyuan	198.82	13.5	108.56	106.99	76.76	578.62	438.54	287.82
邓州市	Dengzhou	211.9	28.74	97.61	97.61	85.56	413.42	218.23	97.42
永城市	Yongcheng	214.05	0.76	99.55	99.55	113.74	679.51	671.03	265.07
固始县	Gushi	185.43	9.96	74.34	74.34	101.14	383.15	214.39	147.36
鹿邑县	Luyi	112.55	7.8	66.25	66.25	38.5	321.94	253.43	161.42
新蔡县	Xincai	85.8	3.26	37.83	37.83	44.71	267.69	221	123.71
