# Supplementary material for: The coordinating evaluation and spatial correlation analysis of CSGC: A case study of Henan province, China
Source: PLoS One. 2017 Jun 8;12(6):e0174543. doi: 10.1371/journal.pone.0174543 (PMC5465871; doi:10.1371/journal.pone.0174543)
Supplement: S1 Dataset — This dataset includes the statistical yearbook of henan province in 2013(*.xls), and the administrative area of henan province(henan.shp). (ZIP) [file pone.0174543.s001.zip › Statistical yearbook of henan province/0614.xls]

## Sheet: Sheet1
6-14 分行业固定资产投资和在建总规模(2013年)
Investment in Fixed Assets by Sector and Total Investment in Construction (2013)
单位：亿元											(100 million yuan)
行 业		建设总规模	在建总规模	在建净规模	投资总额	按构成分 By Use of Funde				按建设性质分 By Type of Construction
	Item		Investment in	Net Investment		建筑工程	安装工程	设备购置	其他费用	#新 建	#扩 建	#改建和技术改造
		Investment in	Projects under	in Projects under	Total			Purchase of		New		Reconstruction and
		Construction	Construction	Construction	Investment	Construction	Installation	Equipment	Others	Construction	Expansion	Technical Alteration
总 计	Total	72875.2	52108.4	30207.9	25188.1	14869	344.67	7188.35	2786.04	17696	2140.7	1195.15
农、林、牧、渔业	Farming, Forestry,animal Husbandry
	and Fishery	2165.69	1417.03	972.34	873.22	540.04	8.99	199.96	124.23	800.37	54.8	16.79
农业	Farming	942.39	679.62	497.47	318.8	188.95	3.41	70.33	56.11	308.06	10.38	0.36
林业	Forestry	86.73	48.88	32.92	44.31	25.76	0.16	5.29	13.11	41.83	2.18	0.03
畜牧业	Animal Husbandry	815.18	506.92	326.01	358.92	217.5	4.1	94.89	42.43	326.77	31.48	0.68
渔业	Fishery	33.02	16.15	9.89	16.42	10.12	0.17	3.79	2.34	16.21	0.21
农、林、牧、渔服务业	Service activities for Farming, forestry,
	animal Husbandry and fishery	288.37	165.46	106.05	134.76	97.71	1.14	25.66	10.25	107.5	10.54	15.73
工业	Industry	29926.4	18279.2	9811.68	13132.8	5799.53	263.55	6076.78	992.94	10574.9	1643.47	717.2
采矿业	Mining	1287.11	728.5	364.76	602.91	266.32	19.62	240.3	76.67	372.53	70.5	152.35
煤炭开采和洗选业	Mining and Washing of Coal	483.47	287.41	122.5	187.27	73.68	6.07	86.41	21.1	68.73	23.1	90.41
石油和天然气开采业	Extraction of Petroleum and Natural Gas	119.68	85.07	46	50.28	19.01	1.36	28.19	1.72	37		13.28
黑色金属矿采选业	Mining of Ferrous Metal Ores	73.2	45.79	37.25	20.74	9.06	0.82	5.56	5.3	10.96	8.77	1
有色金属矿采选业	Mining of Non-ferrous Metal Ores	407.85	207.71	95.1	246.6	117.83	9.32	83.09	36.35	172.08	28.08	43.94
非金属矿采选业	Mining and Processing of Nonmetal Ores	182.09	88.91	54.19	87.55	40.5	2.02	34.57	10.47	75.11	10.56	1.88
开采辅助活动	Mining Auxiliary	19.71	13.61	9.74	9.43	5.97	0.01	2.31	1.14	7.68		1.75
其他采矿业	Mining of Other Ores n.e.c	1.11			1.05	0.26	0.01	0.17	0.61	0.97		0.08
制造业	Manufacturing	26818.6	16414.3	8808.13	11805	5191.93	227.62	5518.32	867.14	9675.73	1432.71	513.52
农副食品加工业	Processing of Food from Agricultural Products	1714.33	1008.1	534.37	819.36	364.43	10.67	366.45	77.81	697.03	93.58	24.2
食品制造业	Manufacture of Foods	1075.25	611	315.41	517.79	254.15	7.47	214.63	41.54	411.29	81.5	13.89
酒、饮料和精制茶制造业	Manufacture of Wine, drinks and refined tea	664.76	409.3	261.78	283.14	130.71	4.38	119.65	28.41	229.02	30.18	12.73
烟草制造业	Manufacture of Tobacco	65.13	37.2	9.46	32.49	17.34	0.62	14.15	0.38	4.38	0.61	27.5
纺织业	Manufacture of Textile	1048.22	549.62	265.24	452.06	204.23	4.68	215.32	27.83	301.65	105.53	32.22
纺织服装、服饰业	Manufacture of Textile Wearing,Apparel	713.86	456.02	257.41	298.02	145.59	3.9	127.19	21.34	264.63	28.98	2.79
皮革、毛皮、羽毛及其制品和制鞋业	Manufacture of Leather, Fur, Feather
	and Its Products,Shoemaking	603.37	408.43	230.56	246.69	121.24	3.09	105.25	17.11	222.73	15.69	3.65
木材加工及木、竹、藤、棕、草制品业	Processing of Timbers, Manufacture of Wood,
	Bamboo, Rattan, Palm, and Straw Products	362.39	239.57	124.6	175.99	71.65	2.55	84.14	17.66	154.49	17.8	3.21
家具制造业	Manufacture of Furniture	372.35	224.74	105.86	199.31	84.29	1.64	89.72	23.66	178.48	17.98	2.43
造纸及纸制品业	Manufacture of Paper and Paper Products	517.32	327.56	220.49	198.12	76.2	2.64	103.57	15.71	153.63	28.14	14.02
印刷和记录媒介复制业	Printing,Reproduction of Recording Media	173.08	89.69	54.59	81.53	40.84	1.26	32.66	6.77	65.3	15.07	0.2
文教、工美、体育和娱乐用品制造业	Manufacture of Cultural and educational supplies,
	industrial, sporting and entertainment	141.37	75.24	49.71	57.22	31.34	0.97	21.09	3.83	51.3	3.08	2.11
石油加工、炼焦及核燃料加工业	Processing of Petroleum ,Coking,
	Processing of Nucleus Fuel	196.8	103.95	71.39	69.07	19.12	2.56	42.79	4.61	51.91	14.06	3.1
化学原料及化学制品制造业	Manufacture of Chemical Raw Material
	and Chemical Products	2146.01	1329.85	742.5	849.8	343.09	16.26	439.99	50.47	629.99	162.07	45.92
医药制造业	Manufacture of Medicines	811.19	464.32	246.57	366	164.13	7.5	165.61	28.76	290.35	47.38	23.51
化学纤维制造业	Manufacture of Chemical Fiber	81.41	45.14	33.11	42.34	14.68	1.22	19.81	6.64	35.83	6.51
橡胶和塑料制品业	Manufacture of Rubber and Plastic	672.28	395.69	217.15	325.33	117.2	5.76	175.54	26.83	272.5	38.26	8.55
非金属矿物制品业	Manufacture of Non-metallic Mineral Products	2956.16	1513.06	888.68	1386.74	619.97	29.37	634.55	102.85	1074.99	172.74	127.5
黑色金属冶炼和压延加工业	Manufacture and Processing of Ferrous Metals	559.39	329	181.16	231.3	75.73	4.71	130.45	20.4	175.43	48.69	6.43
有色金属冶炼及压延加工业	Manufacture and Processing of Non-ferrous Metals	1713.76	1301	701.05	560.93	202.79	19.56	311.92	26.67	461.07	49.1	47.17
金属制品业	Manufacture of Metal Products	947.7	516.42	289.7	457.56	206.07	9.21	204.33	37.94	395.46	44.14	13.14
通用设备制造业	Manufacture of General Purpose Machinery	1583.49	888.79	430.81	791.54	366.14	19.84	356.99	48.56	667.88	98.89	14.12
专业设备制造业	Manufacture of Special Purpose Machinery	1860.17	1138.96	546.34	904.22	402.27	15.47	420.91	65.56	724.61	111.28	36.83
汽车制造业	Manufacture of Automobile	1397.7	956.59	467.6	604.93	266.8	15.15	283.68	39.29	507.91	66.77	22.39
铁路、船舶、航空航天和其他运输设备制造业	Manufacture of Railway, shipbuilding, aerospace,
	and other transportation equipment	456.14	313.48	173.67	198.18	93.53	6.6	88.78	9.27	177.12	16.07	0.84
电气机械及器材制造业	Manufacture of Electrical Machinery and Equipment	1981.67	1293.96	678.87	847.53	380.07	15.7	386.31	65.46	758.43	69.06	7.13
计算机、通信和其他电子设备制造业	Manufacture of Computer Communication Equipment,
	and Other Electronic Equipment	1531.52	1053.29	507.73	616.8	297.82	11.78	269.07	38.14	562.29	30.61	5.97
仪器仪表制造业	Manufacture of Measuring Instrument	192.26	128.86	59.63	90.75	38.06	1.32	43.53	7.84	73.34	10.06	4.15
其他制造业	Manufacture of others	180.59	144.97	104.69	57.54	27.33	0.77	25.58	3.86	52.05	5.49
废弃资源综合利用业	Comprehensive utilization of waste materials	82.01	53.48	34.84	31.35	12.56	0.61	16.29	1.88	22.74	3.4	5.1
金属制品、机械和设备修理业	Repairing of Metal products, machinery and equipment	16.91	6.97	3.18	11.37	2.57	0.37	8.34	0.09	7.9		2.71
电力、燃气及水的生产和供应业	Production and Distribution of Electricity,Gas and Water	1820.72	1136.43	638.78	724.89	341.28	16.32	318.16	49.13	526.59	140.25	51.34
电力、热力生产和供应业	Production and Supply of Electric Power and Heat Power	1240.9	801.95	445.11	442.81	191.05	11.98	218.7	21.1	306.49	93.4	36.97
燃气生产和供应业	Production and Distribution of Gas	282.32	191.74	111.42	118.7	52.11	2.08	53.46	11.05	90.85	20.29	6.88
水的生产和供应业	Production and Distribution of Water	297.5	142.75	82.25	163.38	98.12	2.27	46.01	16.98	129.25	26.57	7.49
建筑业	Construction	18.86	5.31	1.06	10.65	4.72	0.19	5.14	0.61	5.17		2.59
#房屋建筑业	Building Construction	5.11	2.72	0.77	3.72	2.4		0.76	0.56	2.2
批发和零售业	Wholesale and retail trade	1952.51	1373.11	913.07	720.37	426.73	8.83	166.36	118.44	660.48	34.5	24.64
#批发业	Wholesale	916.39	652.08	424.86	330.3	173.61	4.23	80.18	72.27	306.49	17.79	5.77
交通运输、仓储和邮政业	Traffic,transport, storage and post	3773.66	2692.76	1489.98	1168.61	802.62	21.47	220.29	124.24	963.59	91.15	108.78
#铁路运输	Transport via railway	341.86	234.19	95.3	47.01	32.13	1.28	10.92	2.68	36.83	0.8	8.94
道路运输业	Transport via road	1927.59	1371.63	729.64	563.1	445.28	11.83	46.82	59.19	397.22	71.52	92.81
仓储业	Storage	955.1	679.22	424.47	341.84	196.15	5.54	94.21	45.94	322.41	17.86	1
邮政业	Post	18.28	10.39	3.2	9.53	7.03	0.04	1.87	0.59	8.59		0.94
住宿和餐饮业	Accommodation and Catering Trade	815.55	608.42	364.66	285.76	195.21	1.75	40.99	47.8	253.32	14.95	17.37
#住宿业	Accommodation	704.02	544.39	322.14	236.3	158.53	1.54	34.05	42.19	209.6	12.59	14.11
信息传输、软件和信息技术服务业	Information transfer,software and
	Information technology services	472.75	448.45	377.35	74.72	52.92	0.44	7.92	13.44	69.94	3.01	1.62
#电信、广播电视和卫星传输服务业	Telecom,Radio,television and Satellite transmission service	63.38	48.42	33.79	18.7	13.5	0.43	2.82	1.96	17.98	0.07	0.65
互联网和相关服务	Internet and related services	1	0.75	0.15	0.85	0.08		0.78				0.85
金融业	Finance	48.3	35.72	15.07	21.26	16.86	0.15	1.92	2.33	18.73		1.66
#货币金融服务	Monetary and financial services	30.76	18.18	4.41	17.37	13.87	0.15	1.92	1.43	14.84		1.66
保险业	Insurance	2.3	2.3	0.18	1.6	1.6				1.6
房地产业	Real estate	25449.1	21249.9	12461.3	5985.16	4886.44	21.62	160.44	916.66	1838.98	75.97	168.06
租赁和商务服务业	Tenancy and business services	908.91	836.74	676.01	176.3	119.54	2.27	28.66	25.82	165.78	2.95	6.84
#商务服务业	Business service	906.89	836.74	676.01	174.86	119.32	2.25	27.48	25.81	164.77	2.95	6.84
科学研究和技术服务业	Scientific research and technical service	312.13	259.8	156.81	109.8	66.17	1.45	21.49	20.68	102.25	2.93	3.93
#研究和试验发展	Research and experimental development	157.87	138.21	76.68	58.7	37.19	0.89	10.38	10.25	55.9	2.8
专业技术服务业	Professional technique services	47.32	36.61	19.77	18.62	10.37	0.16	5.73	2.36	17.81	0.12
水利、环境和公共设施	Management of water conservancy, environment
管理业	and public establishment	4399.67	3094.09	1938.79	1688.31	1262.79	7.98	133.43	284.11	1428.84	144.4	100.79
水利管理业	Management of water conservancy	319.72	231.32	111.31	135.71	96.28	0.74	18.2	20.49	104.54	20.05	10.63
生态保护和环境治理业	Ecological protection and Environmental management	89.05	64.58	38.45	47.19	22.91	0.18	7.45	16.66	36.15	1.72	0.99
公共设施管理业	Management of public establishment	3990.89	2798.2	1789.03	1505.41	1143.61	7.06	107.78	246.96	1288.15	122.62	89.17
居民服务、修理和其他服务业	Resident services,Repairing and other services	295.02	171.64	85.44	143.08	112.66	0.74	16.55	13.14	138.53	3.19	1.09
#居民服务业	Resident services	226.79	123.6	60.93	117.75	97.62	0.49	7.36	12.29	113.86	2.8	0.81
教育	Education	764.31	509.11	247.43	290.44	230.25	0.99	28.69	30.52	249.94	25.9	8.17
卫生和社会工作	Sanitation and social Work	443.62	278.3	138.93	166.98	112.2	1.01	34.89	18.89	131.13	16.36	3.3
#卫生	Sanitation	384.63	249.76	126.88	137.33	93.37	0.9	29.14	13.93	104.1	13.74	3.3
文化、体育和娱乐业	Culture, sports and entertainment	936.43	730.07	489.86	262.21	173.87	2.96	39.83	45.54	226.36	23.06	10.99
#广播、电视、电影和	Broadcasting,movies,television and
影视录音制作业	audiovisual activities	9.3	1.83	1.11	4	2.96	0.03	0.78	0.22	2.86	0.47	0.66
文化艺术业	Culture and art	419.14	334.1	229.89	122.55	81.82	1.65	20.29	18.79	107.26	12.61	0.91
公共管理、社会保障和社会组织	Public management,social welfare and social organization	192.33	118.77	68.14	78.37	66.46	0.27	5	6.65	67.72	4.08	1.34
国家机构	Organ of state	147.67	94.19	59.59	61.72	51.9	0.18	4.5	5.14	56.08	2.59	1.34
社会保障	Social welfare	10.87	10.06	0.55	2.51	1.88	0.09	0.48	0.07	2.51
