# Supplementary material for: The coordinating evaluation and spatial correlation analysis of CSGC: A case study of Henan province, China
Source: PLoS One. 2017 Jun 8;12(6):e0174543. doi: 10.1371/journal.pone.0174543 (PMC5465871; doi:10.1371/journal.pone.0174543)
Supplement: S1 Dataset — This dataset includes the statistical yearbook of henan province in 2013(*.xls), and the administrative area of henan province(henan.shp). (ZIP) [file pone.0174543.s001.zip › Statistical yearbook of henan province/0615.xls]

## Sheet: Sheet1
6-15 各市分行业固定资产投资(2013年)
Investment in Fixed Assets by Sector and City (2013)
单位：亿元																		(100 million yuan)
市(县)	City(County)	合 计	农 林	工 业	建筑业	批发和	交通运输	住宿和	信息传输、	金融业	房地产业	租赁和	科学研究和	水利、环	居民服务、	教 育	卫生和	文化、	公共管理、
			牧渔业			零售业	仓 储 及	餐饮业	软件和信息			商 务	技术服务业	境和公共	修理和其他		社会工作	体育和	社会保障和
							邮 政 业		技术服务业			服务业		设施管理业	服务业			娱乐业	社会组织
		Total	Farming,	Industry	Constru-	Whole-	Traffic,	Accomm-	Information	Fina-	Real	Tenancy	Scientific	Management	Resident	Education	Sanitation,	Culture,	Public
			Forestry,		ction	sale	transport,	odation	transfer,	nce	estate	and	research,	of water	services		and social	sports	management
			Animal			and	storage	and	software and			business	and	conservancy,	Repairing		work	and	social
			Husbandry			retail	and post	Restau-	Information			services	technical	environment	and other			enterta-	security
			and Fishery			trade		rants	technology				service	and public	services			inment	and social
									services					establishment					organization
全 省	Total	25188.1	873.224	13132.8	10.6547	720.366	1168.61	285.755	74.7239	21.2617	5985.16	176.299	109.795	1688.31	143.084	290.445	166.979	262.205	78.3747
省辖市	City
郑 州 市	Zhengzhou	4380.21	52.4124	1366.35	3.2914	131.82	278.805	56.6282	35.8445	6.8366	1722.44	73.8635	28.1292	454.485	2.1006	75.6922	38.6444	37.0957	15.7693
开 封 市	Kaifeng	941.676	14.5817	513.383	0.1	41.1056	33.5969	21.7613	2.1212	3.5058	194.423	2.6619	9.4562	67.538	6.1103	12.5396	4.1526	10.9908	3.6491
洛 阳 市	Luoyang	2518.98	117.888	1186.46	3.64	47.6434	80.7829	25.6872	7.8286	1.6601	592.152	20.3853	25.5795	212.671	96.665	29.9592	19.8114	43.411	6.7483
平 顶 山 市	Pingdingshan	1231.76	110.079	642.807	0.092	44.0772	46.114	35.5959	1.5039	1.82	247.116	3.6266	3.282	55.4542	1.0769	10.9143	4.6311	20.0441	3.5305
安 阳 市	Anyang	1328.62	46.9415	699.241		35.9974	54.362	24.289	15.1734	1.6	284.892	7.6876	1	89.2265	4.8197	22.0606	12.4559	20.0897	8.7798
鹤 壁 市	Hebi	487.008	23.4141	268.523		15.1338	22.9746	4.8401	0.95		105.753	6.4853	4.703	24.3145	0.97	4.5315	1.8284	0.5995	1.9872
新 乡 市	Xinxiang	1553.65	42.2822	897.596	1.57	21.3381	45.0798	2.13			404.089	7.7873	8.539	91.8699	0.94	11.4893	10.559	5.9912	2.385
焦 作 市	Jiaozuo	1374.04	21.5605	944.582		32.0801	75.8534	20.2746	0.6475		185.337	8.8078	5.2033	31.6874	6.0192	15.1736	4.6759	19.4779	2.6592
濮 阳 市	Puyang	941.889	53.3436	560.169		26.3004	37.0559	6.7251	2.6	0.015	124.394	3.235	5.981	86.0716	1.5991	14.4845	5.7052	11.6132	2.5957
许 昌 市	Xuchang	1371.11	60.7641	849.859	0.653	37.6461	26.4968	8.0085		0.921	274.572	4.773	0.15	58.8678	9.9877	11.616	7.0573	9.571	10.1704
漯 河 市	Luohe	648.294	5.8192	471.508		14.597	42.3959	9.2575	0.2		75.1785			22.9082		3.2135	1.3362	1.88
三 门 峡 市	Sanmenxia	1113.02	69.4557	655.806		18.2235	91.6865	2.4717	1.9537		156.286	5.5572	1.2061	81.7488	1.5279	5.5368	1.9923	17.7688	1.7942
南 阳 市	Nanyang	2091.4	95.9515	1308.76		106.947	90.9617	31.8758	3.9411		203.945	6.4693	7.5361	161.857	5.6657	15.4347	24.4949	21.1377	6.4208
商 丘 市	Shangqiu	1246.79	13.9053	782.376		43.7656	50.9405	1.8059	0.2	1.72	290.905	9.3713	0.0897	41.4176	0.54	5.4533	2.3433	1.2138	0.7378
信 阳 市	Xinyang	1447.28	48.2408	545.565	0.08	34.4475	73.9316	18.9071	1.76	2.9789	539.057		1.6194	121.912	1.46	21.2655	14.027	15.6731	6.3585
周 口 市	Zhoukou	1151.55	50.7418	717.473	0.8327	15.8202	52.914	1.6327		0.2043	248.886	2.55	5.1635	23.2778	1.0489	7.2652	7.5147	13.5347	2.6914
驻 马 店 市	Zhumadian	1014.9	36.4277	502.766	0.3956	42.3549	54.2328	12.3697			280.738	13.0383	0.357	36.239	1.7861	17.0377	5.0704	10.4777	1.6124
济 源 市	Jiyuan	345.89	9.415	219.583		11.0683	10.4282	1.495			54.9918		1.8	26.7659	0.767	6.777	0.6787	1.6351	0.4851
省直管县	Province Administrating County
巩义市	Gongyi	352.545	2.6695	230.945		4.4718	14.7072	0.7127	0.65	1.21	81.4752	0.96	2.6759	3.4662	0.47	4.6259	0.68	2.5758	0.25
兰考县	Lankao	103.341	2.612	74.4842		0.74	1.7446				16.2677	0.146	0.88	4.6524		0.714	0.17	0.75	0.18
汝州市	Ruzhou	203.46	40.6534	101.822		4.8255	16.6557	10.32	0.6		14.8528	1.05		6.5527		2.9412	0.8	2.3863
滑县	Huaxian	107.383	10.495	60.9527		2.965	7.0134	0.223			15.6859			7.4998	1.2847		0.964	0.3
长垣县	Changyuan	198.818	13.5023	106.985	1.57	2.112	1.64	0.8			52.3288	7.0705	0.465	5.8789		0.833	2.548	2.8843	0.2
邓州市	Dengzhou	211.903	28.7363	97.6104		9.7905	4.8949				42.2327	0.79		22.468	0.8985	4.039	0.443
永城市	Yongcheng	214.052	0.7613	99.551		3.3756	14.134	0.2359			85.9185	0.6713	0.0897	7.2425		0.1483	0.5973	1.0138	0.3127
固始县	Gushi	185.434	9.9559	74.3424		1.43	18.988		1.76		69.1698			5.7875		0.7886	2.2	0.768	0.2436
鹿邑县	Luyi	112.55	7.8	66.2519		2.73	13.6295				8.6767	2.55	4.5835	5.16		0.9182	0.25
新蔡县	Xincai	85.7983	3.257	37.8272		5.0575	3.1678				27.4289			3.6395	0.3361	4.3285	0.3757	0.3565	0.0236
