# Supplementary material for: The coordinating evaluation and spatial correlation analysis of CSGC: A case study of Henan province, China
Source: PLoS One. 2017 Jun 8;12(6):e0174543. doi: 10.1371/journal.pone.0174543 (PMC5465871; doi:10.1371/journal.pone.0174543)
Supplement: S1 Dataset — This dataset includes the statistical yearbook of henan province in 2013(*.xls), and the administrative area of henan province(henan.shp). (ZIP) [file pone.0174543.s001.zip › Statistical yearbook of henan province/0616.xls]

## Sheet: Sheet1
6-16 各市按建设性质和构成性质分的固定资产投资(2013年)
Investment in Fixed Assets by Type of Construction, Composition of Funds and City (2013)
单位：亿元								(100 million yuan)
市(县)	City(County)	投资总额	按建设性质分 by Type of Construction			按构成性质分 by Composition of Funds
			#新 建	#扩 建	#改建和技术改造	建筑工程	安装工程	设备购置	其他费用
		Total	New Cons-		Recons-			Purchase of
		Investment	truction	Expansion	truction	Construction	Installation	Equipment	Others
全 省	Total	25188.1	17696	2140.7	1195.15	14869	344.67	7188.35	2786.04
省辖市	City
郑 州 市	Zhengzhou	4380.21	2313.75	324.12	246.97	2690.83	56.21	735.09	898.08
开 封 市	Kaifeng	941.68	633.99	131.85	24.94	478.94	17.03	374	71.7
洛 阳 市	Luoyang	2518.98	1857.39	149.23	159.37	1621.73	45.06	600.3	251.89
平 顶 山 市	Pingdingshan	1231.76	935.55	77.74	59.52	601.42	23.55	420.83	185.97
安 阳 市	Anyang	1328.62	794.39	301.3	68.31	796.65	23.42	432.49	76.05
鹤 壁 市	Hebi	487.01	407.08	8.92	15.88	347.86	1.84	122.94	14.37
新 乡 市	Xinxiang	1553.65	1112.94	159.87	43.25	1037.95	24.83	401.64	89.22
焦 作 市	Jiaozuo	1374.04	1109.84	84.23	46.1	569.13	22.19	666.7	116.01
濮 阳 市	Puyang	941.89	736.79	98.09	28.69	249.54	6.48	462.84	223.03
许 昌 市	Xuchang	1371.11	1001.37	119.86	92.04	786.68	14.71	477.95	91.77
漯 河 市	Luohe	648.29	517.32	41.85	10.75	444.22	5.39	176.72	21.97
三 门 峡 市	Sanmenxia	1113.02	758.86	157.75	106.02	628.77	30.24	352.15	101.86
南 阳 市	Nanyang	2091.4	1697.61	135.71	112.49	1334.48	31.47	602.01	123.43
商 丘 市	Shangqiu	1246.79	958.12	77.77	18.51	695.07	7.7	440.89	103.12
信 阳 市	Xinyang	1447.28	1100.49	76.44	42	892.76	10.62	236.52	307.38
周 口 市	Zhoukou	1151.55	742.61	125.5	70.48	791.4	9.82	296.37	53.97
驻 马 店 市	Zhumadian	1014.9	784.83	27.89	15.51	754.1	3.96	213.23	43.62
济 源 市	Jiyuan	345.89	233.04	42.57	34.31	147.47	10.15	175.66	12.61
省直管县	Province Administrating County
巩义市	Gongyi	352.54	212.23	65.9	25.57	186.27	12.02	137.89	16.36
兰考县	Lankao	103.34	75.59	18.47	2.92	65.61	0.16	34.99	2.58
汝州市	Ruzhou	203.46	161.34	20.27	10.8	100.79	3.79	88.6	10.28
滑 县	Huaxian	107.38	96.1	2.41	1.42	81.85	0.08	24.95	0.5
长垣县	Changyuan	198.82	179.63	2.22	0.55	120.4	13.24	64.52	0.66
邓州市	Dengzhou	211.9	185.77	4.78	9.22	130.88	2.43	71.14	7.46
永城市	Yongcheng	214.05	170.81	12.67		163.38	2.79	40.69	7.18
固始县	Gushi	185.43	153.44	4.02	8.28	109.67	0.56	39.64	35.57
鹿邑县	Luyi	112.55	97.32	2.73	10	65.75	4.08	32.71	10.01
新蔡县	Xincai	85.8	72.37	0.22	0.81	69.34	0.14	14.16	2.16
