# Supplementary material for: The coordinating evaluation and spatial correlation analysis of CSGC: A case study of Henan province, China
Source: PLoS One. 2017 Jun 8;12(6):e0174543. doi: 10.1371/journal.pone.0174543 (PMC5465871; doi:10.1371/journal.pone.0174543)
Supplement: S1 Dataset — This dataset includes the statistical yearbook of henan province in 2013(*.xls), and the administrative area of henan province(henan.shp). (ZIP) [file pone.0174543.s001.zip › Statistical yearbook of henan province/0617.xls]

## Sheet: Sheet1
6-17 各市按登记注册类型分的固定资产投资(2013年)
Investment in Fixed Assets by Status of Registration and City (2013)
单位：亿元													(100 million yuan)
市(县)	City(County)	总 计	内 资										港、澳、 台商投资	外商投资
				国 有	集 体	股份合作	联 营	有限责任公司	股份有限公司	私营	个体	其他
													Funds
		Total	Domestic	State-owned	Collective-	Cooperative	Joint	Limited	Share-holding	Private	Self-employed	Others	from Hong Kong,	Foreign
					owned			Liability			Individual		Macao and Taiwan	Funded
全 省	Total	25188.1	24730	3351.26	1116.28	221.88	92.5	7047.32	2229.28	7791.74	81.17	2798.56	212.65	245.44
省辖市	City
郑 州 市	Zhengzhou	4380.21	4204.24	758.65	176.74	71.73	20.28	1632.59	288.58	856.79	4.28	394.6	97.88	78.09
开 封 市	Kaifeng	941.68	938.19	116.39	34.08	3.25	4.14	268.68	47.4	417.61	0.35	46.28	3.13	0.36
洛 阳 市	Luoyang	2518.98	2473.73	401.34	249.45	36.41	32.84	706.38	99.33	764.84	2.21	180.93	22.67	22.57
平 顶 山 市	Pingdingshan	1231.76	1217.04	121.18	20.72	5.01	2.26	448.26	79.55	388.44	10.52	141.09	3.38	11.34
安 阳 市	Anyang	1328.62	1317.85	193.72	67.36	9.27	1.95	368.63	77.97	506	1.2	91.74	3.03	7.74
鹤 壁 市	Hebi	487.01	486.34	86.8	11.37		4.33	219.24	5.85	126.16		32.59	0.67
新 乡 市	Xinxiang	1553.65	1520.87	145.4	46.17	3.25	1.59	423.01	62.75	445.65	0.21	392.85	5.47	27.3
焦 作 市	Jiaozuo	1374.04	1365.17	146.46	27.63	2	5.71	348.16	125.31	619.08	7.22	83.6		8.87
濮 阳 市	Puyang	941.89	941.72	195.05	25.27	4.99	5.16	168.26	154.94	301.45	1.21	85.39	0.16	0.01
许 昌 市	Xuchang	1371.11	1361.49	49.65	48.29	4.98	2.99	375.31	112.68	465.8	7.8	294	0.61	9.02
漯 河 市	Luohe	648.29	628.13	31.25	4.53	0.96	0.36	146.9	198.51	198.19		47.42	1.75	18.42
三 门 峡 市	Sanmenxia	1113.02	1086.55	316.29	67.84	7.51	1.15	255.33	54.87	247.97	0.38	135.21	2.97	23.49
南 阳 市	Nanyang	2091.4	2065.43	273.17	116.27	5.05	1.52	244.72	307.87	879.7	8.32	228.8	11.12	14.85
商 丘 市	Shangqiu	1246.79	1242.94	68.59	63.13	15.18	4.53	261.59	146.57	533.86	4.18	145.32	0.41	3.43
信 阳 市	Xinyang	1447.28	1427.22	205.91	82.46	14.04	2.67	471.14	36.36	351.51	25.8	237.33	10.99	9.07
周 口 市	Zhoukou	1151.55	1142.08	82.36	8.16	22.23	0.05	274.63	349.6	262.57	7.33	135.15	0.04	9.42
驻 马 店 市	Zhumadian	1014.9	1005.54	123.8	60.76	16.02	0.69	323.76	47.86	384.29	0.16	48.21	8.52	0.85
济 源 市	Jiyuan	345.89	305.44	35.27	6.02		0.26	110.73	33.28	41.82		78.05	39.85	0.61
省直管县	Province Administrating County
巩义市	Gongyi	352.54	344.66	19.54	19.53	4.12	1.16	50.21	17.23	195.64	1.27	35.96	1.5	6.39
兰考县	Lankao	103.34	103.34	8.41	11.32			3.24	1.27	79.1
汝州市	Ruzhou	203.46	196.02	6.38	2.12	1	0.5	46.41	23.45	90.74	0.63	24.78	1.62	5.82
滑县	Huaxian	107.38	106.78	19.98	1.55		0.03	30.61	29.63	17.76	0.36	6.85	0.6
长垣县	Changyuan	198.82	198.82	4.58	1.76			17.12	10.78	6.25		158.34
邓州市	Dengzhou	211.9	211.9	73.18	4.61		0.17	38.19	4.18	89.86		1.71
永城市	Yongcheng	214.05	214.05	3.62	58.41	11.61		20.12	5.71	111.31	0.09	3.17
固始县	Gushi	185.43	185.43	21.91	0.55		1.13	96.32	1.28	4.1		60.15
鹿邑县	Luyi	112.55	112.55	26.32				60.95	22.94	1.56	0.53	0.25
新蔡县	Xincai	85.8	85.17	4.32	14.51	16.01	0.32	0.96	10.46	38.03		0.55	0.07	0.56
