# Supplementary material for: The coordinating evaluation and spatial correlation analysis of CSGC: A case study of Henan province, China
Source: PLoS One. 2017 Jun 8;12(6):e0174543. doi: 10.1371/journal.pone.0174543 (PMC5465871; doi:10.1371/journal.pone.0174543)
Supplement: S1 Dataset — This dataset includes the statistical yearbook of henan province in 2013(*.xls), and the administrative area of henan province(henan.shp). (ZIP) [file pone.0174543.s001.zip › Statistical yearbook of henan province/0618.xls]

## Sheet: Sheet1
6-18 各市固定资产投资实际到位资金(2013年)
Actual Funds for Investment in Fixed Assets by City (2013)
单位：亿元							(100 million yuan)
市(县)	City(County)	本年实际到位
		资金	国家预算	国内贷款	利用外资	自筹资金	其他资金
		Subtotal of	资 金
		Actual Funds	State	Domestic	Foreign	Self-raising	Others
		for Investment	Budget	Loans	Investment	Funds
全 省	Total	25631.2	578.32	3270.31	86.88	19473.9	2221.79
省辖市	City
郑 州 市	Zhengzhou	4558.14	224.33	443.81	12.48	2992.08	885.45
开 封 市	Kaifeng	975.84	23.22	142.57	1.77	729.56	78.72
洛 阳 市	Luoyang	2546.21	6.66	90.84	0.84	2188.25	259.63
平 顶 山 市	Pingdingshan	1242.13	18.55	202.67	1.45	888.43	131.01
安 阳 市	Anyang	1329.15	9.49	55.97		1213.02	50.67
鹤 壁 市	Hebi	485.82	15.91	83.92	1.25	356.16	28.57
新 乡 市	Xinxiang	1589.79	6.89	236.21	1.32	1247.46	97.9
焦 作 市	Jiaozuo	1392.94	28.89	305.5		1016.71	41.83
濮 阳 市	Puyang	946.89	52.45	109.01		762.51	22.91
许 昌 市	Xuchang	1415.91	12.92	321.05	3.34	1009.71	68.89
漯 河 市	Luohe	657.87	0.91	41.31	1.05	596.9	17.7
三 门 峡 市	Sanmenxia	1125.3	53.4	263.47	0.8	730.13	77.5
南 阳 市	Nanyang	2140.77	20.91	240.25	15.86	1770.28	93.47
商 丘 市	Shangqiu	1263.35	12.18	140.72		1048.17	62.29
信 阳 市	Xinyang	1429.66	26.38	268.58	1.92	949.26	183.53
周 口 市	Zhoukou	1160.99	16.39	159.27	3.55	940.42	41.34
驻 马 店 市	Zhumadian	1020.91	32.98	146.6	5.44	776.87	59.01
济 源 市	Jiyuan	349.52	15.84	18.55	35.8	257.96	21.36
省直管县	Province Administrating County
巩义市	Gongyi	350.43	0.18	43.21		306.87	0.16
兰考县	Lankao	104.94	5	8.74		90.84	0.36
汝州市	Ruzhou	206.73	2.03	46.39	0.95	125.8	31.57
滑县	Huaxian	110.32	1.93			106.26	2.12
长垣县	Changyuan	200.61	0.45	42.9		154.16	3.09
邓州市	Dengzhou	218.14	1.77	3.72		204.05	8.61
永城市	Yongcheng	213.45		0.41		201.18	11.86
固始县	Gushi	185.6	6.75	32.46		120.14	26.25
鹿邑县	Luyi	112.88	9.87	13.25		74.64	15.12
新蔡县	Xincai	79.7	1.18	9.14		69.38
