# Supplementary material for: The coordinating evaluation and spatial correlation analysis of CSGC: A case study of Henan province, China
Source: PLoS One. 2017 Jun 8;12(6):e0174543. doi: 10.1371/journal.pone.0174543 (PMC5465871; doi:10.1371/journal.pone.0174543)
Supplement: S1 Dataset — This dataset includes the statistical yearbook of henan province in 2013(*.xls), and the administrative area of henan province(henan.shp). (ZIP) [file pone.0174543.s001.zip › Statistical yearbook of henan province/0619.xls]

## Sheet: Sheet1
6-19 高成长性制造业、传统支柱产业和六大高载能行业投资完成额及结构
Investment in Fixed Assets in High-growth industries, Traditional pillar
Industrial Exterprises and Six Carrying energy Industrial Enterprises
单位：亿元			(100million yuan)
行 业	Sector		占固定资产		占固定资产
			投资比重		投资比重
			（%）		（%）
		2012	percentage of	2013	percentage of
			Investment in		Investment in
			Fixed Assets		Fixed Assets
			（%）		（%）
高成长性制造业	High-growth industries	2821.55	13.7244	3501.06	13.8997
电子信息产业	Electronic information industry	271.37	1.31998	281.44	1.11735
装备制造业	Equipment manufacturing industry	1156.29	5.62436	1416.38	5.62322
汽车及零部件产业	Automobile and parts industry	245.22	1.19278	310.15	1.23134
食品产业	Food industry	662.86	3.22425	820.19	3.25627
现代家居产业	Modern furniture industry	248.76	1.21	318.52	1.26457
服装服饰	Clothing accessories	237.05	1.15304	354.38	1.40694
传统支柱产业	Traditional pillar industries	4374.82	21.2797	5059.6	20.0873
冶金工业	Metallurgical industry	684.23	3.32819	792.23	3.14526
建材工业	Building materials industry	1073.3	5.22068	1257.08	4.99078
化学工业	Chemical industry	880.35	4.28215	1033.07	4.10143
轻纺工业	Textile industry	1029.14	5.00588	1178.15	4.67741
能源工业	Energy industry	707.8	3.44284	799.07	3.17242
六大高载能行业	Six Carrying energy Industrial	3162.86	15.3846	3658.86	14.5262
煤炭开采和洗选业	Mining and Washing of Coal	247.61	1.20441	187.27	0.743487
化学原料及化学制品制造业	Manufacture of Chemical Raw Material and Chemical Products	719.54	3.49994	849.8	3.37382
非金属矿物制品业	Manufacture of Non-metallic Mineral Products	1201.02	5.84193	1386.74	5.50555
黑色金属冶炼及压延加工业	Manufacture and Processing of Ferrous Metals	280.6	1.36488	231.3	0.918292
有色金属冶炼及压延加工业	Manufacture and Processing of Non-ferrous Metals	403.63	1.96331	560.93	2.22697
电力、热力的生产和供应业	Production and Supply of Electric Power and Heat Power	310.45	1.51007	442.81	1.75802
