# Supplementary material for: The coordinating evaluation and spatial correlation analysis of CSGC: A case study of Henan province, China
Source: PLoS One. 2017 Jun 8;12(6):e0174543. doi: 10.1371/journal.pone.0174543 (PMC5465871; doi:10.1371/journal.pone.0174543)
Supplement: S1 Dataset — This dataset includes the statistical yearbook of henan province in 2013(*.xls), and the administrative area of henan province(henan.shp). (ZIP) [file pone.0174543.s001.zip › Statistical yearbook of henan province/0620.xls]

## Sheet: Sheet1
6-20 能源原材料工业投资额及结构
Investment and structure of Energy raw material industrial
行 业	sector	2012	2013
能源原材料工业(亿元)	Energy and raw material industrial	4221.43	4771.86
煤炭开采和洗选业	Mining and Washing of Coal	247.61	187.27
石油和天然气开采业	Extraction of Petroleum and Natural Gas	59.54	50.28
黑色金属矿采选业	Mining of Ferrous Metal Ores	25.63	20.74
有色金属矿采选业	Mining of Non-ferrous Metal Ores	234.27	246.6
非金属矿采选业	Mining and Processing of Nonmetal Ores	119.35	87.55
石油加工、炼焦和核燃料加工业	Processing of Petroleum ,Coking,Processing of Nucleus Fuel	77.8	69.07
化学原料和化学制品制造业	Manufacture of Chemical Raw Material and Chemical Products	719.54	849.8
橡胶和塑料制品业	Manufacture of Rubber and Plastic	254.77	325.33
非金属矿物制品业	Manufacture of Non-metallic Mineral Products	1201.02	1386.74
黑色金属冶炼和压延加工业	Manufacture and Processing of Ferrous Metals	280.6	231.3
有色金属冶炼和压延加工业	Manufacture and Processing of Non-ferrous Metals	403.63	560.93
废弃资源综合利用业	Comprehensive utilization of waste materials	42.54	31.35
电力、热力生产和供应业	Production and Supply of Electric Power and Heat Power	310.45	442.81
燃气生产和供应业	Production and Distribution of Gas	90.2	118.7
水的生产和供应业	Production and Distribution of Water	154.48	163.38
能源原材料工业占工业投资比重(%)	Proportion in Investment of Industry Enterprises(%)	38.2925	36.3354
煤炭开采和洗选业	Mining and Washing of Coal	2.24606	1.42597
石油和天然气开采业	Extraction of Petroleum and Natural Gas	0.540086	0.382858
黑色金属矿采选业	Mining of Ferrous Metal Ores	0.232489	0.157925
有色金属矿采选业	Mining of Non-ferrous Metal Ores	2.12506	1.87774
非金属矿采选业	Mining and Processing of Nonmetal Ores	1.08262	0.666651
石油加工、炼焦和核燃料加工业	Processing of Petroleum ,Coking,Processing of Nucleus Fuel	0.705721	0.525935
化学原料和化学制品制造业	Manufacture of Chemical Raw Material and Chemical Products	6.52693	6.47082
橡胶和塑料制品业	Manufacture of Rubber and Plastic	2.31101	2.47723
非金属矿物制品业	Manufacture of Non-metallic Mineral Products	10.8944	10.5594
黑色金属冶炼和压延加工业	Manufacture and Processing of Ferrous Metals	2.54531	1.76124
有色金属冶炼和压延加工业	Manufacture and Processing of Non-ferrous Metals	3.66132	4.27121
废弃资源综合利用业	Comprehensive utilization of waste materials	0.385879	0.238715
电力、热力生产和供应业	Production and Supply of Electric Power and Heat Power	2.81608	3.37178
燃气生产和供应业	Production and Distribution of Gas	0.818201	0.903843
水的生产和供应业	Production and Distribution of Water	1.40128	1.24406
