# Supplementary material for: The coordinating evaluation and spatial correlation analysis of CSGC: A case study of Henan province, China
Source: PLoS One. 2017 Jun 8;12(6):e0174543. doi: 10.1371/journal.pone.0174543 (PMC5465871; doi:10.1371/journal.pone.0174543)
Supplement: S1 Dataset — This dataset includes the statistical yearbook of henan province in 2013(*.xls), and the administrative area of henan province(henan.shp). (ZIP) [file pone.0174543.s001.zip › Statistical yearbook of henan province/0621.xls]

## Sheet: Sheet1
6-21 各市能源工业投资
Investment Energy Industry in Urban Area by City
单位：亿元					(100 million yuan)
			煤炭开采	石油和天然气	石油加工、炼焦	电力、热力
		合 计	及洗选业	开 采 业	和核燃料加工业	及燃气的生产
年 份	Year					和供应业
		Total	Mining and	Extraction of	Processing of	Production
市(县)	City(County)		Washing	Petroleum and	Petroleum ,Coking,	and Supply of
			of Coal	Natural Gas	Processing of	Electric Power、Heat
					Nucleus Fuel	Power and Gas
2005		523.11	122.622	55.833	21.0967	323.559
2006		606.29	162.669	55.3989	26.9523	361.274
2007		697.43	234.03	68.4	39.03	355.97
2008		869.09	302.549	72.75	46.8274	446.96
2009		971.24	335.294	73.21	59.3628	503.373
2010		812.32	256.148	71.23	76.0796	408.866
2010(新口径 New Caliber)		707.835	225.479	71.2309	65.9692	345.155
2011		824.274	295.8	56.9031	96.2867	375.284
2012		785.22	247.607	59.16	77.7959	400.655
2013		868.139	187.269	50.2836	69.0736	561.513
省辖市	City
郑 州 市	Zhengzhou	120.347	75.3639	2	1.6141	41.3695
开 封 市	Kaifeng	28.373			5.0674	23.3056
洛 阳 市	Luoyang	75.8438	10.333		6.0002	59.5106
平 顶 山 市	Pingdingshan	74.3859	41.9782		6.7433	25.6644
安 阳 市	Anyang	71.3989	15.3268		0.86	55.2121
鹤 壁 市	Hebi	18.2679	2.9431		0.85	14.4748
新 乡 市	Xinxiang	27.7048	10.5635		5.6	11.5413
焦 作 市	Jiaozuo	91.6343	6.002		0.4	85.2323
濮 阳 市	Puyang	60.0414		24.6135	7.89	27.5379
许 昌 市	Xuchang	22.0112	12.2554		4.7873	4.9685
漯 河 市	Luohe	7.3378				7.3378
三 门 峡 市	Sanmenxia	86.9904	9.7821		8.9595	68.2488
南 阳 市	Nanyang	45.7203		23.6701	2.05	20.0002
商 丘 市	Shangqiu	13.0989			0.1	12.9989
信 阳 市	Xinyang	28.2811			7	21.2811
周 口 市	Zhoukou	29.1451			2.4618	26.6833
驻 马 店 市	Zhumadian	19.1771	0.83		0.52	17.8271
济 源 市	Jiyuan	48.38	1.8908		8.17	38.3192
省直管县	Province Administrating County
巩义市	Gongyi	4.3638	3.5038			0.86
兰考县	Lankao	2.75			0.27	2.48
汝州市	Ruzhou	9.6402	4.9212		2.315	2.404
滑县	Huaxian	0.22				0.22
长垣县	Changyuan	3.1074				3.1074
邓州市	Dengzhou	0.17				0.17
永城市	Yongcheng	5.1721				5.1721
固始县	Gushi	9.66			7	2.66
鹿邑县	Luyi	4.9466			1.64	3.3066
新蔡县	Xincai	0.0653				0.0653
