# Supplementary material for: The coordinating evaluation and spatial correlation analysis of CSGC: A case study of Henan province, China
Source: PLoS One. 2017 Jun 8;12(6):e0174543. doi: 10.1371/journal.pone.0174543 (PMC5465871; doi:10.1371/journal.pone.0174543)
Supplement: S1 Dataset — This dataset includes the statistical yearbook of henan province in 2013(*.xls), and the administrative area of henan province(henan.shp). (ZIP) [file pone.0174543.s001.zip › Statistical yearbook of henan province/0622.xls]

## Sheet: Sheet1
6-22 分行业固定资产投资项目个数及新增固定资产(2013年)
Number of Projects of Investment in Fixed Assets and Newly
Increased Fixed Assets by Sector (2013)
行 业		在建规模		施工项目		全部投	新增固
			#新开工 规 模	(个)	#新开工	产项目	定资产
		(亿元)		Number		(个)	(亿元)
		Investment		of		Number of	Newly
	Item	in Projects		Projects		Projects	Increased
		under		under		Completed	Fixed
		Construction	Started	Con-	Started	and Put	Assets
		(100 million	in This	struction	in This	into Use	(100 million
		yuan)	Year	(unit)	Year	(unit)	yuan)
总 计	Total	53548.8	26038.1	24215	13698	14069	14031.6
农、林、牧、渔业	Farming, Forestry,animal Husbandry
	and Fishery	2165.69	1307.08	2153	1323	1270	614.968
农业	Farming	942.389	588.194	720	451	379	208.104
林业	Forestry	86.7261	61.6755	94	64	62	33.0732
畜牧业	Animal Husbandry	815.181	473.981	936	553	574	257.38
渔业	Fishery	33.0206	16.3478	40	28	30	12.6495
农、林、牧、渔服务业	Service activities for Farming, forestry,
	animal Husbandry and fishery	288.373	166.881	363	227	225	103.761
工业	Industry	29926.4	14475.6	12465	7025	7401	8899.95
采矿业	Mining	1287.11	636.207	558	325	326	483.229
煤炭开采和洗选业	Mining and Washing of Coal	483.47	148.323	182	77	105	160.019
石油和天然气开采业	Extraction of Petroleum and Natural Gas	119.683	80.0568	20	15	8	26.1976
黑色金属矿采选业	Mining of Ferrous Metal Ores	73.1962	34.9336	31	17	21	26.3726
有色金属矿采选业	Mining of Non-ferrous Metal Ores	407.853	257.153	137	107	84	197.812
非金属矿采选业	Mining and Processing of Nonmetal Ores	182.088	97.1686	170	95	98	66.2154
开采辅助活动	Mining Auxiliary	19.7113	18.4937	15	13	7	5.5527
其他采矿业	Mining of Other Ores n.e.c	1.109	0.079	3	1	3	1.059
制造业	Manufacturing	26818.6	12988.5	11103	6172	6575	7821.67
农副食品加工业	Processing of Food from Agricultural Products	1714.33	927.114	936	513	549	515.75
食品制造业	Manufacture of Foods	1075.25	566.987	563	329	341	351.91
酒、饮料和精制茶制造业	Manufacture of Wine, drinks and refined tea	664.756	405.933	267	166	164	170.372
烟草制造业	Manufacture of Tobacco	65.1335	20.8735	13	9	10	22.2185
纺织业	Manufacture of Textile	1048.22	434.628	412	206	265	352.206
纺织服装、服饰业	Manufacture of Textile Wearing,Apparel	713.857	379.945	355	195	192	165.499
皮革、毛皮、羽毛及其制品	Manufacture of Leather, Fur, Feather
和制鞋业	and Its Products,Shoemaking	603.371	237.177	273	129	146	122.925
木材加工及木、竹、藤、	Processing of Timbers, Manufacture of Wood,
棕、草制品业	Bamboo, Rattan, Palm, and Straw Products	362.394	221.917	261	147	145	110.195
家具制造业	Manufacture of Furniture	372.348	184.287	251	135	154	130.342
造纸及纸制品业	Manufacture of Paper and Paper Products	517.316	292.157	190	104	113	137.823
印刷和记录媒介复制业	Printing,Reproduction of Recording Media	173.079	100.665	100	62	56	64.7251
文教、工美、体育和娱乐	Manufacture of Cultural and educational supplies,
用品制造业	industrial, sporting and entertainment	141.371	73.982	123	76	68	42.7252
石油加工、炼焦及	Processing of Petroleum ,Coking,
核燃料加工业	Processing of Nucleus Fuel	196.798	88.1356	56	29	30	57.5181
化学原料及化学制品制造业	Manufacture of Chemical Raw Material
	and Chemical Products	2146.01	971.94	710	394	428	616.723
医药制造业	Manufacture of Medicines	811.191	384.904	291	165	166	276.433
化学纤维制造业	Manufacture of Chemical Fiber	81.4107	63.7507	32	27	17	27.5358
橡胶和塑料制品业	Manufacture of Rubber and Plastic	672.282	374.637	424	217	258	216.848
非金属矿物制品业	Manufacture of Non-metallic Mineral Products	2956.16	1452.74	1659	943	1084	1070.89
黑色金属冶炼和压延加工业	Manufacture and Processing of Ferrous Metals	559.387	227.2	177	89	118	165.686
有色金属冶炼及压延加工业	Manufacture and Processing of Non-ferrous Metals	1713.76	767.189	267	143	139	278.637
金属制品业	Manufacture of Metal Products	947.699	525.75	530	300	318	356.442
通用设备制造业	Manufacture of General Purpose Machinery	1583.49	833.773	748	425	450	562.104
专业设备制造业	Manufacture of Special Purpose Machinery	1860.17	934.57	812	441	465	570.148
汽车制造业	Manufacture of Automobile	1397.7	582.269	448	248	240	329.37
铁路、船舶、航空航天和	Manufacture of Railway, shipbuilding, aerospace,
其他运输设备制造业	and other transportation equipment	456.143	223.422	131	70	73	116.949
电气机械及器材制造业	Manufacture of Electrical Machinery and Equipment	1981.67	949.704	621	357	337	559.209
计算机、通信和其他电子	Manufacture of Computer Communication
设备制造业	Equipment,and Other Electronic Equipment	1531.52	566.053	266	146	146	308.074
仪器仪表制造业	Manufacture of Measuring Instrument	192.255	72.8176	81	47	46	59.3826
其他制造业	Manufacture of others	180.586	58.171	46	23	27	30.7464
废弃资源综合利用业	Comprehensive utilization of waste materials	82.0142	59.1291	47	33	20	22.5243
金属制品、机械和设备	Repairing of Metal products, machinery
修理业	and equipment	16.914	6.68	13	4	10	9.7575
电力、燃气及水的生产	Production and Distribution of Electricity,
和供应业	Gas and Water	1820.72	850.87	804	528	500	595.052
电力、热力生产和供应业	Production and Supply of Electric
	Power and Heat Power	1240.9	528.735	319	200	194	391.245
燃气生产和供应业	Production and Distribution of Gas	282.319	137.037	161	105	96	82.3356
水的生产和供应业	Production and Distribution of Water	297.498	185.098	324	223	210	121.472
建筑业	Construction	18.8573	8.0639	15	13	9	13.7868
#房屋建筑业	Building Construction	5.1124	4.395	6	6	3	1.358
批发和零售业	Wholesale and retail trade	1952.51	917.052	883	462	533	445.101
#批发业	Wholesale	916.393	382.24	315	156	202	202.285
交通运输、仓储和邮政业	Traffic,transport, storage and post	3773.66	1399.02	1201	669	736	909.658
#铁路运输	Transport via railway	341.86	94.027	27	13	15	106.162
道路运输业	Transport via road	1927.59	560.373	705	412	471	487.85
仓储业	Storage	955.096	392.277	332	165	176	203.973
邮政业	Post	18.2807	8.395	22	10	14	7.5155
住宿和餐饮业	Accommodation and Catering Trade	815.547	367.146	393	187	246	148.677
#住宿业	Accommodation	704.019	326.301	295	138	176	113.807
信息传输、软件和信息	Information transfer,software and
技术服务业	Information technology services	472.748	384.213	55	38	26	18.1708
#电信、广播电视和卫星	Telecom,Radio,television and
传输服务业	Satellite transmission service	63.3795	14.5083	25	14	13	10.9023
互联网和相关服务	Internet and related services	1.0015	1.0015	2	2	1	0.2515
金融业	Finance	48.2968	24.724	27	20	12	9.5684
#货币金融服务	Monetary and financial services	30.7554	14.4826	23	18	12	8.6684
保险业	Insurance	2.3		1
房地产业	Real estate	6122.67	2917.69	2587	1215	1294	1190.15
租赁和商务服务业	Tenancy and business services	908.908	491.981	128	66	56	59.5731
#商务服务业	Business service	906.889	491.516	122	64	50	58.3695
科学研究和技术服务业	Scientific research and technical service	312.132	171.318	110	61	54	41.9937
#研究和试验发展	Research and experimental development	157.868	68.7148	37	19	14	18.3141
专业技术服务业	Professional technique services	47.3223	29.061	38	21	21	7.607
水利、环境和公共设施	Management of water conservancy,
管理业	environment and public establishment	4399.67	2389.24	2442	1633	1389	1042.4
水利管理业	Management of water conservancy	319.725	186.65	328	239	199	85.4711
生态保护和环境治理业	Ecological protection and
	Environmental management	89.0549	82.6733	61	51	29	25.1843
公共设施管理业	Management of public establishment	3990.89	2119.92	2053	1343	1161	931.749
居民服务、修理和其他服务业	Resident services,Repairing and
	other services	295.022	124.035	181	79	129	117.509
#居民服务业	Resident services	226.785	108.082	140	62	100	102.483
教育	Education	764.312	329.392	722	434	460	191.227
卫生和社会工作	Sanitation and social Work	443.622	193.163	304	163	164	115.145
#卫生	Sanitation	384.632	162.452	233	121	119	93.9449
文化、体育和娱乐业	Culture, sports and entertainment	936.425	427.321	304	164	148	157.011
#广播、电视、电影和	Broadcasting,movies,television and
影视录音制作业	audiovisual activities	9.2995	4.298	15	9	10	4.9232
文化艺术业	Culture and art	419.141	221.759	154	86	67	63.026
公共管理、社会保障和社会组织	Public management,social welfare and
	social organization	192.329	111.13	245	146	142	56.7121
国家机构	Organ of state	147.673	89.1289	208	126	118	43.9877
社会保障	Social welfare	10.8673	1.5417	7	4	4	0.5223
