# Supplementary material for: The coordinating evaluation and spatial correlation analysis of CSGC: A case study of Henan province, China
Source: PLoS One. 2017 Jun 8;12(6):e0174543. doi: 10.1371/journal.pone.0174543 (PMC5465871; doi:10.1371/journal.pone.0174543)
Supplement: S1 Dataset — This dataset includes the statistical yearbook of henan province in 2013(*.xls), and the administrative area of henan province(henan.shp). (ZIP) [file pone.0174543.s001.zip › Statistical yearbook of henan province/0623.xls]

## Sheet: Sheet1
6-23 各市固定资产投资项目个数和在建规模
Number of Projects of Investment in Fixed Assets
and Investment in Projects under Construction
		施工项目		全部建成	全部建成	在建规模
		(个)	#新开工	投产项目	投产率	(亿元)	#新开工
年份	Year			(个)	(%)
		Number of		Number of	Rate of Construction	Investment
		Projects		Projects	Projects	in Projects
市(县)	City(County)	under	Started	Completed	Completed	under Construction	Started
		Cnstruction	in This	and Put into Use	and Put into Use	(100 million	in This
		(unit)	Year	(unit)	(%)	yuan)	Year
2005		21983	18254	15889	72.3	7695.8	3497.32
2006		26522	22685	20467	77.2	9475.15	4210.22
2007		37501	32426	28660	76.4	12112.8	6555.77
2008		44123	37575	35032	79.4	14725.5	8687.27
2009		52790	46133	41654	78.9	20204.6	13922.9
2010		48651	38652	35323	72.6	27676	17545.4
2010(新口径 New Caliber)		43075	33549	29973	69.6	22986.7	14481.2
2011		32091	19612	20466	63.8	32945.4	17807.5
2012		27886	17278	16776	60.2	42713.4	22390.5
2013		24215	13698	14069	58.1	53548.8	26038.1
省辖市	City
郑 州 市	Zhengzhou	3206	1957	1867	58.2	9822.95	4943.42
开 封 市	Kaifeng	873	533	366	41.9	2562.84	1278.52
洛 阳 市	Luoyang	2126	1315	1392	65.5	5103.47	2651.53
平 顶 山 市	Pingdingshan	1517	818	840	55.4	2822.27	1325.43
安 阳 市	Anyang	970	609	686	70.7	2308.7	1162.81
鹤 壁 市	Hebi	549	313	327	59.6	1222.28	580.03
新 乡 市	Xinxiang	1346	837	737	54.8	3169.7	1601.95
焦 作 市	Jiaozuo	1527	555	907	59.4	2736.61	1193.07
濮 阳 市	Puyang	1465	631	916	62.5	2156.88	966.07
许 昌 市	Xuchang	1319	719	826	62.6	2683.59	1407.33
漯 河 市	Luohe	483	293	301	62.3	1373.09	598.71
三 门 峡 市	Sanmenxia	706	457	468	66.3	2593.74	1477.66
南 阳 市	Nanyang	2681	1684	1449	54	4783.08	2158.01
商 丘 市	Shangqiu	1124	520	423	37.6	2715.94	1133.5
信 阳 市	Xinyang	1722	1068	1178	68.4	2522.64	1297.16
周 口 市	Zhoukou	1128	704	589	52.2	2211.45	1218.06
驻 马 店 市	Zhumadian	1209	518	634	52.4	2162.99	846.45
济 源 市	Jiyuan	264	167	163	61.7	596.57	198.41
省直管县	Province Administrating County
巩义市	Gongyi	477	356	320	67.1	806.47	409.27
兰考县	Lankao	181	128	42	23.2	352.99	193.73
汝州市	Ruzhou	251	168	154	61.4	601.2	353.65
滑县	Huaxian	134	61	93	69.4	224.09	81.62
长垣县	Changyuan	200	143	96	48	507.9	357.25
邓州市	Dengzhou	236	98	183	77.5	392.24	184.33
永城市	Yongcheng	277	85	3	1.1	519.51	157.33
固始县	Gushi	262	225	198	75.6	272.95	209.37
鹿邑县	Luyi	159	103	64	40.3	303.14	175.28
新蔡县	Xincai	244	47	83	34	229.84	84.43
