# Supplementary material for: The coordinating evaluation and spatial correlation analysis of CSGC: A case study of Henan province, China
Source: PLoS One. 2017 Jun 8;12(6):e0174543. doi: 10.1371/journal.pone.0174543 (PMC5465871; doi:10.1371/journal.pone.0174543)
Supplement: S1 Dataset — This dataset includes the statistical yearbook of henan province in 2013(*.xls), and the administrative area of henan province(henan.shp). (ZIP) [file pone.0174543.s001.zip › Statistical yearbook of henan province/0624.xls]

## Sheet: Sheet1
6-24 各市亿元及以上固定资产投资项目投资情况(2013年)
Investment of Projects above 100 Million yuan by City (2013)
市(县)	City(County)	施工项目		在建规模		本年完成投资
		(个)	#新开工	(亿元)	#新开工	(亿元)
						Real
		Number of		Total		investment
		Projects		investment		completed in
		under	Started	Planed	Started	this year
		Construction	in This	(100 million	in This	(100 million
		(unit)	Year	yuan)	Year	yuan)
全 省	Total	10664	5827	46939.2	22335.8	17113.5
省辖市	City
郑 州 市	Zhengzhou	1427	842	8907.07	4446.51	2301.79
开 封 市	Kaifeng	448	253	2334.65	1124.27	686.5
洛 阳 市	Luoyang	1013	597	4532.1	2302.47	1807.13
平 顶 山 市	Pingdingshan	633	320	2430.81	1116.44	872.66
安 阳 市	Anyang	466	272	2085.68	1012.07	995.85
鹤 壁 市	Hebi	292	140	1089.86	491.6	351.27
新 乡 市	Xinxiang	638	331	2797.47	1351.03	1090.41
焦 作 市	Jiaozuo	551	275	2285.44	1043.88	961.51
濮 阳 市	Puyang	495	237	1780.8	820.65	647.03
许 昌 市	Xuchang	546	328	2235.55	1191.45	971.71
漯 河 市	Luohe	310	173	1231.68	536.69	495.07
三 门 峡 市	Sanmenxia	350	206	2424.84	1362.27	897.33
南 阳 市	Nanyang	1140	602	4074.36	1695.16	1600.56
商 丘 市	Shangqiu	662	321	2456.68	1021.42	901.77
信 阳 市	Xinyang	586	337	1968.64	914.28	816.38
周 口 市	Zhoukou	541	337	1950.66	1051.04	809.23
驻 马 店 市	Zhumadian	450	199	1823.68	702.37	648.75
济 源 市	Jiyuan	116	57	529.25	152.2	258.53
省直管县	Province Administrating County
巩义市	Gongyi	146	97	652.95	295	182.81
兰考县	Lankao	71	43	297.85	152.12	75.76
汝州市	Ruzhou	124	74	542.21	310.14	149.24
滑县	Huaxian	51	24	197.55	68.25	81.46
长垣县	Changyuan	112	73	456.31	318.58	148.08
邓州市	Dengzhou	85	41	309.78	153.91	144.2
永城市	Yongcheng	90	39	411.4	126.77	132.26
固始县	Gushi	57	45	179.07	123.73	86.6
鹿邑县	Luyi	75	41	256.93	142.36	81.56
新蔡县	Xincai	44	22	170.2	73.79	55.53
