# Supplementary material for: The coordinating evaluation and spatial correlation analysis of CSGC: A case study of Henan province, China
Source: PLoS One. 2017 Jun 8;12(6):e0174543. doi: 10.1371/journal.pone.0174543 (PMC5465871; doi:10.1371/journal.pone.0174543)
Supplement: S1 Dataset — This dataset includes the statistical yearbook of henan province in 2013(*.xls), and the administrative area of henan province(henan.shp). (ZIP) [file pone.0174543.s001.zip › Statistical yearbook of henan province/0625.xls]

## Sheet: Sheet1
6-25 各市施工、竣工房屋建筑面积及竣工价值(2013年)
Floor Space and Value of Urban Buildings under Construction and Completed by City (2013)
		施工房屋		竣工房屋		竣工房屋
		建筑面积	#住宅	建筑面积	#住宅	价 值	#住宅
		(万平方米)		(万平方米)		(亿元)
年份	Year	Floor Space
		Under		Floor Space		Value of
		Construction	Residential	Completed	Residential	Buildings Completed	Residential
		(10 000 sq.m)	Buildings	(10 000 sq.m)	Buildings	(100 million yuan)	Buildings
2005		15413.6	7576.97	7550.16	3715.38
2006		18750.1	8750.92	8095.71	3147.69
2007		26899.3	13145.1	11832.6	4667.34	1166.97	450.02
2008		33856.8	16809.7	13416.5	5197.16	1400.69	563.17
2009		43284.5	19299.8	16008.9	5590.59	1659.51	638.2
2010		51476.6	22709.9	15121.4	6075.41	1889.14	790.29
2010(新口径 New Caliber)		51049.7	22658	14537.4	5920.74	1815.36	768.71
2011		56480.4	25799.5	14290.7	7116.73	1996.32	979.06
2012		65885	29089.2	14702.6	6811.91	2051.92	1057.28
2013		84386.1	34649.8	14701.1	6602.76	2268.51	1105.87
省辖市	City
郑 州 市	Zhengzhou	14285.4	6915.69	1548.82	824.49	348.85	184.46
开 封 市	Kaifeng	3544.15	1301.21	719.1	220.85	110.73	44.69
洛 阳 市	Luoyang	8605.6	4413.15	1552.49	916.51	279.51	151.6
平 顶 山 市	Pingdingshan	4759.77	1771.37	1079.76	282.79	153.27	47.82
安 阳 市	Anyang	3883.82	1807.95	540.25	239.27	83.83	45.27
鹤 壁 市	Hebi	1753.34	724.54	408.61	242.59	52.38	31.93
新 乡 市	Xinxiang	6134.88	2183.73	515.82	284.59	90.52	47.99
焦 作 市	Jiaozuo	7731.22	1019.97	322.98	132.37	52.86	26.25
濮 阳 市	Puyang	2119.62	971.56	283.43	120.01	52.24	23.57
许 昌 市	Xuchang	3999.76	1086.95	834.66	265.95	158.28	58.08
漯 河 市	Luohe	3152.55	785.24	199.01	56.78	48.35	11.88
三 门 峡 市	Sanmenxia	1570.9	952.89	208.39	120.8	44.53	24.64
南 阳 市	Nanyang	4452.17	1816.93	654.34	216.61	78.77	37.67
商 丘 市	Shangqiu	3644.51	1706.28	736.9	386.95	103.57	64.63
信 阳 市	Xinyang	6635.14	4020.05	2481.11	1406.95	307.81	191.62
周 口 市	Zhoukou	2935.17	907.64	1191.89	331.62	123.97	37.97
驻 马 店 市	Zhumadian	4347.39	1914.24	1299.47	525.62	165.84	70.49
济 源 市	Jiyuan	830.69	350.43	124.04	28.01	13.19	5.3
省直管县	Province Administrating County
巩义市	Gongyi	625.5	222.28	121.89	71.68	24.39	14.53
兰考县	Lankao	92.38	75.16	8.7	8.43	1.26	1.25
汝州市	Ruzhou	502.04	137.02	85.8	52.46	12.51	8.54
滑县	Huaxian	315.4	100.82	49.22		5.57
长垣县	Changyuan	2526.64	293.46	38.53	33.75	5.97	5.02
邓州市	Dengzhou	117.28	79.91	25.86	24.19	4.68	4.4
永城市	Yongcheng	913.92	294.88	24.32	19.9	5.07	4.21
固始县	Gushi	1012.03	499.72	292.62	95.48	24.78	11.58
鹿邑县	Luyi	43.46	23.64	6.48		0.53
新蔡县	Xincai	453.1	246.12	72.92	38.14	11.84	4.85
