# Supplementary material for: The coordinating evaluation and spatial correlation analysis of CSGC: A case study of Henan province, China
Source: PLoS One. 2017 Jun 8;12(6):e0174543. doi: 10.1371/journal.pone.0174543 (PMC5465871; doi:10.1371/journal.pone.0174543)
Supplement: S1 Dataset — This dataset includes the statistical yearbook of henan province in 2013(*.xls), and the administrative area of henan province(henan.shp). (ZIP) [file pone.0174543.s001.zip › Statistical yearbook of henan province/0626.xls]

## Sheet: Sheet1
6-26 大型项目投资情况(2013年)
Urban Investment of Major Projects (2013)
单位：万元				(10 000 yuan)
单位名称	计 划	累计完成	本年完成	本年新增
	总投资	投 资	投 资	固定资产
	Total	Accumnlative	Real investment	Newly Increased
Unit Names	investment	Investment	completed in	Fixed Assets
	Planed	Actually Completed	this year	This Year
周口大用农牧有限公司(肉鸡养殖小区)	300000	220000	139508
安阳大众煤业有限责任公司(年产120万吨原煤工程项目)	100568	100568	88568	100568
新乡市焦煤矿业投资有限公司(陈煤一矿矿井技改项目)	81889	81889	81889	81889
中国铝业股份有限公司中州分公司(选矿拜耳法系统工程)	299242	299242	92815	299242
河南金渠黄金股份有限公司(950坑口深部探矿)	80000	80000	80000	80001
灵宝市黄金投资有限责任公司(探矿工程项目)	82270	88550	88550	88550
灵宝市阳平镇马蹄沟金矿(中深部探矿)	80000	95200	95200	95201
河南金渠黄金股份有限公司(1250坑口深部探矿)	92000	110400	110400	110401
中国黄金集团中原矿业有限公司(夜长坪钼矿改扩建工程)	187257	166984	150500	150500
汝州市福瑞硅石有限公司(硅石场建设)	240000	240000	88749	88749
洛阳东汉禽业有限公司(年加工15000万只肉鸭项目)	85000	85000	85000	85000
洛阳东汉禽业有限公司(东汉产业园)	170000	91000	91000
河南白鹅实业有限公司(鹅系列产品深加工一体化)	340000	278882	172490	58020
驻马店联顺食品有限公司(新建年产76万吨肉制品等农副产品深加工项目)	161423	105624	84700
河南统一企业有限公司(年产7500万箱饮料及方便面项目)	150000	107310	106010
南阳佳吉食品饮料有限公司(年产100万吨绞股蓝饮料、植物蛋白食品
饮料生产线项目)	300000	80000	80000
河南中烟工业有限责任公司许昌卷烟厂(易地技改项目二期工程)	82000	82000	82000	82000
河南中烟工业有限责任公司(郑州和新郑卷烟厂联合易地技术改造)	270000	240819	170000
扶沟县和合纺织印染有限公司(年产1.8亿米印染高档面料项目)	129000	88243	88243
河南鸿闽实业有限公司(年产1600万件服装生产项目)	200000	114800	114800
河南申港纺织有限责任公司(生产37880吨精梳纱及9000万米服装面料项目)	200000	145500	98280
河南鸿闽实业有限公司(年产3.6亿米坯布喷水织造项目)	150000	107200	107200
河南鸿闽实业有限公司(年产1920万米非定岛型超细纤维高仿真皮革项目)	110000	110000	99570	99570
唐河县永茂集团巨佑体育用品有限公司(体育用品项目)	235000	160960	85840
河南省雅宝家俱有限公司(年产五万件实木家俱生产项目)	95000	87567	87567
新乡市第二纸箱厂(电源产业园区标准化厂房建设)	126000	126000	89110	80600
绥芬河嘉源进出口有限公司义马分公司(年产50万吨清洁燃料项目)	130000	154200	86795	154000
河南神马尼龙化工有限责任公司(年产25万吨精己二酸项目)	321000	156110	138110
永城煤电集团有限责任公司(煤化工二期)	400000	340574	93390
河南开祥天源化工有限公司(甲醇工程产品结构调整项目)	330000	202210	202210
安阳九龙化工有限公司(年生产10万吨保险粉项目)	91977	91977	91977	91977
河南心连心化肥有限公司(采用洁净煤气化技术进行原料结构调整项目)	298531	298531	131731	131731
河南晋煤天庆煤化工有限责任公司(“18.30.5”现代煤化工项目)	329797	174560	174560
河南中科化工有限责任公司(年产100万吨稀土多元螯合复混肥项目)	103000	98016	89086	31000
广济药业(孟州)有限公司(生物产业园建设)	600000	600000	306450	600000
洛阳民生药业集团有限公司(产业园项目一期)	97000	82960	82960
濮阳凯麒源集团有限公司(年产3000万平方米蜂窝墙体，5000平方米重型
包装箱项目)	100800	84800	84800
河南中技桩业有限公司(年产2800万米先张法预应力混凝土空心方桩建设项目)	92000	92000	92000	92000
镇平县英奇陶瓷地板砖项目(建筑陶瓷项目)	450000	370990	256420	256420
南阳亿瑞陶瓷公司(年产3000万吨抛光砖生产线项目)	80000	80000	80000	80000
河南合力投资发展有限公司(内乡石材基地项目建设)	800000	627240	201310	201000
河南万达矿业有限责任公司(花岗岩石材项目)	80000	81100	81100	81100
河南省鸿润建材发展有限公司(陶瓷园项目)	500000	391583	126555
河南紫宸装饰材料有限公司(年产2000万卷PVC环保壁纸项目)	102000	102000	94000	102000
郑州旭飞光电科技有限公司(年产220万平方米液晶玻璃基板生产线)	250000	258456	103000	103000
郑州福耀玻璃有限公司(福耀汽车玻璃项目)	150000	150000	87431	23977
洛阳睦和科技有限公司(洛阳睦和科技有限公司年产24万m3发泡玻璃项目)	108000	92066	90125
河南鲁泰能源有限公司(年产30万吨高新合成材料项目)	90000	92040	81540	80000
河南黄河旋风股份有限公司(超硬材料及制品关键技术研发产业化)	250000	201300	134300
林州市弘旭沥青科技有限公司(年产20万改质沥青项目)	120000	110000	110000
安钢集团永通球墨铸铁管有限责任公司(年产30万吨高强、耐腐、高韧性
离心球墨铸铁管项目)	90000	90000	90000	90000
舞钢市国能新材料科技有限公司(年产50万吨不锈钢复合板新材料制造项目)	350000	86281	81965
河南省龙成集团有限公司(年产10万吨切割件)	320000	160000	105500
三门峡义翔铝业有限公司(技改工程项目)	88000	97558	97558	88000
中金嵩县嵩原黄金冶炼有限责任公司(黄金冶炼二期扩建项目)	95000	85600	85600
河南中原黄金冶炼厂有限公司(年产金60吨，阴极铜40万吨，白银350吨，
硫酸240万吨)	970000	201220	201220
河南龙辉铜业有限公司(年产9万吨新型节能铜及铜合金菜项目)	115677	115677	115677	29902
河南奥信投资有限公司(综合科技大楼及年产6万吨高精度铜板带建设项目)	94000	94000	94000	94000
洛阳万基铝加工有限公司(年产40万吨冷轧项目)	355141	296570	205103
河南鑫泰铝业有限公司(年产30万吨铝深加工产品项目)	150000	140000	88500
洛阳万基铝加工有限公司(年产90万吨热轧项目)	377407	301472	211480
洛阳华中铝业有限公司(年产15万吨高档精密铝材加工项目)	176983	208705	114160	196705
洛阳万基铝加工有限公司(年产10万吨中厚板项目)	390232	322646	243143
河南同人铝业有限责任公司(年产60万吨铝合金铸造及深加工)	3000000	102970	102970
东方希望(三门峡)铝业有限公司(年产100万吨铝合金工业型材及板带箔
精深加工项目)	1200000	505861	320380
河南中原泛家居产业有限公司(年产800万镗各类高档门项目)	180000	180000	87368	87368
国机重工(洛阳)有限公司(产业园一期)	177805	177805	87719	177805
东风汽车有限公司郑州分公司(48万发动机乘用车项目)	328474	223894	120000
安阳超强实业有限公司(年产60万吨高档离心球墨铸铁管)	90000	90000	90000	90000
厦工机械(焦作)有限公司(配套产业园)	100000	87929	80129
恒爱节能环控设备有限公司(年产2600台(套)通风环保设备项目)	106000	86000	86000
郑州宇通重工有限公司(工程机械新工业园建设项目)	298580	284928	266000
扶沟县力神机械有限公司(年产1.2万台100KW-170KW电液信息化智能
变速拖拉机项目)	85000	99450	99450	99450
郑州宇通重工有限公司(环保产业园建设项目)	122830	125737	94000	94000
郑州宇通客车股份有限公司(年产10000辆节能与新能源客车生产基地项目)	386774	283430	132000
河南格林沃特有限公司(年产125万套汽车尾气净化器项目)	200000	165600	142000
林州市畅达铁路材料有限公司(新扩夹板生产线项目)	87080	87080	87080	87080
河南隆鑫机车有限公司(工业园一期项目)	120000	92165	92165
南阳康卫集团有限公司(年装配50万套500KV及以上高压开关柜建设项目)	200000	159700	110000
新乡高新区管理委员会(科技企业加速器建设项目(标准化厂房及基建))	201300	99386	84717
河南华洋铜业集团有限公司(年产5万吨风力发电、轨道交通特种线生产线)	93424	91000	91000	43000
洛阳中先实业有限公司(年产300兆瓦太阳能单晶片)	165000	166416	100089	166416
河南三丽电源股份有限公司(500万KVAH硅胶体铅蓄电池)	150000	131950	86350
民权台商电器工业园(年产100万台洗衣机和50万台净水设备项目)	90000	90000	90000	90000
河南心里程科技有限公司(年产1000万台平板电脑项目)	100000	115380	115380
东兴电子科技工业园有限公司(电子产业城项目)	300000	153000	100000
深新隆(洛阳)科技有限公司(光电触摸显示器件生产项目)	200000	184540	184540
河南黄河精密电子科技有限公司(手机配件生产线(一期工程))	90000	90000	90000	90000
鸿富锦精密电子(郑州)有限公司(IT产业园建设项目)	900000	900000	134970	134970
上海豪晟投资发展有限公司(洛阳国际科技创新产业园项目)	280000	281140	180780
鸿富锦精密电子(郑州)有限公司(新增手机生产线数条)	113961	113961	113961
河南泛蓝科技有限公司(科技园项目)	210000	190130	135025	209360
河南均鼎电子科技有限公司(年产苹果手机配件6.4亿件(套)项目)	1000000	790660	521704
富泰华精密电子(济源)有限公司(年产1520万台第三代手机及相关组件一期项目)	535125	555706	328006
唐河县产业集聚区管理委员会(建台湾产业园电子组件制造)	270000	213536	91134	213536
商丘金振源电子科技有限公司(年产电子元件30000万件项目)	296800	160900	105000
河南省龙成集团有限公司(1000万吨煤分质清洁高效利用)	750000	130000	124282
河南龙泉金亨电力有限公司(2*660mw机组上大压小工程)	540000	621604	85383	563336
河南华能沁北发电有限责任公司(三期2*100万千瓦超临界机组)	832144	869472	259000	869472
华能国际电力股份有限公司(2*30万千瓦热电联产项目)	288832	274727	148684
焦作电厂(上大压小异地扩建工程)	536000	104823	104823
焦作万方电厂(热电“上大压小”扩建项目)	274000	274000	162370	274000
华润电力焦作有限公司(2×660MW超超临界机组工程)	501800	380500	380500
周口市天然气电力有限公司(2＊300MW等级循环热电项目)	288000	258731	147031
中电投河南新能源有限公司(中电投陕县雷震山风电场工程)	99448	99448	99448	99448
洛阳万众吉利热电有限公司(2×350mw等级燃气-蒸汽联合循环电厂)	265000	97200	97200
开曼(三门峡)能源综合利用公司(热力站及三门峡产业集聚区工业热力管网工程)	150000	150000	80839	80839
中国石油化工股份有限公司(输气管道配套工程项目)	643360	283433	103833
中国石油化工股份有限公司榆济分公司(增压扩能工程)	100222	100222	100222	100222
河南东正农贸市场开发(农副产品物流园建设项目)	283187	200187	124500	115700
郑州手拉手集团有限公司(农产品批发市场)	265800	205800	205800	31930
郑州金源百荣管理有限公司(商业物流综合体)	800000	351783	351783	31860
郑州市金马凯旋家居有限公司(CBD项目一期)	1100000	249409	183176
河南鹰城集团有限公司(石佛寺玉雕湾商贸城)	260000	175600	103700
河南置业责任公司(贯辰(河南)通用航空基地项目)	150000	144000	133000
郑州铁路局(铁路工程项目(焦作段))	600000	412272	92272
郑州市轨道交通有限公司(地铁一号线一期工程)	1520000	1276061	265599
郑州市轨道交通有限公司(地铁2号线1期工程)	1040800	315524	189038
三门峡市交通枢纽建设指挥部(连霍高速公路洛阳至三门峡段改扩建工程)	1056462	977705	354162
三门峡市交通枢纽建设指挥部(三淅高速公路卢氏至西坪段)	997300	171218	141607
项城市亿嘉港航实业有限公司(沙颍河项城港亿嘉码头)	200000	171258	171258
河南省机场集团有限公司(郑州机场2期建设项目)	1540000	455010	455010
河南德众公共保税中心(公共保税中心项目)	150000	150000	102400	150000
安阳华强新城市发展有限公司(五星级大酒店、写字楼、综合服务区)	380000	307400	109160
郑州金水万达投资有限公司(金水万达中心建设项目)	367098	168900	168900
林州863科技孵化器有限公司(河南863科技园林州基地)	158300	150000	150000
郑州华强广场置业有限公司(电子高端服务业基地项目)	300000	142850	100000
郑州中都电子科技有限公司(电子信息产业园建设项目)	150000	86860	86860
滑县新鑫田园开发有限公司(锦和新城二期建设项目)	230223	223684	83700
安阳县伦掌镇人民政府(伦掌安居苑建设项目)	92300	92300	92300	92300
长葛市丽园城市建设有限公司(企业总部基地)	350000	210300	108300
洛阳龙泰投资股份有限公司(标准化厂房建设)	150000	134120	84520
林州市城郊乡大屯村(和谐新城)	120000	120000	120000	120000
郑州华南城有限公司(华南城一期工程)	1500000	545862	523862
新区铁南区基础设施指挥部(铁南区基础设施建设项目)	321400	140125	96652
开封新区基础设施投资公司(基础设施建设五期工程)	166030	119377	109377
郑州市市政工程建设中心(三环快速化工程)	962000	806300	355500
郑州市城乡建设委员会(陇海路快速通道工程项目)	1318005	112097	112097
新乡平原新区管理委员会(新上路网建设项目(道路、绿化、管网建设项目))	499273	499273	228893	228893
安阳市公路管理局(永和乡至许家沟乡公路建设项目)	173899	173899	173899	173899
濮阳县建设投资有限公司(106国道南段绿化工程)	100000	100000	100000	100000
濮阳县建设投资有限公司(金堤河湿地公园项目)	140000	89516	89516
洛阳市西工区城郊村改造指挥部(红山乡后李村新型社区建设项目)	96000	96000	91000	96000
河顺镇人民政府(河顺镇中心学校)	80000	80000	80000	80000
河南世为动漫产业园有限公司(动漫之都项目)	227700	233010	100200
郑州华强文化科技有限公司(文化科技产业基地)	750000	390010	96029
