# Supplementary material for: The coordinating evaluation and spatial correlation analysis of CSGC: A case study of Henan province, China
Source: PLoS One. 2017 Jun 8;12(6):e0174543. doi: 10.1371/journal.pone.0174543 (PMC5465871; doi:10.1371/journal.pone.0174543)
Supplement: S1 Dataset — This dataset includes the statistical yearbook of henan province in 2013(*.xls), and the administrative area of henan province(henan.shp). (ZIP) [file pone.0174543.s001.zip › Statistical yearbook of henan province/0627.xls]

## Sheet: Sheet1
6-27 分行业农村农户固定资产投资
Investment in Fixed Assets farm Households in Rural Area by Sector
单位：亿元
产 业	Branch	2008	2009	2010	2011	2012	2013
总 计	Total	669.63	780.12	786.64	834.63	891.385	899.4
第一产业	Primary Industry	80.74	87.02	85.04	79.8706	79.155	88.8
农、林、牧、渔业	Farming, Forestry, Animal
	Husbandry and Fishery	80.74	87.02	85.04	79.8706	79.155	88.8
第二产业	Secondary Industry	18.14	7.3	7.12	5.1848	10.8748	11.41
工业	Industry	6.4	4.57	4.49	2.6389	5.5461	6.2
采矿业	Mining	2.33
制造业	Manufacturing	4.07	4.17	4.09	2.3234	4.8936	5.51
电力煤气及水的生产和供应业	Production and Distribution of Electricity,Gas and Water		0.4	0.4	0.3155	0.6525	0.7
建筑业	Construction	11.74	2.73	2.63	2.5459	5.3287	5.2
第三产业	Tertiary Industry	570.75	685.8	694.48	749.574	801.355	799.19
#交通运输、仓储和邮政业	Traffic,Transport, Storage and Post	35.73	27.24	28.08	28.1748	30.4515	32.84
批发和零售业	Wholesale and Retail Trade	1.37	3.33	3.45	3.0812	3.20542	3.97
住宿和餐饮业	Accommodation and Restaurants		0.21	0.25	0.2611	0.240406	0.27
房地产业	Real estate	512.22	634.68	641.27	696.869	745.02	734.2
居民服务和其他服务业	Resident Services and Other Services	21.35	20.34	21.43	21.1881	22.4379	24.61
