# Supplementary material for: The coordinating evaluation and spatial correlation analysis of CSGC: A case study of Henan province, China
Source: PLoS One. 2017 Jun 8;12(6):e0174543. doi: 10.1371/journal.pone.0174543 (PMC5465871; doi:10.1371/journal.pone.0174543)
Supplement: S1 Dataset — This dataset includes the statistical yearbook of henan province in 2013(*.xls), and the administrative area of henan province(henan.shp). (ZIP) [file pone.0174543.s001.zip › Statistical yearbook of henan province/0628.xls]

## Sheet: Sheet1
6-28 各市按三次产业分的农村农户固定资产投资(2013年)
Investment in Fixed Assets farm Households in Rural Area by City (2013)
单位：亿元						(100 million yuan)
市(县)	City(County)	投资总额
			第一产业	第二产业		第三产业
		Total	Primary	Secondary	#工业	Tertiary
		Investment	Industry	Industry	Industry	Industry
省辖市	City
郑 州 市	Zhengzhou	109.08	9.97	11.41	10.42	87.7
开 封 市	Kaifeng	37.4	7.69			29.71
洛 阳 市	Luoyang	50.258	3.84505	0.145643	0.0573001	46.2673
平 顶 山 市	Pingdingshan	30.2442	4.9228	0.2973	0.0542	25.0241
安 阳 市	Anyang	40.26	6.43	5.86	0.02	27.97
鹤 壁 市	Hebi	11.42	4.63			6.79
新 乡 市	Xinxiang	48.81	2.8	0.04		45.97
焦 作 市	Jiaozuo	34.202	0.7174	6.26205	0.6575	27.2225
濮 阳 市	Puyang	23.18	2.68	2.88	2.86	17.62
许 昌 市	Xuchang	44.4453	6.7			37.75
漯 河 市	Luohe	24.04	7.16			16.88
三 门 峡 市	Sanmenxia	12.3	2.92	0.36	0.33	9.02
南 阳 市	Nanyang	98.88	15.61	2.74	2.74	80.52
商 丘 市	Shangqiu	63.93	12.85	0.39	0.32	50.69
信 阳 市	Xinyang	77.58	13.48	1.66		62.44
周 口 市	Zhoukou	109.876	14.8446	0.736347	0.736347	94.2949
驻 马 店 市	Zhumadian	78.2398	29.4382	0.8224		47.9792
济 源 市	Jiyuan	5.55	0.34	0.43		4.78
省直管县	Province Administrating County
巩义市	Gongyi	11.52	2.64			8.88
兰考县	Lankao	7.85	1.76			6.09
汝州市	Ruzhou	4.38576	0.163	0.2973	0.0542	3.92546
滑县	Huaxian	5.94	0.14			5.8
长垣县	Changyuan	6.56	0.23	0.04		6.29
邓州市	Dengzhou	12.99	2.8			10.19
永城市	Yongcheng	3.74	0.16			3.57
固始县	Gushi	12.4	4.9			7.5
鹿邑县	Luyi	15.5443	3.6293			11.9151
新蔡县	Xincai	9.47	0.85			8.61
