# Supplementary material for: The coordinating evaluation and spatial correlation analysis of CSGC: A case study of Henan province, China
Source: PLoS One. 2017 Jun 8;12(6):e0174543. doi: 10.1371/journal.pone.0174543 (PMC5465871; doi:10.1371/journal.pone.0174543)
Supplement: S1 Dataset — This dataset includes the statistical yearbook of henan province in 2013(*.xls), and the administrative area of henan province(henan.shp). (ZIP) [file pone.0174543.s001.zip › Statistical yearbook of henan province/0629.xls]

## Sheet: Sheet1
6-29 各市按构成性质分的农村农户固定资产投资(2013年)
Investment in Fixed Assets farm Households
in Rural Area by City and Composition of Funds (2013)
单位：亿元						(100 million yuan)
市(县)	City(County)	投资总额
			建筑工程	安装工程	设备购置	其他费用
		Total	Construction	Installation	Purchase of	Others
		Investment			Equipment
省辖市	City
郑 州 市	Zhengzhou	109.08	75.34		23.52	10.22
开 封 市	Kaifeng	37.4	27.82		6.31	3.27
洛 阳 市	Luoyang	50.258	48.3717		1.41006	0.476318
平 顶 山 市	Pingdingshan	30.2442	26.736		2.8365	0.6717
安 阳 市	Anyang	40.26	23.36	0.11	15.59	1.2
鹤 壁 市	Hebi	11.42	6.81		4.56	0.05
新 乡 市	Xinxiang	48.81	40.95		7.62	0.24
焦 作 市	Jiaozuo	34.202	30.4468		2.76653	0.98861
濮 阳 市	Puyang	23.18	16.78		5.74	0.66
许 昌 市	Xuchang	44.4453	41.93		2.2471	0.268628
漯 河 市	Luohe	24.04	16.3		4.87	2.87
三 门 峡 市	Sanmenxia	12.3	8.98	0.18	2.51	0.63
南 阳 市	Nanyang	98.88	80.13		18.47	0.28
商 丘 市	Shangqiu	63.93	53.47		10.33	0.13
信 阳 市	Xinyang	77.58	68.23	0.14	8.06	1.15
周 口 市	Zhoukou	109.876	85.292		23.187	1.39678
驻 马 店 市	Zhumadian	78.2398	49.7639	0.0387	20.8437	7.5935
济 源 市	Jiyuan	5.55	4.47	0.01	0.98	0.09
省直管县	Province Administrating County
巩义市	Gongyi	11.52	11.51			0.01
兰考县	Lankao	7.85	6.16		1.23	0.46
汝州市	Ruzhou	4.38576	3.9919		0.3676	0.02626
滑县	Huaxian	5.94	5.04		0.84	0.06
长垣县	Changyuan	6.56	5.79		0.72	0.05
邓州市	Dengzhou	12.99	10.19		2.58	0.22
永城市	Yongcheng	3.74	3.57		0.16	0.01
固始县	Gushi	12.4	12.4
鹿邑县	Luyi	15.5443	11.9151		3.6293
新蔡县	Xincai	9.47	8.61		0.85
