# Supplementary material for: The coordinating evaluation and spatial correlation analysis of CSGC: A case study of Henan province, China
Source: PLoS One. 2017 Jun 8;12(6):e0174543. doi: 10.1371/journal.pone.0174543 (PMC5465871; doi:10.1371/journal.pone.0174543)
Supplement: S1 Dataset — This dataset includes the statistical yearbook of henan province in 2013(*.xls), and the administrative area of henan province(henan.shp). (ZIP) [file pone.0174543.s001.zip › Statistical yearbook of henan province/0630.xls]

## Sheet: Sheet1
6-30 各市分行业农村农户固定资产投资(2013年)
Investment in Fixed Assets farm Households in Rural Area by Sector and City (2013)
单位：亿元										(100 million yuan)
市(县)	City(County)	合 计
			#农、林、	工 业	建筑业	交通运输、	批发和	住宿和	房地产业	居民服务
			牧、渔业			仓储和	零售业	餐饮业		修理和其他
						邮政业				服务业
		Total	Farming,	Industry	Construction			Accom-		Resident
			Forestry,			Traffic,	Wholesale	Modation	Real	Services
			Animal			Transport,	and	and	Estate	Repairing
			Husbandry			Storage	Retail	Rest-		and Other
			and Fishery			and Post	Trade	aurants		Services
省辖市	City
郑 州 市	Zhengzhou	109.08	9.97	10.42	0.98	12.1	7.32	1.27	66.99
开 封 市	Kaifeng	37.4	7.69			0.00326273	2.49	0.00326273	24.38	0.36
洛 阳 市	Luoyang	50.26	3.84505	0.0573005	0.0883428	0.436184		0.00326273	45.35	0.164068
平 顶 山 市	Pingdingshan	30.2442	4.92275	0.0542	0.2431	0.0913	0.1005	0.0087	24.6097	0.1225
安 阳 市	Anyang	40.26	6.43	0.02	5.84	4.87	0.43	0.3	21.67	0.67
鹤 壁 市	Hebi	11.42	4.63			0.65	0.01		6.11	0.02
新 乡 市	Xinxiang	48.81	2.8		0.04	4.65	0.21	0.21	40.63	0.27
焦 作 市	Jiaozuo	34.202	0.7174	0.6575	5.60455	0.073	1.0817		26.0483	0.01952
濮 阳 市	Puyang	23.18	2.68	2.88	0.01	0.67	0.12		16.3	0.26
许 昌 市	Xuchang	44.4453	6.70064				0.8886		36.7676	0.0885
漯 河 市	Luohe	24.04	7.16			1.44	0.91	0.5	14.02	0.0134
三 门 峡 市	Sanmenxia	12.3	2.92	0.33	0.03	0.04			8.98
南 阳 市	Nanyang	98.88	15.61	2.74		1.69			78.83
商 丘 市	Shangqiu	63.93	12.85	0.32	0.08				50.45	0.21
信 阳 市	Xinyang	77.58	13.48		1.66	0.43	0.99		60.88	0.02
周 口 市	Zhoukou	109.876	14.8447	0.736347		7.61687	0.0002		85.0427	1.6
驻 马 店 市	Zhumadian	78.2398	29.4382		0.8224	0.1286	0.0403	0.0116	47.7153	0.0303
济 源 市	Jiyuan	5.55	0.34		0.43	0.7	0.09		3.19
省直管县	Province Administrating County
巩义市	Gongyi	11.52	2.64						8.87
兰考县	Lankao	7.85	1.76				0.02		6.07
汝州市	Ruzhou	4.38576	0.163	0.0542	0.2431	0.0385	0.08786		3.605	0.1
滑县	Huaxian	5.94	0.14						5.8
长垣县	Changyuan	6.56	0.23		0.04	0.59		0.01	5.69
邓州市	Dengzhou	12.99	2.8						10.19
永城市	Yongcheng	3.74	0.16						3.57	0.01
固始县	Gushi	12.4	4.9						7.48	0.02
鹿邑县	Luyi	15.5443	3.6293						11.9151
新蔡县	Xincai	9.47	0.85						8.61
