# Supplementary material for: The coordinating evaluation and spatial correlation analysis of CSGC: A case study of Henan province, China
Source: PLoS One. 2017 Jun 8;12(6):e0174543. doi: 10.1371/journal.pone.0174543 (PMC5465871; doi:10.1371/journal.pone.0174543)
Supplement: S1 Dataset — This dataset includes the statistical yearbook of henan province in 2013(*.xls), and the administrative area of henan province(henan.shp). (ZIP) [file pone.0174543.s001.zip › Statistical yearbook of henan province/0701.xls]

## Sheet: Sheet1
7-1 对外经济贸易基本情况
Foreign Trade and Economic Cooperation
指 标	Item	2005	2010	2012	2013
货物进出口总额(人民币亿元)	Total Value of Imports and Exports (RMB 100 million yuan)	626.542	1204.4	3260.27	3655.15
出口总额	Total Exports	413.124	713.131	1869.71	2194.4
进口总额	Total Imports	213.418	491.269	1390.56	1460.75
进出口差额	Balance	199.71	221.86	479.15	733.648
货物进出口总额(亿美元)	Total Value of Imports and Exports (USD 100 million)	77.3604	177.916	517.5	599.51
出口总额	Total Exports	51.0093	105.345	296.78	359.921
进口总额	Total Imports	26.3511	72.571	220.72	239.589
进出口差额	Balance	24.6582	32.7737	76.06	120.331
外商直接投资合同项目(个)	Number of Projects for Contracted Foreign Direct Investment (unit)	472	362	363	344
实际使用外资额(亿美元)	Total Amount of Foreign Investment Actually Utilized (USD 100 million)	23.5176	62.47	121.18	134.566
#外商直接投资	Foreign Direct Investments	12.296	62.467	121.18	134.566
外资企业基本情况	Registered Foreign-funded Enterprises
年末实有企业数(户)	Number of Registered Enterprise in the Year-end (unit)	2877	2459	2227	2045
投资总额(亿美元)	Total Investment (USD 100 million)	206.408	378.66	462.96	477.87
注册资本(亿美元)	Registered Capital (USD 100 million)	112.287	205.35	236.51	244.79
#外方	Capital from Foreign Investors	75.3384	148.66	171.02	179.1
对外经济合作(亿美元)	Economic Cooperation with Foreign Countries & Regions (USD 100 million)
合同金额	Contracted Value	6.2855	25.2599	34.71	40.5763
#对外承包工程	Contracted Projects	5.8534	23.7269	30.86	39.4216
对外劳务合作	Labor Services	0.3856	1.533	3.85	1.15469
完成营业额	Value of Turnover Fulfilled	4.9929	23.2269	37.09	42.0916
#对外承包工程	Contracted Projects	4.5264	20.7138	32.59	34.6733
对外劳务合作	Labor Services	0.4245	2.5131	4.5	7.41832
