# Supplementary material for: The coordinating evaluation and spatial correlation analysis of CSGC: A case study of Henan province, China
Source: PLoS One. 2017 Jun 8;12(6):e0174543. doi: 10.1371/journal.pone.0174543 (PMC5465871; doi:10.1371/journal.pone.0174543)
Supplement: S1 Dataset — This dataset includes the statistical yearbook of henan province in 2013(*.xls), and the administrative area of henan province(henan.shp). (ZIP) [file pone.0174543.s001.zip › Statistical yearbook of henan province/0702.xls]

## Sheet: Sheet1
7-2 进出口总额
Total Value of Imports and Exports
	美元(万美元)				人民币(万元)
年 份	USD (10 000 dollors)				RMB (10 000 yuan)
	进出口总额			顺差	进出口总额			顺差
		出口总额	进口总额			出口总额	进口总额
Year	Total Imports	Total	Total		Total Imports	Total	Total
	& Exports	Exports	Imports	Balance	& Exports	Exports	Imports	Balance
1957	1387	1387		1387	3412	3412		3412
1962	1326	1309	17	1292	3261.82	3220	41.8182	3178.18
1965	2008	1914	94	1820
1970	3700	3328	372	2956
1975	6342	5438	904	4534	11796.5	10115	1681.49	8433.51
1978	11843	10231	1612	8619	19896.1	17188	2708.15	14479.9
1979	15406	13422	1984	11438	23879.2	20804	3075.19	17728.8
1980	22644	20448	2196	18252	33966	30672	3294	27378
1981	28487	24948	3539	21409	42855	37531	5323.96	32207
1982	28761	25471	3290	22181	54358.1	48140	6218.08	41921.9
1983	30418	27963	2455	25508	60227.9	55367	4860.92	50506.1
1984	38203	34174	4029	30145	89012.5	79625	9387.52	70237.5
1985	44991	36710	8281	28429	167367	136561	30806	105755
1986	50671	45263	5408	39855	188496	168378	20118	148260
1987	74732	65434	9298	56136	278003	243414	34589	208825
1988	84961	75052	9909	65143	316055	279193	36862	242331
1989	98539	81897	16642	65255	335157	304657	30500	274157
1990	100385	86689	13696	72993	481848	416107	65741	350366
1991	121489	104297	17192	87105	643892	552774	91118	461656
1992	116194	81632	34562	47070	633257	444894	188363	256532
1993	131423	75546	55877	19669	756996	435145	321852	113293
1994	163193	102242	60951	41291	1.39856e+06	876214	522350	353864
1995	222918	135759	87159	48600	1.86137e+06	1.13359e+06	727778	405810
1996	196855	124001	72854	51147	1.63193e+06	1.02797e+06	603960	424009
1997	189699	128663	61036	67627	1572604	1066616	505988	560628
1998	173196	118675	54521	64154	1435795	983816	451979	531837
1999	175044	112889	62155	50734	1.44936e+06	934721	514643	420078
2000	227486	149338	78148	71190	1.88358e+06	1.23652e+06	647065	589453
2001	279256	171548	107708	63840	2.31134e+06	1.41986e+06	891475	528389
2002	320351	211876	108475	103401	2652506	1754333	898173	856160
2003	471640	298041	173599	124442	3.90518e+06	2.46778e+06	1.4374e+06	1.03038e+06
2004	661346	417610	243736	173874	5.47594e+06	3.45781e+06	2.01813e+06	1.43968e+06
2005	773604	510093	263511	246582	6.26542e+06	4.13124e+06	2.13418e+06	1997067
2006	979594	663497	316097	347400	7.80909e+06	5.28924e+06	2.51985e+06	2.76939e+06
2007	1280493	839145	441347	397798	9.80387e+06	6.42477e+06	3.3791e+06	3.04567e+06
2008	1747934	1071890	676044	395846	1.2238e+07	7.50474e+06	4.73326e+06	2.77148e+06
2009	1343839	734648	609191	125457	9.17976e+06	5.01838e+06	4.16138e+06	856997
2010	1779157	1053447	725710	327737	1.2044e+07	7.13131e+06	4.91269e+06	2.21862e+06
2011	3264212	1924040	1340172	583868	2.0712e+07	1.22083e+07	8.50361e+06	3.70474e+06
2012	5175027	2967788	2207239	760549	3.26027e+07	1.86971e+07	1.39056e+07	4.79146e+06
2013	5995098	3599206	2395893	1203313	3.65515e+07	2.1944e+07	1.46075e+07	7.33648e+06
注：本表1991年及以前年度为有关部门统计数据，从1992年开始为海关进出口数据。
a)Data before 1991 were obtained from the Department concerned, and the data since 1992 have been obtained from the customs statistics.
