# Supplementary material for: The coordinating evaluation and spatial correlation analysis of CSGC: A case study of Henan province, China
Source: PLoS One. 2017 Jun 8;12(6):e0174543. doi: 10.1371/journal.pone.0174543 (PMC5465871; doi:10.1371/journal.pone.0174543)
Supplement: S1 Dataset — This dataset includes the statistical yearbook of henan province in 2013(*.xls), and the administrative area of henan province(henan.shp). (ZIP) [file pone.0174543.s001.zip › Statistical yearbook of henan province/0703.xls]

## Sheet: Sheet1
7-3 各种分组的进出口总额
Total Value of Imports and Exports by Group
单位：万美元				(USD 10 000)
项 目	Item	进出口总额
		Total Value of		#出口总额
		Imports and Exports		Exports Trade
		2012	2013	2012	2013
合 计	Total	5175027	5995098	2967788	3599206
按贸易方式分	By trade system
一般贸易	General trade	1.79312e+06	1.89286e+06	1.08186e+06	1.2331e+06
援助物资	Aid material	413.421	885.898	413.421	882.097
加工贸易	Processing trade	3.03355e+06	3.84365e+06	1.82948e+06	2.282e+06
#来料加工贸易	Trade of processing with customer's materials	37739.8	44592.3	24861.8	31474.5
进料加工贸易	Trade of processing with imported materials	2.99581e+06	3.79906e+06	1.80461e+06	2.25053e+06
对外承包工程出口	Export of contract foreign projects	26582.4	34700.9	26582.4	34700.9
三资企业投资设备进口	Import of Machines Invested by Joint-venture,
	Cooperation with Foreign Investment and
	Sole Foreign Investment Enterprises	30166.2	8363.78
保税仓库进出境货物	Bonded warehouse	18309.4	18857	3076.82	1096.36
其他贸易方式	Other trade system	272880	195784	26380.5	47429.5
按注册类型分	By Registration
国有企业	State-owned enterprises	682776	700653	348835	338118
外商投资企业	Foreign Investment	3.37816e+06	3.99275e+06	1.87439e+06	2.29832e+06
合作	Cooperative Operation	5993.81	15074.9	997.528	1477.82
合资	Joint Ventures	3.16797e+06	3.80323e+06	1.74917e+06	2.17487e+06
独资	Proprietorship	204190	174445	124215	121974
集体企业	Collcetive enterprise	423430	1.29375e+06	248571	962764
其他企业	Others	690665	7948.52	495996
