# Supplementary material for: The coordinating evaluation and spatial correlation analysis of CSGC: A case study of Henan province, China
Source: PLoS One. 2017 Jun 8;12(6):e0174543. doi: 10.1371/journal.pone.0174543 (PMC5465871; doi:10.1371/journal.pone.0174543)
Supplement: S1 Dataset — This dataset includes the statistical yearbook of henan province in 2013(*.xls), and the administrative area of henan province(henan.shp). (ZIP) [file pone.0174543.s001.zip › Statistical yearbook of henan province/0704.xls]

## Sheet: Sheet1
7-4 出口总额(2013年)
Total Value of Exports (2013)
单位：万美元			(USD 10 000)
类 别	Categories of Commodities	进出口总额
			#出口
		Total Imports
		& Exports	Exports
总 计	Total	5995098	3599206
活动物；动物产品	Live Animals & Animal Products	33009.3	26898.1
植物产品	Vegetables; Fruits and Cereals	146781	62426.9
动、植物油、脂及其分解产品；	Animal and Vegetable Oils; Fats and
精制的食用油脂；动、植物蜡	Wax; Refined Edible Oils and Fats	3323.58	2924.96
食品；饮料、酒及醋；	Food; Beverages; Liquor and Vinegar;
烟草及烟草代用品的制品	Tobacco and Tobacco Substitutes	43502.7	40761.8
矿产品	Minerals	331691	8208.95
化学工业及相关工业的产品	Chemicals and Related Products	198157	160103
塑料及其制品；橡胶及其制品	Plastics and Related Products;Rubber and Related Products	144409	93580.7
生皮、皮革、毛皮及其制品；	Raw Hides; Leather; Furs and Related
鞍具及挽具；旅行用品及其制品	Products; Saddle; Travel Articles;Handbags	78542.1	37560
木及木制品;木炭软木及软木制品;	Wood and Wooden Products; Charcoal; Cork
稻草、秸秆、针茅及制品	and Related Products; Straws; Plaited Products	17427.7	15393.6
木浆及其他纤维状纤维素浆；纸及纸制品	Paper Pulp and Cellulose Pulp; Paper and Waste Paper	52930.2	17351.6
纺织原料及纺织制品	Textile Materials and Products	235192	198576
鞋帽伞杖鞭及其零件；已加工的羽毛	Footwear; Headgear; Umbrellas; Canes; Whips;
及其制品人造花人发制品	Processed Feather; Artificial Flowers; Wigs	230431	206588
石料石膏水泥石棉及类似材料的制品；	Gypsum; Cement; Asbestos; Mica; Ceramic Glass
陶瓷、玻璃及其制品	and Accessories	59256.1	52988.5
天然或养殖珍珠、宝石或半宝石、	Natural or Cultivated Pearls; Precious or Semi-Precious
贵金属及其制品仿首饰、硬币	Stones; Jewelry of Precious Metal or Rolled
	Precious Metal; Artificial Jewelry; Coins	44391	40769.8
贱金属及其制品	Base Metals and Related Products	205247	166372
机器、机械、电气设备及其零件,录音机	Machinery ,Mechanism , Electric Equipment Products and
及电视图象及附件	Accessories;dictaphone、television image and Accessories	3.83662e+06	2.2559e+06
车辆、航空器、船舶	Locomotives; Vehicles; Aircraft; Ship and Related
及有关运输设备	Transportation Equipment	104954	98348.2
光学、照相、电影、计量、检验、	Optical; Photographic; Film; Measuring and Checking
医疗或外科用仪器及设备和附件	and Medical Instruments and Equipment and Accessories	121575	15159.9
杂项制品	Miscellaneous Manufactured Articles	99587.5	99193.6
艺术品、收藏品、及古物	Works of Art,Collection Pieces and Antiques	85.8505	59.663
特殊交易品及未分类商品	Trading Products Special and Not Otherwise Classified	7944.7
