# Supplementary material for: The coordinating evaluation and spatial correlation analysis of CSGC: A case study of Henan province, China
Source: PLoS One. 2017 Jun 8;12(6):e0174543. doi: 10.1371/journal.pone.0174543 (PMC5465871; doi:10.1371/journal.pone.0174543)
Supplement: S1 Dataset — This dataset includes the statistical yearbook of henan province in 2013(*.xls), and the administrative area of henan province(henan.shp). (ZIP) [file pone.0174543.s001.zip › Statistical yearbook of henan province/0705.xls]

## Sheet: Sheet1
7-5 各市进出口总额
Total Value of Imports and Exports by City
单位：万美元					(USD 10 000)
市	City	2012		2013
		进出口总额		进出口总额
			#出口		#出口
		Total Imports		Total Imports
		& Exports	Exports	& Exports	Exports
全 省	Total	5175027	2967788	5995098	3599206
郑 州 市	Zhengzhou	3.58584e+06	2.02905e+06	4.27495e+06	2.50662e+06
开 封 市	Kaifeng	40247.8	28658.1	49988.3	41131.4
洛 阳 市	Luoyang	157664	118890	179484	129256
平 顶 山 市	Pingdingshan	40701.9	28423.3	47610.3	36513.7
安 阳 市	Anyang	125580	48418	186712	44127.3
鹤 壁 市	Hebi	18724.1	16451.3	26419	23181.1
新 乡 市	Xinxiang	105179	78719.7	112668	87272.6
焦 作 市	Jiaozuo	222298	151234	226165	151038
濮 阳 市	Puyang	61862.1	54659.2	66494.6	60547.8
许 昌 市	Xuchang	207651	159978	214340	176849
漯 河 市	Luohe	41232.1	25384.2	44451.7	25471.2
三 门 峡 市	Sanmenxia	23061.6	19367.9	29217.7	18386.7
南 阳 市	Nanyang	131407	81834.2	179558	125305
商 丘 市	Shangqiu	21536	16617.2	25218	21184.6
信 阳 市	Xinyang	69311.9	25649.2	68218.4	29036.8
周 口 市	Zhoukou	56051.9	37527.9	77492.7	58916
驻 马 店 市	Zhumadian	27209.7	21629.9	40439.3	31955.2
济 源 市	Jiyuan	239474	25299.4	145673	32411.8
