# Supplementary material for: The coordinating evaluation and spatial correlation analysis of CSGC: A case study of Henan province, China
Source: PLoS One. 2017 Jun 8;12(6):e0174543. doi: 10.1371/journal.pone.0174543 (PMC5465871; doi:10.1371/journal.pone.0174543)
Supplement: S1 Dataset — This dataset includes the statistical yearbook of henan province in 2013(*.xls), and the administrative area of henan province(henan.shp). (ZIP) [file pone.0174543.s001.zip › Statistical yearbook of henan province/0706.xls]

## Sheet: Sheet1
7-6 进出口值分别居前20位商品(2013年)
The 20 Most Import and Export Value Merchandises (2013)
单位：万美元				(USD 10 000)
位次 Seat	进口值居前20位的商品 Import Products	金额 fund	位次 Seat	出口值居前20位的商品 Export Products	金额 fund
	合 计	1881446		合 计	2493315
1	处理器及控制器	608239	1	手持(包括车载)式无线电话机	1968824
2	手持式无线电话机的零件(天线除外)	231177	2	人发制假发，胡须，眉毛，睫毛及其他人发制品	90545
3	非特种用途的其他类型电视摄像机	167578	3	其他材料制假、假胡须、假眉毛、假睫毛等	57419
4	平均粒度≥0.8mm，＜6.3mm未烧结铁矿砂及精矿	130517	4	客车或货运机动车辆用新的充气橡胶轮胎	50127
5	存储器	127890	5	手持式无线电话机的零件(天线除外)	40250
6	放大器	82608	6	柴油机客车，座位≥30座	35038
7	铅矿砂及其精矿	70652	7	干香菇	34960
8	黄大豆，种用除外	66086	8	与电视接收机配套使用的视频游戏控制器及 设备，但子目号9504.30的货品除外	26606
9	其他通信专用的仪器及装置	64948	9	家具的零件	25382
10	其他接收、转换并且发送或再生声音、图像或其他 数据用的设备	49246	10	其他铝合金矩形板、片，0.35mm＜厚≤4mm	20372
11	其他集成电路	44131	11	纯度≥99.99%未锻造银	19445
12	平均粒度≥6.3mm未烧结铁矿砂及其精矿	41319	12	带有螺纹或翅片的精炼铜管，外径≤25mm	18082
13	带毛的绵羊或羔羊生皮	33969	13	其他毛皮制品	17867
14	未梳的棉花	28963	14	粘胶纤维单纱，未加捻或捻度每米不超过120转	14244
15	四层以上的印刷电路	27651	15	钛白粉	14055
16	耳机、耳塞(无线耳机、耳塞除外)，不论是否装有传声 器， 由传声器及一个或多个扬声器组成的组合机	23466	16	聚酰胺-6，6(尼龙-6，6)纺制的高强力纱	13807
17	经加工的人发;作假发及类似品用的羊毛等	22494	17	太阳能电池	12817
18	技术分类天然橡胶(TSNR)	21025	18	P≥132.39kw(180hp)柴油机的零件	11638
19	平均粒度＜0.8mm未烧结铁矿砂及其精矿	19983	19	其他碳电极	11555
20	氧化铝，但人造刚玉除外	19504	20	棉制针织或钩编的女式上衣	10282
