# Supplementary material for: The coordinating evaluation and spatial correlation analysis of CSGC: A case study of Henan province, China
Source: PLoS One. 2017 Jun 8;12(6):e0174543. doi: 10.1371/journal.pone.0174543 (PMC5465871; doi:10.1371/journal.pone.0174543)
Supplement: S1 Dataset — This dataset includes the statistical yearbook of henan province in 2013(*.xls), and the administrative area of henan province(henan.shp). (ZIP) [file pone.0174543.s001.zip › Statistical yearbook of henan province/0707.xls]

## Sheet: Sheet1
7-7 河南向一些国家(地区)进出口总额
Total Value of Imports and Exports To Related Countries and Regions
单位：万美元					(USD 10 000)
国家(地区) 名 称	Country (Region)	进出口总额
		Total Imports & Exports		#出口 Exports
		2012	2013	2012	2013
合 计	Total	5175027	5995098	2967788	3599206
亚洲	Asia	2473939	2.78952e+06	1003272	1.12787e+06
韩国	Japan	487556	621064	66716	73770.3
日本	Hong Kong, China	576409	487776	274459	302154
中国	India	291319	398892
台湾省	South Korea	172380	246838	37535	49204.5
中国香港	Thailand	196528	145581	193378	144063
越南	Taiwan	106438	128821	22191	44432.1
非洲	Africa	184669	251045	158153	196368
南非	South Africa	44376.7	84637.8	25962.6	42280
尼日利亚	Nigeria	22296	32065.5	21892	31778.1
欧洲	Europe	942762	1.05043e+06	720828	861951
荷兰	Federal Republic of Germany	292992	364435	289444	360503
德国	Russia	154452	150533	61846	77516
英国	Italy	98605	140196	84421	128998
俄罗斯联邦	Sweden	71439	87370.5	38321	57519.6
卢森堡	British	94638	78583.2	94589	78463.1
拉丁美洲	Latin America	326659	366403	151341	189922
巴西	Brazil	105321	160083	28777	59087.5
墨西哥	Peru	62591	79821.5	23578	42066.2
智利	Chile	24055	34828.6	11859	23207.5
北美洲	North America	1.00058e+06	1.32265e+06	841247	1.1727e+06
美国	United States	888501	1.22599e+06	754326	1.09987e+06
加拿大	Canada	112074	96653.7	86920.8	72827.2
大洋州	Oceania	244546	213277	92947.1	50395.7
澳大利亚	Australia	232993	204785	84916.5	44810
新西兰	New Zealand	10220.5	7358.04	6697.67	4452.33
