# Supplementary material for: The coordinating evaluation and spatial correlation analysis of CSGC: A case study of Henan province, China
Source: PLoS One. 2017 Jun 8;12(6):e0174543. doi: 10.1371/journal.pone.0174543 (PMC5465871; doi:10.1371/journal.pone.0174543)
Supplement: S1 Dataset — This dataset includes the statistical yearbook of henan province in 2013(*.xls), and the administrative area of henan province(henan.shp). (ZIP) [file pone.0174543.s001.zip › Statistical yearbook of henan province/0708.xls]

## Sheet: Sheet1
7-8 人民币汇率(年平均价)
Reference Exchange Rate of Renminbi (Period Average)
单位：元				( yuan)
年 份	100美元	100日元	100港元	100欧元
Year	100 US Dollars	100 Japanese Yen	100 Hong Kong Dollars	100 Euros
1985	293.66	1.2457	37.57
1986	345.28	2.0694	44.22
1987	372.21	2.5799	47.74
1988	372.21	2.9082	47.7
1989	376.51	2.736	48.28
1990	478.32	3.3233	61.39
1991	532.33	3.9602	68.45
1992	551.46	4.3608	71.24
1993	576.2	5.202	74.41
1994	861.87	8.437	111.53
1995	835.1	8.9225	107.96
1996	831.42	7.6352	107.51
1997	828.98	6.86	107.09
1998	827.91	6.3488	106.88
1999	827.83	7.2932	106.66
2000	827.84	7.6864	106.18
2001	827.7	6.8075	106.08
2002	827.7	6.6237	106.07	800.58
2003	827.7	7.1466	106.24	936.13
2004	827.68	7.6552	106.23	1029
2005	819.17	7.4484	105.3	1019.53
2006	797.18	6.857	102.62	1001.9
2007	760.4	6.4632	97.459	1041.75
2008	694.51	6.7427	89.19	1022.27
2009	683.1	7.2986	88.123	952.7
2010	676.95	7.7279	87.13	897.25
2011	634.52	8.1745	81.56	854.27
2012	636.28	8.2232	81.75	875.007
2013	611.13	5.97	99.11	804.72
注：数据来源于国家外汇管理局。
a) Data from State Administration of Foreign Exchange.
