# Supplementary material for: The coordinating evaluation and spatial correlation analysis of CSGC: A case study of Henan province, China
Source: PLoS One. 2017 Jun 8;12(6):e0174543. doi: 10.1371/journal.pone.0174543 (PMC5465871; doi:10.1371/journal.pone.0174543)
Supplement: S1 Dataset — This dataset includes the statistical yearbook of henan province in 2013(*.xls), and the administrative area of henan province(henan.shp). (ZIP) [file pone.0174543.s001.zip › Statistical yearbook of henan province/0709.xls]

## Sheet: Sheet1
7-9 历年外商和港澳台商直接投资情况
Foreign,Hong Kong, Macao and Taiwan's Direct Investments Over the years
单位：万美元						(USD 10 000)
年 份	签订协议(合同)		实际利用外资额
	New Agerrment Signed		Actually Used	#独资经营	#合资经营	#合作经营
	个数	金额	Investment by	Foreign	Joint	Cooperative
	Number of	Value	forign Enterprise	Investment	Ventures	Operation
Year	Projects(unit)		Used	Enterprises	Enterprises	Enterprises
1985	29	6870	565		541	24
1986	14	2724	605		542	63
1987	31	12562	467	31	244	192
1988	38	1986	6436		6268	168
1989	36	1681	4266	37	4199	30
1990	50	2107	1049	75	708	266
1991	154	12716	3791	294	3214	283
1992	1053	88327	10691	717	9655	319
1993	1727	157768	34197	5190	27338	1669
1994	1011	79168	42488	7168	32008	3312
1995	815	86748	47981	5064	42121	796
1996	478	92166	52566	7543	36831	8192
1997	423	86799	64735	14096	30159	20480
1998	353	57333	61794	6198	36356	19240
1999	264	61832	49527	8185	32317	9025
2000	237	69921	53999	4459	27292	6248
2001	224	62188	35861	9510	20685	5666
2002	290	101964	45165	9860	29592	5713
2003	324	182560	56149	16628	32970	5911
2004	478	205383	87367	39866	36071	11430
2005	472	235176	122960	48312	54698	10267
2006	497	336788	184526	89313	81926	8702
2007	516	483538	306162	150935	97847	18572
2008	364	604146	403266	203739	94822	14715
2009	274	492055	479858	284554	163957	27023
2010	362	578385	624670	366770	191196	58545
2011	355	767752	1008209	593537	322191	84563
2012	363	1172936	1211777	766291	368604	76373
2013	344	1154233	1345659	888056	411544	28321
