# Supplementary material for: The coordinating evaluation and spatial correlation analysis of CSGC: A case study of Henan province, China
Source: PLoS One. 2017 Jun 8;12(6):e0174543. doi: 10.1371/journal.pone.0174543 (PMC5465871; doi:10.1371/journal.pone.0174543)
Supplement: S1 Dataset — This dataset includes the statistical yearbook of henan province in 2013(*.xls), and the administrative area of henan province(henan.shp). (ZIP) [file pone.0174543.s001.zip › Statistical yearbook of henan province/0710.xls]

## Sheet: Sheet1
7-10 外商和港澳台商在豫直接投资(2013年)
Direct Investment of Foreign, Hong Kong, Macao and Taiwan Businessmen in Henan (2013)
项 目	Item	新签协议		实际投资
		New Agreement Signed		(万美元)
		合同个数	投资额
		(个)	(万美元)
		Number of	Investments	Actually
		Contracts	Value	Investments
		(unit)	(USD 10 000)	(USD 10 000)
总 计	Total	344	1154233	1345659
按登记注册类型分	By Registration
#合资经营	Joint Ventures Enterprises	112	316537	411544
合作经营	Cooperative Operation Enterprises	2	9746	28321
独资	Foreign Investment Enterprises	230	798446	888056
股份有限公司	Foreign Investment Share Enterprises		29504	17738
按国民经济行业分	By Sector
#农、林、牧、渔业	Farming, Forestry, Animal Husbandry and Fishery	19	45216	44277
采矿业	Mining	3	9157	32257
制造业	Manufacturing	195	794096	826200
电力、燃气及水的生产和供应业	Production and distribution of electricity,gas and water	9	16328	93833
建筑业	Construction	3	7288	9959
交通运输、仓储及邮政业	Traffic,transport, storage and post	5	21064	39792
信息传输、计算机服务和软件业	Information transfer, computer services and software	3	5355	7040
批发和零售业	Wholesale and retail trade	45	79104	39187
住宿和餐饮业	Accommodation and Restaurants	5	5513	666
金融业	Financial	5	5367	7122
房地产业	Real estate	16	95163	158944
租赁和商务服务业	Tenancy and business services	16	37017	42473
科学研究、技术服务和地质勘查业	Scientific Research, Technical Service and Geologic Perambulation	5	12971	29959
水利、环境和公共设施管理业	Management of Water Conservancy, Environment and Public Establishment	5	18188	10637
居民服务和其他服务业	Resident Services and Other Services			11
教育	Education	2	808	2137
卫生、社会保障和社会福利业	Sanitation, Social Security and Social Welfare			1160
文化、体育和娱乐业	Culture, Sports and Entertainment	8	1598	5
按地区、国别分	by Country or Territory
香港	Hong Kong, China	208	797163	959818
台湾	Taiwan	35	87654	82942
加拿大	Canada	4	5091	8018
日本	Japan	4	10328	22836
英国	British		4221	4440
美国	America	19	64728	54554
新加坡	Singapore	6	13859	35426
德国	Germany		-191	2678
韩国	South Korea	10	19458	20693
