# Supplementary material for: The coordinating evaluation and spatial correlation analysis of CSGC: A case study of Henan province, China
Source: PLoS One. 2017 Jun 8;12(6):e0174543. doi: 10.1371/journal.pone.0174543 (PMC5465871; doi:10.1371/journal.pone.0174543)
Supplement: S1 Dataset — This dataset includes the statistical yearbook of henan province in 2013(*.xls), and the administrative area of henan province(henan.shp). (ZIP) [file pone.0174543.s001.zip › Statistical yearbook of henan province/0711.xls]

## Sheet: Sheet1
7-11 各市外商和港澳台商在豫直接投资金额
Direct Investment by Foreign, Hong Kong, Macao and Taiwan in Henan by City
单位：万美元					(USD 10 000)
市	City	新签协议(合同)金额		实际利用外资
		Value of New Agreement (Contract) Signed		Foreign Capital Actually Used
		2012	2013	2012	2013
全 省	Total	1172936	1154233	1211777	1345659
省辖市	City
郑 州 市	Zhengzhou	202058	197710	342898	332178
开 封 市	Kaifeng	50152	55486	36320	43898
洛 阳 市	Luoyang	216151	154991	199251	222272
平 顶 山 市	Pingdingshan	19045	35518	37358	45318
安 阳 市	Anyang	24963	41287	31573	38057
鹤 壁 市	Hebi	52032	51975	44009	55783
新 乡 市	Xinxiang	65241	45785	63600	74009
焦 作 市	Jiaozuo	59187	62644	59528	66181
濮 阳 市	Puyang	23897	37531	32001	38979
许 昌 市	Xuchang	45586	54022	43977	53113
漯 河 市	Luohe	88392	101971	62066	70401
三 门 峡 市	Sanmenxia	79027	63393	74672	86857
南 阳 市	Nanyang	78039	71713	41702	50388
商 丘 市	Shangqiu	34267	29252	24596	27649
信 阳 市	Xinyang	18157	55295	34961	42237
周 口 市	Zhoukou	36276	45838	36341	44241
驻 马 店 市	Zhumadian	41390	46379	27020	31590
济 源 市	Jiyuan	39076	3443	19904	22508
省直管县	Province Administrating County
巩义市	Gongyi	600	-32	19231	21800
兰考县	Lankao	2640	3446	1080	1525
汝州市	Ruzhou	20	20	18832	21314
滑县	Huaxian		4850	2880	3500
长垣县	Changyuan	7833	6240	4651	7810
邓州市	Dengzhou	8925	10194	3484	4400
永城市	Yongcheng	5000		2108	2400
固始县	Gushi	4048	3859	4000	3864
鹿邑县	Luyi	310	5071	3480	4400
新蔡县	Xincai	2000	2200	1099	1250
