# Supplementary material for: The coordinating evaluation and spatial correlation analysis of CSGC: A case study of Henan province, China
Source: PLoS One. 2017 Jun 8;12(6):e0174543. doi: 10.1371/journal.pone.0174543 (PMC5465871; doi:10.1371/journal.pone.0174543)
Supplement: S1 Dataset — This dataset includes the statistical yearbook of henan province in 2013(*.xls), and the administrative area of henan province(henan.shp). (ZIP) [file pone.0174543.s001.zip › Statistical yearbook of henan province/0712.xls]

## Sheet: Sheet1
7-12 外商和港澳台商投资企业(单位)注册登记情况
Registration Status of Foreign, Hong Kong, Macao and Taiwan Funded Enterprises
指 标	Item
		2005	2010	2011	2012	2013
年末实有企业数(户)	Number of Registered Enterprise
	in the Year-end (unit)	2877	2459	2467	2227	2045
与外商和港澳台商合资经营	Joint Ventures Enterprises	1717	1251	1217	1079	979
与外商和港澳台商合作经营	Cooperative Operation Enterprises	292	181	176	136	108
外商和港澳台商独资	Foreign Investment Enterprises	860	1006	1053	988	932
外商和港澳台商投资股份有限公司	Foreign Investment Share Enterprises	8	21	21	24	26
年末实有企业投资总额(亿美元)	Total Investments (100 million USD)	206.408	378.66	423.528	462.96	477.87
注册资本(亿美元)	Registered Capital (100 million USD)	112.287	205.35	225.22	236.51	244.79
#外方	Capital Invested by Foreign Partner	75.3384	148.66	162.616	171.02	179.1
本年登记企业数(户)	Number of Registered Enterprise in the Year (unit)	420	252	215	171	143
中外合资	Joint-venture Enterprises	212	91	84	64	62
中外合作	Cooperation Enterprises	39	19	20	16	3
外商独资	Enterprises with Sole Foreign Investment	169	142	110	90	78
中外股份公司	Share-holding Corporations			1	1
本年注册企业投资总额(万美元)	Total Investments in the Year (USD 10 000)	401029	507457	456937	754541	363741
本年注册资本(万美元)	Registered Capital ih the Year(USD 10 000)	201757	269995	242843	336514	173492
#外方	Capital Invested Foreign Partner	152789	225467	196297	273102	150904
