# Supplementary material for: The coordinating evaluation and spatial correlation analysis of CSGC: A case study of Henan province, China
Source: PLoS One. 2017 Jun 8;12(6):e0174543. doi: 10.1371/journal.pone.0174543 (PMC5465871; doi:10.1371/journal.pone.0174543)
Supplement: S1 Dataset — This dataset includes the statistical yearbook of henan province in 2013(*.xls), and the administrative area of henan province(henan.shp). (ZIP) [file pone.0174543.s001.zip › Statistical yearbook of henan province/0713.xls]

## Sheet: Sheet1
7-13 外商和港澳台商在豫直接投资企业经营情况(2013年)
Business Status of Enterprises Directly Invest in Henan from Foreign, Hong Kong, Macao and Taiwan (2013)
单位：万元								(10 000 yuan)
指 标	Item	资产总额	所有者权益	主营业务收入	主营业务成本	主营业务利润	营业利润	利润总额
		Total	Creditors'	Revenue	Cost	Profits	Profits	Total
		Assets	Equities	from	of Pricipal	of Pricipal	of Business	Profits
				Principal	Business	Business
				Business
合 计	Total	99018584	32251971	58651394	51889204	6638620	3842820	4133392
按登记注册类型分	By Registration
港澳台商投资企业	Enterprises with funds from Hong Kong, Macao and Taiwan	62372893	13657349	34797295	31457308	3169204	1956043	2157596
合资经营	Joint Ventures Enterprises	9335231	3429318	5856941	4848150	934781	344203	360229
合作经营	Cooperative Operation Enterprises	1670116	733522	907258	619313	275246	184106	186389
港澳台商独资	Foreign Investment Enterprises	46728709	6242034	23018733	21508458	1464507	659413	836957
股份有限公司	Foreign Investment Share Enterprises	4638837	3252475	5014364	4481387	494671	768321	774022
外商投资经济	Enterprises with funds from foreign	36645691	18594622	23854099	20431896	3469417	1886778	1975796
合资经营	Joint Ventures Enterprises	17567639	8997034	15078337	13167325	1819587	791278	839047
合作经营	Cooperative Operation Enterprises	1343404	626475	1072084	857806	208179	116184	116572
外商独资	Foreign Investment Enterprises	16222017	8185441	6834074	5672371	1310117	929437	948312
股份有限公司	Foreign Investment Share Enterprises	1512631	785671	869605	734394	131535	49879	71865
按国民经济行业分组	By Sector
农、林、牧、渔业	Farming, Forestry, Animal Husbandry and Fishery	452654	225108	224831	171046	53513	31860	39717
采矿业	Mining	5536633	3297022	2226710	1693858	494130	312606	312632
制造业	Manufacturing	39771224	16335263	48462594	44280790	4042692	2355270	2479812
电力、燃气及水的生产和供应业	Production and distribution of electricity,gas and water	5184030	1747770	2919092	2349376	551249	346279	359426
建筑业	Construction	642758	178678	82627	57625	23968	5149	4896
交通运输、仓储及邮政业	Traffic,transport, storage and post	336572	130537	43007	20417	21287	1039	1575
信息传输、计算机服务和软件业	Information transfer, computer services and software	391045	267980	348645	149336	187819	96979	96720
批发和零售业	Wholesale and retail trade	1616232	27777	2218165	1985067	160119	164793	168058
住宿和餐饮业	Accommodation and Restaurants	560654	199423	164575	63878	91504	-18333	-14538
金融业	Finance	67583	46145	613	49	522	-567	-613
房地产业	Real estate	43786324	9526375	1851490	1055966	968527	539290	677058
租赁和商务服务业	Tenancy and business services	419561	180744	48082	12131	34071	14742	14812
科学研究、技术服务和地质勘查业	Scientific Research, Technical Service and Geologic Perambulation	164351	52989	22410	24151
水利、环境和公共设施管理业	Management of Water Conservancy, Environment and Public Establishment	61860	35441	22967	14159	7721	3842	3988
居民服务和其他服务业	Resident Services and Other Services	8193	-3047	4266	1347	2670	-2319	-2453
教育、卫生、社会保障和社会福利业	Education Sanitation, Social Security and Social Welfare	3305	1172	2061	1384		-80	-24
文化、体育和娱乐业	Culture, Sports and Entertainment	14615	1618	862	408	389	-368	-286
按地区、国别分	by Country or Territory
香 港	Hong Kong, China	55310393	15667251	15616799	12854429	2884363	1948505	2117608
日 本	Japan	1564739	740943	1655906	1372981	250867	111309	142852
澳 门	Macao, China	239172	108478	71848	58278	12105	-2438	-2420
新 加 坡	Singapore	2406154	1256583	2925077	2535671	371897	186505	184556
韩 国	Corea	2170479	872645	1796970	1534659	255192	146543	149055
泰 国	Thailand	344508	238558	454395	382203	68405	26759	21583
台 湾	Taiwan	12014894	1595518	18546822	17918470	615115	398987	415867
英 国	England	4781200	2222450	2537311	2205720	321856	162327	188730
德 国	Federal Republic of Germany	123940	22370	80149	65688	13970	4417	4507
加 拿 大	Canada	379220	193359	434596	393581	39481	15548	15042
美 国	United States	4060121	1278184	3357119	2952080	316817	129217	129254
澳大利亚	Australia	399701	171111	729051	676776	51381	631	-146
其 他	Others	15224063	7884521	10445351	8938668	1437171	714510	766904
