# Supplementary material for: The coordinating evaluation and spatial correlation analysis of CSGC: A case study of Henan province, China
Source: PLoS One. 2017 Jun 8;12(6):e0174543. doi: 10.1371/journal.pone.0174543 (PMC5465871; doi:10.1371/journal.pone.0174543)
Supplement: S1 Dataset — This dataset includes the statistical yearbook of henan province in 2013(*.xls), and the administrative area of henan province(henan.shp). (ZIP) [file pone.0174543.s001.zip › Statistical yearbook of henan province/0714.xls]

## Sheet: Sheet1
7-14 各市外商和港澳台商投资企业登记注册情况(2013年)
Registration Status of Foreign, Hong Kong, Macao and Taiwan Funded Enterprises by City (2013)
市	City	年末实有	年 末	本年登记	本 年	累计注销
		企 业 数	实有企业	企 业 数	注册企业	企 业 数
		(个)	投资总额	(个)	投资总额	(个)
			(万美元)		(万美元)
			Realized	Registered	Total Value	Accumulative
		Real Number	Investment	Enterprises	of Investment	total of
		of Enterprises	in the	in the year	by Registered	deregistered
		by the end	year-end		Enterprises	enterprises
		of the year			This Year
		(unit)	(USD 10 000)	(unit)	(USD 10 000)	(unit)
全 省	Total	2045	4778674	143	363741	1086
河南省(省级)	Provincial	242	1.23196e+06	14	25706.6	156
郑 州 市	Zhengzhou	482	1.08206e+06	24	44507.6	439
开 封 市	Kaifeng	99	199849	7	30222.9	37
洛 阳 市	Luoyang	154	245587	14	19142.9	72
平 顶 山 市	Pingdingshan	56	210817	4	31445.4	12
安 阳 市	Anyang	74	139678	7	20541.6	31
鹤 壁 市	Hebi	43	59995.4	6	26890.5	14
新 乡 市	Xinxiang	164	188964	4	13405.5	51
焦 作 市	Jiaozuo	80	230517	5	20061.8	65
濮 阳 市	Puyang	50	29069.4	4	1693.66	42
许 昌 市	Xuchang	77	117545	4	4677.87	18
漯 河 市	Luohe	59	150753	3	677.2	51
三 门 峡 市	Sanmenxia	45	172851	4	30118.6	14
南 阳 市	Nanyang	152	198530	14	46491.1	27
商 丘 市	Shangqiu	64	58622.4	8	8759.97	10
信 阳 市	Xinyang	37	41529.8	3	139.4	30
周 口 市	Zhoukou	69	66834.6	7	11365.3	4
驻 马 店 市	Zhumadian	73	169233	9	26727.6	10
济 源 市	Jiyuan	25	176245	2	1165.4	3
