# Supplementary material for: The coordinating evaluation and spatial correlation analysis of CSGC: A case study of Henan province, China
Source: PLoS One. 2017 Jun 8;12(6):e0174543. doi: 10.1371/journal.pone.0174543 (PMC5465871; doi:10.1371/journal.pone.0174543)
Supplement: S1 Dataset — This dataset includes the statistical yearbook of henan province in 2013(*.xls), and the administrative area of henan province(henan.shp). (ZIP) [file pone.0174543.s001.zip › Statistical yearbook of henan province/0715.xls]

## Sheet: Sheet1
7-15 对外国和港澳台地区投资
Investment to Foreign, Hong Kong, Macao and Taiwan
项 目	Item	2005	2008	2009	2010	2011	2012	2013
新签协议(合同)个数(个)	Number of New Agreements (Contracts) Signed (unit)	33	38	72	62	83	69	81
中方新签协议(合同)	Investments of New Agreement (Contract)
投资额(万美元)	Signed by China (USD 10 000)	3491	18813	37086	53132	92823	108405	130207
中方实际投资(万美元)	Actually Investments by China (USD 10 000)	8538	13128	12075	11864	30171	24497	65675
年末已建成投产(开业)	Number of Business Completed and
企业数(个)	Put into Use in the Year-end (unit)	157	230	253	288	295	360	382
