# Supplementary material for: The coordinating evaluation and spatial correlation analysis of CSGC: A case study of Henan province, China
Source: PLoS One. 2017 Jun 8;12(6):e0174543. doi: 10.1371/journal.pone.0174543 (PMC5465871; doi:10.1371/journal.pone.0174543)
Supplement: S1 Dataset — This dataset includes the statistical yearbook of henan province in 2013(*.xls), and the administrative area of henan province(henan.shp). (ZIP) [file pone.0174543.s001.zip › Statistical yearbook of henan province/0716.xls]

## Sheet: Sheet1
7-16 对外承包工程和劳务合作
Contracted Projects and Labor Cooperation with Foreign Countries or Regions
指 标	Item	2005	2008	2009	2010	2011	2012	2013
签订合同数(个)	Number of Contracts Signed (unit)	171	345	911	860	241	229	315
签订合同金额(万美元)	Contracted Value (USD 10 000)	65855	137256	170031	252599	293368	347086	405763
营业额(万美元)	Value of Business (USD 10 000)	49929	127702	178978	232269	319937	370866	420916
派出人员(人次)	Person Send Abroad (person-times)	10496	22183	22961	32350	32001	16492	68877
年底在外人员(人)	Number of Abroad Person at Year-end (person)	15807	35471	42572	56251	68948	57103	81751
