# Supplementary material for: The coordinating evaluation and spatial correlation analysis of CSGC: A case study of Henan province, China
Source: PLoS One. 2017 Jun 8;12(6):e0174543. doi: 10.1371/journal.pone.0174543 (PMC5465871; doi:10.1371/journal.pone.0174543)
Supplement: S1 Dataset — This dataset includes the statistical yearbook of henan province in 2013(*.xls), and the administrative area of henan province(henan.shp). (ZIP) [file pone.0174543.s001.zip › Statistical yearbook of henan province/0717.xls]

## Sheet: Sheet1
7-17 河南与国外结成友好城市一览表
List of Foreign Sister Cities With HeNan
友好城市	国 别	缔结时间	友好城市	国 别	缔结时间
Sister City	Country	Time of	Sister City	Country	Time of
	of Origin	Conclusion		of Origin	Conclusion
河南省			图尔市	法国	1982-12-12
堪萨斯州	美国	1981-05-01	普罗夫迪夫市	保加利亚	1994-08-01
三重县	日本	1986-11-19	拉克罗斯市	美国	1997-10-21
瓦隆地区	比利时	1988-04-19	陶里亚蒂市	俄罗斯	2000-04-25
普利亚大区	意大利	1988-06-03	平顶山市
索恩.卢瓦尔省	法国	1990-10-29	安东市	韩国	1997-04-16
布勒伊拉县	罗马尼亚	1993-09-15	塞兹兰市	俄罗斯	2000-11-28
马尼托巴省	加拿大	1994-11-19	圣路易斯.里约.科罗拉多市	墨西哥	2009-11-05
庆尚北道	韩国	1995-10-23	坎布里乌市	巴西	2011-11-01
萨马拉州	俄罗斯	1997-03-19	安阳市
大阿尔及尔省	阿尔及利亚	1998-04-06	斯哈尔贝克市	比利时	1985-09-12
同塔省	越南	1998-07-20	草加市	日本	1998-11-01
蒂罗尔州	奥地利	1999-11-02	莱桥市	加拿大	2005-05-12
奥罗莫州	埃塞俄比亚	2000-09-28	纳库鲁市	肯尼亚	2006-09-01
春武里府	泰国	2001-06-22	新乡市
圣卡塔林纳州	巴西	2002-04-19	柏原市	日本	1990-09-26
科马隆州	匈牙利	2002-08-30	伊塔亚伊市	巴西	2008-11-10
莫吉廖夫州	白俄罗斯	2004-08-25	北威州，乌珀塔尔市	德国	2012-08-01
伊达尔戈州	墨西哥	2005-05-04	焦作市
恩特雷里奥斯省	阿根廷	2005-05-09	热伊勒地区	吉尔吉斯斯坦	2001-04-30
东芬兰省	芬兰	2005-08-17	帕辽沙市	巴西	2007-09-21
玻利瓦尔州	委内瑞拉	2006-08-25	卢布林市	波兰	2010-04-01
科金博区	智利	2007-11-01	忠州市	韩国	2013-09-01
法尤姆省	埃及	2007-11-29	濮阳市
西北省	南非	2008-04-08	阿什伯顿市	新西兰	2000-09-27
纽卡斯尔市	英国	2008-09-04	楚河区	吉尔吉斯斯坦	2008-05-10
卢布林省	波兰	2008-09-11	许昌市
梅克伦堡-前波莫瑞州	德国	2009-07-01	博灵布鲁克市	美国	2005-05-19
马格尼西亚省	希腊	2009-10-16	基涅利市	俄罗斯	2007-09-19
哈瓦那市	古巴	2009-07-07	漯河市
林波波省	南非	2011-06-01	伊普斯威奇市	英国	2008-03-06
打拉省	菲律宾	2011-09-01	三门峡市
马鲁古省	印度尼西亚	2011-09-01	北上市	日本	1985-05-25
加兹-纳杰孔-索尔诺克州	匈牙利	2012-03-01	墨累桥市	澳大利亚	1994-04-17
瓜亚斯省	厄瓜多尔	2012-03-02	索尔诺克市	匈牙利	2009-09-12
阿肯色州	美国	2012-04-01	东豆川市	韩国	2011-05-01
郑州市			南阳市
埼玉市	日本	1981-10-21	南阳市	日本	1988-10-06
里士满市	美国	1994-09-14	加特市	以色列	1995-11-01
克卢日.纳波卡市	罗马尼亚	1995-05-06	江原道，春川市	韩国	2012-12-01
晋州市	韩国	2000-07-25	雅洛米察县，斯洛博齐亚市	罗马尼亚	2012-12-02
马林塔尔市	纳米比亚	2001-08-27	商丘市
伊尔比德市	约旦	2002-04-11	维多利亚州，大谢珀顿市	澳大利亚	2012-12-04
萨马拉市	俄罗斯	2002-04-11	信阳市
若茵维莱市	巴西	2003-11-17	阿什凯隆市	以色列	1995-06-28
什未林市	德国	2006-04-12	周口市
舒门市	保加利亚	2007-04-27	彼得罗巴甫洛夫斯克市	哈萨克斯坦	1994-10-16
开封市			驻马店市
户田市	日本	1984-08-21	梅杰迪亚市	罗马尼亚	2002-09-30
威奇托市	美国	1985-12-03	济源市
永川市	韩国	2005-06-15	新座市	日本	2003-02-28
温格卡瑞比郡	澳大利亚	2007-10-18	禹州市
鄂木斯克市	俄罗斯	2009-08-03	山清郡	韩国	2009-05-02
洛阳市			信阳市浉河区
冈山市	日本	1981-04-06	新见市	日本	1992-04-16
