# Supplementary material for: The coordinating evaluation and spatial correlation analysis of CSGC: A case study of Henan province, China
Source: PLoS One. 2017 Jun 8;12(6):e0174543. doi: 10.1371/journal.pone.0174543 (PMC5465871; doi:10.1371/journal.pone.0174543)
Supplement: S1 Dataset — This dataset includes the statistical yearbook of henan province in 2013(*.xls), and the administrative area of henan province(henan.shp). (ZIP) [file pone.0174543.s001.zip › Statistical yearbook of henan province/0718.xls]

## Sheet: Sheet1
7-18 各市利用省外资金情况
Direct Investment by Other Provinces in Henan By City
单位：亿元					(100 million yuan)
市	City	新签协议(合同)金额		实际利用省外资金
		Value of New Agreement (Contract) Signed		Foreign Capital Actually Used
		2012	2013	2012	2013
全 省	Total	14495.2	19281.8	5026.6	6197.5
省辖市	City
郑 州 市	Zhengzhou	1941.2	2235.7	592.3	730.4
开 封 市	Kaifeng	720	1108.8	321.7	399.1
洛 阳 市	Luoyang	1256.6	1780.8	418.2	521
平 顶 山 市	Pingdingshan	809.9	1154.8	306.1	379.1
安 阳 市	Anyang	1027.1	1642.3	377.2	460.5
鹤 壁 市	Hebi	449.2	918.9	163.1	204.5
新 乡 市	Xinxiang	471	809.4	358.7	438.6
焦 作 市	Jiaozuo	572.3	738.7	351.8	431.2
濮 阳 市	Puyang	510.3	832.4	112.4	146.1
许 昌 市	Xuchang	713.3	911.5	260.9	319.4
漯 河 市	Luohe	209.4	394.9	137.2	166.1
三 门 峡 市	Sanmenxia	679.9	419.8	212.2	260.7
南 阳 市	Nanyang	1248	1130.2	306.6	381.6
商 丘 市	Shangqiu	872.7	1221.8	377.3	470.4
信 阳 市	Xinyang	724.8	1048.9	146.1	177.8
周 口 市	Zhoukou	935.4	1171.8	315.7	382.8
驻 马 店 市	Zhumadian	900.3	1252.5	156.5	189.6
济 源 市	Jiyuan	453.8	508.6	112.6	138.6
省直管县	Province Administrating County
巩义市	Gongyi	127.8	120.2	43.9	53
兰考县	Lankao	89.7	140.9	38.3	46.3
汝州市	Ruzhou	143.5	142.4	41.9	50.8
滑县	Huaxian	88.5	220.6	38.2	46.2
长垣县	Changyuan	78.8	87.6	28.6	34.9
邓州市	Dengzhou	199.7	88.5	30	36.2
永城市	Yongcheng	93.2	285.5	36.4	44.3
固始县	Gushi	67.6	215.4	19.8	23.9
鹿邑县	Luyi	54.6	110.9	37.8	46
新蔡县	Xincai	40.1	65	12.6	15.1
