# Supplementary material for: The coordinating evaluation and spatial correlation analysis of CSGC: A case study of Henan province, China
Source: PLoS One. 2017 Jun 8;12(6):e0174543. doi: 10.1371/journal.pone.0174543 (PMC5465871; doi:10.1371/journal.pone.0174543)
Supplement: S1 Dataset — This dataset includes the statistical yearbook of henan province in 2013(*.xls), and the administrative area of henan province(henan.shp). (ZIP) [file pone.0174543.s001.zip › Statistical yearbook of henan province/0719.xls]

## Sheet: Sheet1
7-19 旅游业基本情况
Basic Condition of International Tourism
项 目	Item	2005	2010	2011	2012	2013
旅游设施	Tourist Facilities
饭店(个)	Number of Tourist Hotel (unit)	360	502	503	566	575
床位(万张)	Number of Bed (10 000 units)	10.2911	11.21	11.25	12.37	12.48
接待入境游客人数	Number of International Tourists
(万人次)	Received (10 000 person-times)	60.0529	146.835	168.29	190.77	207.33
外国人	Foreigner	34.7329	96.0914	104.29	118.74	125.27
香港同胞	Compatriots from Hongkong	10.2984	17.9091	23.4	26.48	29.38
澳门同胞	Compatriots from Macao	4.6489	8.069	10	11.25	11.62
台湾同胞	Compatriots from Taiwan	10.3727	24.766	30.16	34.3	41.06
旅游创汇收入	Income of International Tourists
(万美元)	Received (USD 10 000)	21604	49877	54902	61141	65997
注：1.本表接待入境旅游者人数包括不过夜人数(下表同)。
2.旅游创汇收入为旅游部门抽样调查数。
3.饭店和床位为星级饭店年报数据。
a)Number of international tourists received exclude persons who didn't stay for night. (The following table is the same).
b)Data on the income of international tourists received are obtained from sample surry by tourism administration.
c)Numbers of Hotels and Beds were Obtained from Stara-Ranked Hotels Annual Report.
