# Supplementary material for: The coordinating evaluation and spatial correlation analysis of CSGC: A case study of Henan province, China
Source: PLoS One. 2017 Jun 8;12(6):e0174543. doi: 10.1371/journal.pone.0174543 (PMC5465871; doi:10.1371/journal.pone.0174543)
Supplement: S1 Dataset — This dataset includes the statistical yearbook of henan province in 2013(*.xls), and the administrative area of henan province(henan.shp). (ZIP) [file pone.0174543.s001.zip › Statistical yearbook of henan province/0720.xls]

## Sheet: Sheet1
7-20 各市入境旅游情况(2013年)
Basic Condition of International Tourism by City (2013)
市	City	星级饭店数	接待入境游客人数		旅游创汇收入
		(个)	(人次)	#外国人	(万美元)
		Total Number of	Number of International	Foreigner	Income of International
		Star-rated Hotel	Tourists Received		Tourists Received
		(unit)	(person-times)		(USD 10 000)
全 省	Total	575	2073305	1252674	65997.5
省辖市	City
郑 州 市	Zhengzhou	104	436095	251201	16508
开 封 市	Kaifeng	20	268201	137454	5560
洛 阳 市	Luoyang	65	700500	488596	20296
平 顶 山 市	Pingdingshan	35	26776	14722	770
安 阳 市	Anyang	19	78000	75311	2051
鹤 壁 市	Hebi	14	7790	1348	243.23
新 乡 市	Xinxiang	18	37872	32102	1153
焦 作 市	Jiaozuo	33	320181	177232	12295
濮 阳 市	Puyang	12	17178	15622	116.16
许 昌 市	Xuchang	20	529	419	6.4438
漯 河 市	Luohe	9	9015	4749	219
三 门 峡 市	Sanmenxia	24	61519	16382	1662.4
南 阳 市	Nanyang	84	16768	2120	788
商 丘 市	Shangqiu	14	12359	1785	267.61
信 阳 市	Xinyang	33	11882	3047	258.4
周 口 市	Zhoukou	29	29926	12354	906.2
驻 马 店 市	Zhumadian	38	26736	11617	2667.02
济 源 市	Jiyuan	4	11978	6613	230
