# Supplementary material for: The coordinating evaluation and spatial correlation analysis of CSGC: A case study of Henan province, China
Source: PLoS One. 2017 Jun 8;12(6):e0174543. doi: 10.1371/journal.pone.0174543 (PMC5465871; doi:10.1371/journal.pone.0174543)
Supplement: S1 Dataset — This dataset includes the statistical yearbook of henan province in 2013(*.xls), and the administrative area of henan province(henan.shp). (ZIP) [file pone.0174543.s001.zip › Statistical yearbook of henan province/0721.xls]

## Sheet: Sheet1
7-21 接待国内游客人数和收入
Number and Income of Civil Tourists Received
本表为抽样调查数。
Date in this table are obtained from the Sample Survey.
项 目	Item	2012			2013
			省内游客	省外游客		省内游客	省外游客
			Local	Non-local		Local	Non-local
			Tourists	Tourists		Tourists	Tourists
接待国内游客人数	Number of Civil Tourists Received
(万人次)	(10 000 person-times)	36129	25290.3	10838.7	40898.2	30379.2	10519
#一日游	Number of One Day Tour	13729	9610.31	4118.71	14989.2	11134	3855.22
接待国内游客收入	Income of Civil Tourists Received
(亿元)	(100 million yuan)	3325.48			3834.63	2848.36	986.267
