# Supplementary material for: The coordinating evaluation and spatial correlation analysis of CSGC: A case study of Henan province, China
Source: PLoS One. 2017 Jun 8;12(6):e0174543. doi: 10.1371/journal.pone.0174543 (PMC5465871; doi:10.1371/journal.pone.0174543)
Supplement: S1 Dataset — This dataset includes the statistical yearbook of henan province in 2013(*.xls), and the administrative area of henan province(henan.shp). (ZIP) [file pone.0174543.s001.zip › Statistical yearbook of henan province/0722.xls]

## Sheet: Sheet1
7-22 各市国内旅游基本情况(2013年)
Basic statistics of internal-tour by City (2013)
市	City	总人次数(万人次)		总花费(亿元)		人均花费(元)
		Number of		Total		Per capita
		person-time		Cost		Cost
		(10 000 person-times)		(100 million yuan)		(yuan)
郑 州 市	Zhengzhou		9913.09		1103.87		1108.11
开 封 市	Kaifeng		3615.12		279.227		768.56
洛 阳 市	Luoyang		6376.46		698.623		1087.87
平 顶 山 市	Pingdingshan		1447.81		135.75		866.87
安 阳 市	Anyang		2278.43		195.231		854.22
鹤 壁 市	Hebi		706.029		44.7841		632.87
新 乡 市	Xinxiang		2291.71		147.118		639.9
焦 作 市	Jiaozuo		2964.26		230.616		760.52
濮 阳 市	Puyang		1315.27		98.9245		752.56
许 昌 市	Xuchang		1003		55.8138		556.46
漯 河 市	Luohe		678.252		41.3167		607.97
三 门 峡 市	Sanmenxia		2268.58		156.705		688.09
南 阳 市	Nanyang		2027.61		156		767.61
商 丘 市	Shangqiu		1316.33		79.187		600.88
信 阳 市	Xinyang		2073.8		115.187		554.99
周 口 市	Zhoukou		1156.01		76.252		656.46
驻 马 店 市	Zhumadian		1383.43		83.3538		591.72
济 源 市	Jiyuan		702.408		31.0435		440.68
