# Supplementary material for: The coordinating evaluation and spatial correlation analysis of CSGC: A case study of Henan province, China
Source: PLoS One. 2017 Jun 8;12(6):e0174543. doi: 10.1371/journal.pone.0174543 (PMC5465871; doi:10.1371/journal.pone.0174543)
Supplement: S1 Dataset — This dataset includes the statistical yearbook of henan province in 2013(*.xls), and the administrative area of henan province(henan.shp). (ZIP) [file pone.0174543.s001.zip › Statistical yearbook of henan province/0801.xls]

## Sheet: Sheet1
8-1 能源生产总量及构成
Total Production of Energy and Its Composition
	能源生产总量	占能源生产总量的比重 (%)
年 份	(万吨标准煤)	As Percentage of Total Energy Production
Year	Total Energy Production	原 煤	原 油	天然气	水 电
	(10 000 tons of SCE)	Coal	Crude Oil	Natural Gas	Electricity
1978	4434	93.7	5.4		0.9
1979	4536	91.9	7.1		1
1980	4402	91.3	7.5	0.1	1.1
1981	4760	87.4	11.1	0.5	1
1982	4998	85.3	12.8	0.7	1.2
1983	5456	83.8	14.1	0.9	1.2
1984	5981	82.8	15.3	0.9	1
1985	6909	81.5	16.4	1.2	0.9
1986	7261	80.3	17.3	1.6	0.8
1987	7361	79.3	18.1	1.9	0.7
1988	7624	78.6	18.3	2.3	0.8
1989	8031	80	17	2.2	0.8
1990	8071	81.3	15.6	2.3	0.8
1991	7999	81.9	15.2	2.2	0.7
1992	8058	82.8	14.4	2.1	0.7
1993	8037	83.7	13.6	1.9	0.8
1994	8085	85	12.1	2	0.9
1995	8454	87.5	10.2	1.6	0.7
1996	8757	88.1	9.6	1.6	0.7
1997	8558	87.9	9.8	1.7	0.6
1998	8080.14	87.4	10.3891	1.98227	0.208288
1999	6946.76	85.6	11.6274	2.46115	0.280131
2000	6590.75	83.7038	12.1857	2.75447	1.35599
2001	7238.43	84.0352	11.182	2.91223	1.87043
2002	8321.48	85.1618	9.75223	2.8251	2.2609
2003	10633.9	88.3101	7.3563	2.29982	2.03378
2004	13078.7	90.4	5.71723	1.72226	2.18057
2005	14521.8	91.3147	4.98925	1.84453	1.85142
2006	15002.1	91.6975	4.68575	1.65604	1.96073
2007	14604	91.84	4.75	1.44	1.98
2008	15487.4	92.6	4.39	1.2	1.77
2009	17002.3	93.43	3.99	0.78	1.8
2010	18672	92.7	3.8	0.5	3
2011	18297.5	92.2933	3.7906	0.363437	3.55271
2012	12665.7	89.6	4.8	0.526088	5.1
2013	13248	89.8996	5.1385	0.49495	4.467
注：电力折算标准煤数根据当年平均发电煤耗计算。
a)Data of Electricity is calculated by Average consume of coal on Power.
