# Supplementary material for: The coordinating evaluation and spatial correlation analysis of CSGC: A case study of Henan province, China
Source: PLoS One. 2017 Jun 8;12(6):e0174543. doi: 10.1371/journal.pone.0174543 (PMC5465871; doi:10.1371/journal.pone.0174543)
Supplement: S1 Dataset — This dataset includes the statistical yearbook of henan province in 2013(*.xls), and the administrative area of henan province(henan.shp). (ZIP) [file pone.0174543.s001.zip › Statistical yearbook of henan province/0802.xls]

## Sheet: Sheet1
8-2 能源消耗总量及构成
Total Consumption of Energy and Its Composition
	能源消耗总量	占能源消耗总量的比重 (%)
年 份	(万吨标准煤)	As Percentage of Total Energy Consumption
Year	Total Energy Consumption	煤 炭	石 油	天然气	水 电
	(10 000 tons of SCE)	Coal	Crude Oil	Natural Gas	Hydropower
1978	3353	92.3	6.8		0.9
1979	3228	92.1	6.9		1
1980	3389	91.6	7	0.2	1.2
1981	3612	91.3	6.9	0.6	1.2
1982	3560	91.1	6.5	0.9	1.5
1983	4035	90.9	6.5	1.1	1.5
1984	4474	91	6.5	1.2	1.3
1985	4618	89.9	7	1.8	1.3
1986	4709	88.3	8.4	2.2	1.1
1987	5006	88.4	8.4	2.2	1
1988	5292	87.7	8.8	2.5	1
1989	5112	87.7	8.7	2.3	1.3
1990	5206	87.8	8.4	2.6	1.2
1991	5363	88.3	8.5	2.2	1
1992	5583	88.4	8.4	2.3	0.9
1993	5862	88.2	8.8	2	1
1994	6225	87.7	9	2.2	1.1
1995	6473	87.6	9.6	1.8	1
1996	6654	87.5	9.8	1.7	1
1997	6711	87.8	9.6	1.7	0.9
1998	7244	87.6	9.8	1.6	1
1999	7380	87.5	9.8	1.7	1
2000	7919	87.6	9.6	1.7	1.1
2001	8367	87	9.5	1.9	1.6
2002	9005	86.6	9.3	2	2.1
2003	10595	86.7	9.4	1.9	2
2004	13074	86.6	9.2	2	2.2
2005	14625	87.2	8.7	2.2	1.9
2006	16234	87.4	8	2.5	2.1
2007	17837.8	87.7	7.9	2.5	1.9
2008	18976.4	87.2	8	2.6	2.2
2009	19751.2	87	7.9	2.8	2.3
2010	21437.8	84.3	9	3	3.7
2011	23061	83.5	9.8	3.3	3.4
2012	23647.2	80.2	10.3	4.2	5.3
2013	24755.9	80.8	11.2982	4.26236	3.6
