# Supplementary material for: The coordinating evaluation and spatial correlation analysis of CSGC: A case study of Henan province, China
Source: PLoS One. 2017 Jun 8;12(6):e0174543. doi: 10.1371/journal.pone.0174543 (PMC5465871; doi:10.1371/journal.pone.0174543)
Supplement: S1 Dataset — This dataset includes the statistical yearbook of henan province in 2013(*.xls), and the administrative area of henan province(henan.shp). (ZIP) [file pone.0174543.s001.zip › Statistical yearbook of henan province/0803.xls]

## Sheet: Sheet1
8-3 能源生产弹性系数
Elasticity Ratio of Energy Production
	能源生产比	电力生产比	生产总值比	能源生产	电力生产
	上年增长 (%)	上年增长 (%)	上年增长 (%)	弹性系数	弹性系数
年 份	Growth Rate of	Growth Rate of	Growth Rate of	Elasticity Ratio	Elasticity Ratio
	Energy Production	Electricity	Gross Domestic	of Energy	of Electricity
Year	over Preceding Year	Production over	Product(GDP) over	Production	Production
		Preceding Year	Preceding Year
	(%)	(%)	(%)
1980	-3		15.4
1981	8.1	13.6	7.8	1.04	1.74
1982	5	4.1	4.3	1.16	0.95
1983	9.2	5.6	23.8	0.39	0.24
1984	9.6	5.8	10.1	0.95	0.57
1985	15.5	5.3	13.5	1.15	0.39
1986	5.1	12.3	4.6	1.11	2.67
1987	1.4	12	15	0.09	0.8
1988	3.6	0.1	9.8	0.37	0.01
1989	5.3	5.6	4.4	1.2	1.27
1990	0.5	5.4	4.5	0.11	1.2
1991	-0.9	11.3	6.9		1.64
1992	0.7	16.2	13.7	0.05	1.18
1993	-0.3	8.8	15.8		0.56
1994	0.6	10.3	13.8	0.04	0.75
1995	4.6	12.8	14.8	0.31	0.86
1996	3.6	8.5	13.9	0.258993	0.611511
1997	-2.3	6.2	10.4		0.596154
1998	-5.58378	0.0348747	8.8		0.00396303
1999	-14.0267	4.42437	8.1		0.546219
2000	-5.12484	6.64067	9.5		0.699018
2001	9.82711	12.8086	9	1.0919	1.42318
2002	14.9625	14.4436	9.5	1.575	1.52038
2003	27.7883	12.7331	10.7	2.59704	1.19001
2004	22.991	24.2403	13.7	1.67818	1.76936
2005	11.034	11.3278	14.2	0.777044	0.797732
2006	3.30709	12.6168	14.4	0.229659	0.876168
2007	-2.7	19.9	14.6		1.36
2008	6.05	2.2	12.1	0.5	0.18
2009	9.78	4.9	10.9	0.897248	0.449541
2010	9.8	10.4	12.5	0.78	0.83
2011	-2	13.77	11.9		1.15714
2012	-7.54	1.86	11.5		0.165
2013	4.59	8.26	9	0.51	0.92
