# Supplementary material for: The coordinating evaluation and spatial correlation analysis of CSGC: A case study of Henan province, China
Source: PLoS One. 2017 Jun 8;12(6):e0174543. doi: 10.1371/journal.pone.0174543 (PMC5465871; doi:10.1371/journal.pone.0174543)
Supplement: S1 Dataset — This dataset includes the statistical yearbook of henan province in 2013(*.xls), and the administrative area of henan province(henan.shp). (ZIP) [file pone.0174543.s001.zip › Statistical yearbook of henan province/0804.xls]

## Sheet: Sheet1
8-4 能源消费弹性系数
Elasticity Ratio of Energy Consumption
	能源消费比	电力消费比	生产总值比	能源消费	电力消费
	上年增长 (%)	上年增长 (%)	上年增长 (%)	弹性系数	弹性系数
年 份	Growth Rate of	Growth Rate of	Growth Rate of	Elasticity Ratio	Elasticity Ratio
	Energy Consumption	Electricity	Gross Domestic	of Energy	of Electricity
Year	over Preceding Year	Consumption over	Product(GDP)over	Consumption	Consumption
		Preceding Year	Preceding Year
	(%)	(%)	(%)
1980	5		15.4	0.324675
1981	6.6	5.6	7.8	0.846154	0.717949
1982	-1.4	32.3	4.3		7.51163
1983	13.3	-3.2	23.8	0.558824
1984	10.9	6.5	10.1	1.07921	0.643564
1985	3.2	5.6	13.5	0.237037	0.414815
1986	2	7	4.6	0.434783	1.52174
1987	6.3	10.6	15	0.42	0.706667
1988	5.7	12.1	9.8	0.581633	1.23469
1989	-3.4	9.8	4.4		2.22727
1990	1.8	2.2	4.5	0.4	0.488889
1991	3	9.3	6.9	0.434783	1.34783
1992	4.1	15.7	13.7	0.29927	1.14599
1993	5	7.5	15.8	0.32	0.47
1994	6.2	8.8	13.8	0.45	0.64
1995	4	13.2	14.8	0.27	0.89
1996	2.8	8.3	13.9	0.201439	0.597122
1997	0.9	6.5	10.4	0.0865385	0.625
1998	7.94929	-0.517405	8.8	0.903329	-0.058796
1999	1.87628	3.41755	8.1	0.23164	0.42192
2000	7.30309	6.77439	9.5	0.768746	0.713094
2001	5.65728	12.6515	9	0.628587	1.40573
2002	8.22278	14.7388	9.5	0.865556	1.55145
2003	17.0072	13.7005	10.7	1.58946	1.28042
2004	23.3978	22.2891	13.7	1.70787	1.62694
2005	11.8632	7.58155	14.2	0.835439	0.533912
2006	10.99	10.5745	14.4	0.764634	0.73434
2007	9.89	21.5	14.6	0.68	1.47
2008	6.38	12	12.1	0.53	0.99
2009	4.1	5.61	10.9	0.376147	0.514679
2010	8.5	13.1	12.5	0.68	1.05
2011	7.6	12.96	11.9	0.638655	1.08908
2012	2.54	3.33205	11.5	0.22	0.29
2013	4.69	5.5	9	0.52	0.61
