# Supplementary material for: The coordinating evaluation and spatial correlation analysis of CSGC: A case study of Henan province, China
Source: PLoS One. 2017 Jun 8;12(6):e0174543. doi: 10.1371/journal.pone.0174543 (PMC5465871; doi:10.1371/journal.pone.0174543)
Supplement: S1 Dataset — This dataset includes the statistical yearbook of henan province in 2013(*.xls), and the administrative area of henan province(henan.shp). (ZIP) [file pone.0174543.s001.zip › Statistical yearbook of henan province/0805.xls]

## Sheet: Sheet1
8-5 能源加工转换效率
Efficiency of Energy Conversion
单位：％				(%)
年 份 Year	总效率 Total Efficiency	发电及供热	炼 焦 Coking	炼 油 Petroleum Refining
		Electricity Generation and
		Heating by Power Stations
1995	59.73	33.58	93.35	96.93
1996	61.21	35.64	91.9	97.71
1997	61.61	36.27	94.79	95.69
1998	67.8432	35.41	99.404	99.404
1999	63.5699	36.5377	95.4397	95.4397
2000	61.7821	36.0312	96.7054	96.7054
2001	61.2575	35.4857	96.0645	96.0645
2002	59.4734	36.3589	98.3098	98.3098
2003	58.3408	34.3443	97.8958	97.8958
2004	58.3643	33.4487	94.3819	94.3819
2005	60.9718	34.1845	96.8116	96.8116
2006	64.9365	36.1029	99.0836	99.0836
2007	66.22	38.1	89.43	99.67
2008	65.96	39.49	91.89	95.43
2009	70.15	39.62	91.97	99.16
2010		40.85	93.24	87.14
2011	72.55	39.75	91.22	92.4
2012		39.9092	91.628	93.3996
2013		40.01	92	96.1
