# Supplementary material for: The coordinating evaluation and spatial correlation analysis of CSGC: A case study of Henan province, China
Source: PLoS One. 2017 Jun 8;12(6):e0174543. doi: 10.1371/journal.pone.0174543 (PMC5465871; doi:10.1371/journal.pone.0174543)
Supplement: S1 Dataset — This dataset includes the statistical yearbook of henan province in 2013(*.xls), and the administrative area of henan province(henan.shp). (ZIP) [file pone.0174543.s001.zip › Statistical yearbook of henan province/0806.xls]

## Sheet: Sheet1
8-6 综合平衡表
Overall Energy Balance Sheet
单位：万吨标准煤										(10 000 tons of SCE)
项 目	Item	2005	2006	2007	2008	2009	2010	2011	2012	2013
可供量	Total Energy Available for Consumption	13450.8	12492.3	13317.7	13556.3	14247.2	20144.7	21590.4	19963	22166.9
一次能源生产量	Primary Energy Output	14521.8	15002.1	14603.6	15487.4	17002.3	18671.7	18297.5	12665.7	13247.6
外省(区、市)调入量	Transfer in from other province	3174.58	4423.05	4328.71	1430.84	5931.87	10899.1	14433.1	10350.4	13722.9
进口量	Imports	380.965	414.337	322.864	275.72	358.579	522.768	465.724	745.201	690.014
本省(区、市)调出量(－)	Transfer to other province	5214.61	7612.08	6428.44	6657.88	9528.84	10243.4	11686.9	3753.13	5568.57
出口量(-)	Exports (-)				661.59	0.400008
年初年末库存差额	Stock Changes in the Year	519.069	45.0806	214.363	-8.51517	-59.0327	-75.4677	81.0013	-45.1995	74.8882
年初库存量	inventories in the beginning of the year	1021.96	1204.57	1299.43	1085.07	1093.58	1356.49	1425.05	1285.37	1328.11
年末库存量(-)	inventories in the end of the year	502.887	1159.49	1085.07	1093.58	1152.61	1431.96	1344.05	1330.57	1253.23
消费量	Total Energy Consumption	14624.6	16233.5	17837.8	18976.3	19751.2	21437.8	23061.9	23647.1	24755.9
在总量中：	Consumption by Sector
农、林、牧、渔业	Agriculture, Forestry, Animal Husbandry, Fishery	461.168	482.962	471.606	485.44	496.668	545.04	644.55	696.675	740.151
工 业	Industry	11484.9	12984.3	14519.1	15497.3	16052.5	16412.3	17558.7	17385.7	18119.1
建筑业	Construction	65.4489	68.3527	68.6666	69.2391	90.9682	130.272	168.963	169.94	198.1
交通运输、仓储和邮政业	Transport, Storage and Post	649.93	673.041	772.279	802.426	875.725	1340.6	1288.68	1418.56	1467.14
批发、零售业和住宿、餐饮业	Wholesale and Retail Trades, Hotels and Catering Services	164.077	180.986	175.353	182.354	210.95	251.297	379.871	455.241	487.799
其他	Other Sectors	227.576	246.899	248.405	276.819	277.993	343.895	485.563	575.677	666.338
生活消费	Household Consumption	1571.46	1596.65	1581.74	1661.97	1745.83	2044.23	2535.57	2945.31	3077.32
在总量中：	Consumption by Usage
终端消费	End-use Consumption	13653.9	15224.9	16679.1	17447.7	18453.9	20037.8	21899.8	23000.9	23972.7
#工业	Industry	10524.2	11984.5	13369	13970.2	14755.8	15721.1	16396.6	16739.5	17335.9
加工转换损失	Losses During the Process of Energy Conversion	551.721	617.779	706.129	1082.78	837.055	633.355	799.36	390.471	459.427
#火力发电损失	Power Generation		0.320032		0.757692				8.81073e-13
供热损失	Heating					0.621696	234.936	206.376	205.514	207.234
洗选煤损失	Coal cleaning	264.476	321.74	373.165	728.227	580.557	368.948	230.693	176.05	213.717
炼焦损失	Coking	196.014	240.982	249.405	202.632	195.899	201.58	298.368	238.376	238.751
炼油及煤制油损失	Petroleum Refining	30.4616	15.2246	3.27382	44.3661	9.24815	3.86781	101.169	99.2748	51.5718
制气损失	Gas Production	-47.2346	39.0064	79.3605	105.563	41.4032	25.7022	10.3443	8.76218	7.83447
煤制品加工损失	Coal products processing	4.18	0.506616	0.92367	1.23117	9.32677	1.56883		0.130992	1.12744
回收能	Recovery of Energy							-47.9546	-337.637	-260.809
损失量	Energy Losses	418.994	390.758	452.576	445.774	460.298	396.529	362.735	255.772	323.779
平衡差额	Balance	-1173.76	-3741.18	-4520.06	-5419.99	-5504.08	-1293.01	-1471.46	-3684.12	-2589.06
