# Supplementary material for: The coordinating evaluation and spatial correlation analysis of CSGC: A case study of Henan province, China
Source: PLoS One. 2017 Jun 8;12(6):e0174543. doi: 10.1371/journal.pone.0174543 (PMC5465871; doi:10.1371/journal.pone.0174543)
Supplement: S1 Dataset — This dataset includes the statistical yearbook of henan province in 2013(*.xls), and the administrative area of henan province(henan.shp). (ZIP) [file pone.0174543.s001.zip › Statistical yearbook of henan province/0807.xls]

## Sheet: Sheet1
8-7 分行业能源消费总量(2013年)
Energy Consumption by Sector (2013)
行 业	Sector	综合能源消费量	煤炭消费总量	电力消费总量
		(万吨标煤)	(万吨)	(亿千瓦时)
		Overall Energy	Coal	Power
		Consumption	Consumption	Consumption
		(10 000 tons of SCE)	(10 000 tons)	(100 million kwh)
消 费 总 量	Total	24755.9	26569.7	3109.06
农、林、牧、渔业	Farming, Forestry,animal Husbandry and Fishery	740.151	142.318	113.209
工业	Industry	18119.1	25271.5	2237.96
采矿业	Mining	1651.56	3121.74	218.08
煤炭开采和洗选业	Mining and Washing of Coal	1167.36	3016.48	157.61
石油和天然气开采业	Extraction of Petroleum and Natural Gas	203.135	27.65	20.51
黑色金属矿采选业	Mining of Ferrous Metal Ores	37.0674	4.12	7.86
有色金属矿采选业	Mining of Non-ferrous Metal Ores	100.461	8.32	21.02
非金属矿采选业	Mining and Processing of Nonmetal Ores	72.4516	53.89	8.53
开采辅助活动	Mining Auxiliary	71.0847	11.28	2.55
其他采矿业	Mining of Other Ores n.e.c
制造业	Manufacturing	14217.3	10810.4	1561.52
农副食品加工业	Processing of Food from Agricultural Products	360.463	137.04	60.42
食品制造业	Manufacture of Foods	231.953	130.88	23.77
酒、饮料和精制茶制造业	Manufacture of Wine, drinks and refined tea	206.835	127.81	24.9
烟草制造业	Manufacture of Tobacco	12.2134	2.46	1.77
纺织业	Manufacture of Textile	325.954	60.14	76.65
纺织服装、服饰业	Manufacture of Textile Wearing,Apparel	41.3596	14.42	7.64
皮革、毛皮、羽毛及其	Manufacture of Leather, Fur,
制品和制鞋业	Featherand Its Products,Shoemaking	66.8864	32.12	7.28
木材加工及木、竹、藤、	Processing of Timbers, Manufacture of Wood,
棕、草制品业	Bamboo, Rattan, Palm, and Straw Products	99.7171	33.02	12.87
家具制造业	Manufacture of Furniture	24.4766	8.11	4.57
造纸及纸制品业	Manufacture of Paper and Paper Products	435.425	272.74	46.61
印刷和记录媒介复制业	Printing,Reproduction of Recording Media	24.909	8.42	4.81
文教、工美、体育和娱乐	Manufacture of Cultural and educational supplies,
用品制造业	industrial, sporting and entertainment	38.1059	7.02	6.25
石油加工、炼焦及	Processing of Petroleum ,Coking,
核燃料加工业	Processing of Nucleus Fuel	462.11	3421.58	22.76
化学原料及化学制品制造业	Manufacture of Chemical Raw Material
	and Chemical Products	2712.11	1951.24	134.53
医药制造业	Manufacture of Medicines	226.047	122.44	26.22
化学纤维制造业	Manufacture of Chemical Fiber	83.852	51.65	7.33
橡胶和塑料制品业	Manufacture of Rubber and Plastic	162.731	87.72	25.29
非金属矿物制品业	Manufacture of Non-metallic Mineral Products	2622.96	1453.67	272.83
黑色金属冶炼和压延加工业	Manufacture and Processing of Ferrous Metals	2942.41	1141.71	206.1
有色金属冶炼及压延加工业	Manufacture and Processing of Non-ferrous Metals	2152.32	1606.94	409.26
金属制品业	Manufacture of Metal Products	110.853	20.37	22.36
通用设备制造业	Manufacture of General Purpose Machinery	226.61	34.09	52.19
专业设备制造业	Manufacture of Special Purpose Machinery	165.617	28.55	34.29
汽车制造业	Manufacture of Automobile	185.912	26.29	33.46
铁路、船舶、航空航天和	Manufacture of Railway, shipbuilding, aerospace,
其他运输设备制造业	and other transportation equipment	45.8329	16.01	6.8
电气机械及器材制造业	Manufacture of Electrical Machinery and Equipment	70.8976	1.78	19.55
计算机、通信和其他电子	Manufacture of Computer Communication Equipment ,
设备制造业	and Other Electronic Equipment	16.6271	1.84	4.11
仪器仪表制造业	Manufacture of Measuring Instrument	17.1848	0.25	4.11
其他制造业	Manufacture of others	5.33925	1.34	0.92
废弃资源综合利用业	Comprehensive utilization of waste materials	1.32147		0.25
金属制品、机械和设备修理业	Repairing of Metal products, machinery and equipment	138.267	8.7	1.62
电力、燃气及水的生产	Production and Distribution of Electricity,
和供应业	Gas and Water	2250.24	11339.4	458.36
电力、热力生产和供应业	Production and Supply of Electric
	Power and Heat Power	2184.38	11230.5	449.14
燃气生产和供应业	Production and Distribution of Gas	51.0049	108.45	5.06
水的生产和供应业	Production and Distribution of Water	14.8506	0.54	4.16
建筑业	Construction	198.099	25.78	22.9
交通运输、仓储和邮政业	Traffic,transport, storage and post	1467.14	8.32	61.14
批发和零售业、住宿和餐饮业	Wholesale and retail trade, Accommodation
	and Restaurants	487.799		100.416
其他行业	Others	666.338	62.44	162.017
生活消费	Residential Consumption	3077.32	1059.3	411.422
