# Supplementary material for: The coordinating evaluation and spatial correlation analysis of CSGC: A case study of Henan province, China
Source: PLoS One. 2017 Jun 8;12(6):e0174543. doi: 10.1371/journal.pone.0174543 (PMC5465871; doi:10.1371/journal.pone.0174543)
Supplement: S1 Dataset — This dataset includes the statistical yearbook of henan province in 2013(*.xls), and the administrative area of henan province(henan.shp). (ZIP) [file pone.0174543.s001.zip › Statistical yearbook of henan province/0808.xls]

## Sheet: Sheet1
8-8 平均每天能源消费量
Average Daily Energy Consumption by Variety
能源品种	Item	1995	2000	2005	2008	2009	2010	2011	2012	2013
合计 (万吨标准煤)	Total (10 000 tons of SCE)	17.7329	21.6955	40.0674	51.46	54.87	59.55	64.06	64.7866	67.82
原煤 (万吨)	Coal (10 000 tons)	23.3328	26.5773	55.385	73.41	81.7	82.82	92.7489	84.3987	72.79
焦炭 (万吨)	Coke (10 000 tons)	1.07723	1.16918	2.7243	4.08	4.01	4.82	5.70176	6.08748	4.98
原油 (万吨)	Crude Oil (10 000 tons)	1.10126	1.67282	1.83238	1.93	2.18	2.32	2.43	2.76718	2.64
汽油 (万吨)	Gasoline (10 000 tons)	0.390548	0.331123	0.642575	0.53	0.55	0.83	0.996	1.16963	1.53
煤油 (万吨)	Kerosene (10 000 tons)	0.0449863	0.0392877	0.0381096	0.05	0.07	0.09	0.14	0.146275	0.13
柴油 (万吨)	Diesel Oil (10 000 tons)	0.369342	0.424712	0.902658	1.49	1.46	1.56	1.84	2.02245	2.13
燃料油 (万吨)	Fuel Oil (10 000 tons)	0.144904	0.157671	0.214959	0.13	0.07	0.05	0.116	0.036046	0.03
天然气 (亿立方米)	Natural Gas (100 million cu.m)	0.0256712	0.0307671	0.0649589	0.1	0.12	0.13	0.15	0.20168	0.22
电力 (亿千瓦小时)	Electricity (100 million kwh)	1.5657	1.96608	3.80134	5.73	6.32	6.84	7.84	8.01699	8.52
