# Supplementary material for: The coordinating evaluation and spatial correlation analysis of CSGC: A case study of Henan province, China
Source: PLoS One. 2017 Jun 8;12(6):e0174543. doi: 10.1371/journal.pone.0174543 (PMC5465871; doi:10.1371/journal.pone.0174543)
Supplement: S1 Dataset — This dataset includes the statistical yearbook of henan province in 2013(*.xls), and the administrative area of henan province(henan.shp). (ZIP) [file pone.0174543.s001.zip › Statistical yearbook of henan province/0809.xls]

## Sheet: Sheet1
8-9 人均生活能源消费量
Average Daily Energy Consumption for Non-Production Purpose
能源品种	Item	1995	2000	2005	2008	2009	2010	2011	2012	2013
平均每人生活消费	Average Daily Energy
能源(千克标准煤)	Consumption (kg of SCE)	112.972	121.27	161.291	176.899	184.588	216.412	269.828	313.431	326.92
原煤 (千克)	Coal (kg)	119.763	95.3592	112.902	101.118	101.389	75.9051	88.7517	102.48	112.5
液化石油气 (千克)	Liquefied Petroleum gas (kg)	0.914607	2.18267	2.62137	2.26291	2.27744	3.40462	5.39534	8.70916	8.08
天然气 (立方米)	Natural Gas (cu.m)	2.62577	2.00254	5.49112	3.19319	4.11292	6.44717	9.68394	10.7481	11.79
热力 (百万千焦)	Heat power (million kJ)	0.0182248	0.091121	0.173355	0.288516	0.204272	0.236714	0.280728	0.367802	0.4
电力 (千瓦小时)	Electricity (kwh)	46.282	80.0487	128.913	211.559	247.05	288.196	365.649	418.325	437.08
注：2007年以后使用常住人口计算人均生活能源消费量。
a)Per capita energy consumption is calculated on resident population since 2007.
