# Supplementary material for: The coordinating evaluation and spatial correlation analysis of CSGC: A case study of Henan province, China
Source: PLoS One. 2017 Jun 8;12(6):e0174543. doi: 10.1371/journal.pone.0174543 (PMC5465871; doi:10.1371/journal.pone.0174543)
Supplement: S1 Dataset — This dataset includes the statistical yearbook of henan province in 2013(*.xls), and the administrative area of henan province(henan.shp). (ZIP) [file pone.0174543.s001.zip › Statistical yearbook of henan province/0810.xls]

## Sheet: Sheet1
8-10 规模以上工业企业分品种能源购进、消费及库存(2013年)
Purchase, Consume, and Stock of Energy in above Designated Size Industrial Enterprises by Catalog (2013)
项 目	Item	年 初	购进量		消费量			年末
			Purchase Capacity			工业	非工业
		库 存	实物量	金额		生产消费	生产消费	库存
				(亿元)
		Stock	Material	Amount	Total	Consump-	Consumptin	Stock
		of Year	Object	of Money	Energy	tin of	of Industry	of
		Beginning	Capacity	(10 000	Consump-	Industry	Nonindustry	Year
				yuan)	tion	Production	Production	End
原煤(万吨)	Coal (10 000tons)	1038.04	28737.3	1729.3	30209.6	30148.9	60.7287	1247.93
洗精煤(万吨)	Clean Coal ( 10 000tons)	70.732	3437.41	391.529	3628.05	3628.05		74.463
其他洗煤(万吨)	Other Clean Coal (10 000tons)	30.3132	144.81	2.39956	201.792	201.731	0.0613	14.0249
煤制品(万吨)	Coal Products (10 000tons)	0.102273	22.3594	1.82142	20.88	20.8701	0.00988	1.58181
焦炭(万吨)	Coke (10 000tons)	32.2642	1033.42	142.625	1326.49	1326.48	0.0055	33.3866
其他焦化产品(万吨)	Other Coking Products (10 000 tons)	0.189439	7.90904	1.00875	15.4872	15.4867	0.0005	0.414745
焦炉煤气(亿立方米)	Coking Gas (100 million cu.m)		6.38318	3.02962	23.1349	22.8894	0.245475
高炉煤气(亿立方米)	Blast furnace Gas (100 million cu.m)		0.822753	0.18623	252.529	252.529
其他煤气(亿立方米)	Other Gas (100 million cu.m)		15.4136	9.75837	43.0105	43.0089	0.001523
天然气(亿立方米)	Natural Gas (100 million cu.m)	0.069004	59.9421	131.692	61.4683	61.3356	0.132636	0.016284
液化天然气(亿吨)	Liquefied Gas (100 million cu.m)	0.0025	2.44715	0.977186	2.44445	2.44311	0.00134	0.0036
原油(万吨)	Crude Oil (10 000 tons)	30.3512	732.521	402.378	893.815	893.813	0.00261	31.7565
汽油(万吨)	Gasoline (10 000 tons)	0.163875	38.2231	29.3953	38.994	34.2438	4.75025	0.057158
煤油(万吨)	Kerosene (ton)	0.033939	0.945509	0.746608	0.973202	0.853523	0.11968	0.012637
柴油(万吨)	Diesel Fuel Oil (10 000 tons)	2.03762	66.5791	46.916	72.7238	68.2411	4.48268	1.77835
燃料油(万吨)	Fuel Oil (10 000 tons)	1.93306	2.71727	1.07176	12.1045	12.0934	0.0111	1.3445
液化石油气(万吨)	Liquefied Petroleum Gas (10 000 tons)	0.179169	8.9279	5.60626	9.21476	9.21278	0.001977	0.103972
炼厂干气(万吨)	Net Gas of Plant (10 000 tons)		1.98109	0.794238	27.5749	27.5749
其他石油制品(万吨)	Other Petroleum Products (10 000 tons)	2.46223	97.0544	47.0037	129.119	129.119	0.00013	2.39937
热力(万百万千焦)	Heat (10 billion kilo-joule)		6818.69	60.5605	13631.5	13582.6	48.8976
电力(亿千瓦时)	Power (100 millin kwh)		1928.38	1203.04	2251.77	2237.45	14.3226
其他燃料(万吨标准煤)	Other Fuel (10 000 tons of SCE)	0.323828	4.13421	0.377963	5.50431	5.47213	0.032175	0.062724
