# Supplementary material for: The coordinating evaluation and spatial correlation analysis of CSGC: A case study of Henan province, China
Source: PLoS One. 2017 Jun 8;12(6):e0174543. doi: 10.1371/journal.pone.0174543 (PMC5465871; doi:10.1371/journal.pone.0174543)
Supplement: S1 Dataset — This dataset includes the statistical yearbook of henan province in 2013(*.xls), and the administrative area of henan province(henan.shp). (ZIP) [file pone.0174543.s001.zip › Statistical yearbook of henan province/0811.xls]

## Sheet: Sheet1
8-11 规模以上工业企业分行业主要能源消费量(2013年)
Consumption of Main Energy Sources in above Designated Size Industrial Enterprises by Industrial Sector (2013)
行 业	Sector	综合能源消费量
		(万吨标准煤)	原 煤	焦 炭	原 油	柴 油	燃料油	热 力	电 力
			(万吨)	(万吨)	(万吨)	(万吨)	(万吨)	(万百万	(亿千瓦时)
					Crude	Diesel	Fuel	千焦)
		Total Energy	Coal	Gas	Oil	Fuel Oil	Oil	Heat	Electricity
		Consumption	(10 000	(10 000	(10 000	(10 000	(10 000	(10 billion	(100 million kwh)
		(10 000 tons of SCE)	tons)	tons)	tons)	tons)	tons)	Kilo Joule)
总计	Industry	15447.2	30209.6	1326.49	893.815	72.7238	12.1045	13631.5	2251.77
采矿业	Mining	1444.76	11287.5	7.09214	164.639	41.4556	8.76853	2453.78	218.076
煤炭开采和洗选业	Mining and Washing of Coal	1151.84	11196.9	6.0485	0.042661	2.89942		551.139	157.606
石油和天然气开采业	Extraction of Petroleum and Natural Gas	127.771	28.438		164.518	8.54651	8.7554	970.225	20.5106
黑色金属矿采选业	Mining of Ferrous Metal Ores	16.3928	4.12179			2.09547			7.85856
有色金属矿采选业	Mining of Non-ferrous Metal Ores	46.3603	8.32305	1.04364		6.11971			21.0173
非金属矿采选业	Mining and Processing of Nonmetal Ores	48.2317	38.4525			1.58674	0.013125	497.83	8.53069
开采辅助活动	Mining Auxiliary	54.1652	11.2833		0.078776	20.2078		434.589	2.55272
其他采矿业	Mining of Other Ores n.e.c
制造业	Manufacturing	9491.09	7574.56	1319.39	729.161	27.7486	2.64516	10284.9	1807.27
农副食品加工业	Processing of Food from Agricultural Products	194.318	138.858	0.78	0.212598	1.48426	0.000155	352.809	60.4234
食品制造业	Manufacture of Foods	145.897	135.331	0.123		2.65014		272.481	23.7724
酒、饮料和精制茶制造业	Manufacture of Wine, drinks and refined tea	125.993	127.974	0.0623		0.337405		74.0741	24.9
烟草制造业	Manufacture of Tobacco	7.57813	2.46111			0.058374		38.5113	1.7697
纺织业	Manufacture of Textile	146.631	60.1418			0.749433	0.00163	103.659	76.6527
纺织服装、服饰业	Manufacture of Textile Wearing,Apparel	21.5305	14.4179	0.02346		0.176231		12.6734	7.6395
皮革、毛皮、羽毛及其制品	Manufacture of Leather, Fur, Feather
和制鞋业	and Its Products,Shoemaking	43.6945	30.99	0.12293		0.17182		84.5629	7.2845
木材加工及木、竹、藤、	Processing of Timbers, Manufacture of Wood,
棕、草制品业	Bamboo, Rattan, Palm, and Straw Products	49.1301	33.1824	0.1851		0.831935			12.8732
家具制造业	Manufacture of Furniture	12.6678	8.1141		0.00089	0.551991			4.56822
造纸及纸制品业	Manufacture of Paper and Paper Products	281.309	274.308		0.02505	0.522139	0.026036	867.708	46.6074
印刷和记录媒介复制业	Printing,Reproduction of Recording Media	12.2889	8.41975			0.068198		2.9257	4.80814
文教、工美、体育和娱乐用品制造业	Manufacture of Cultural and educational supplies,
	industrial, sporting and entertainment	23.0729	7.09267	0.0863		0.220821		109.995	6.24848
石油加工、炼焦及核燃料加工业	Processing of Petroleum ,Coking,
	Processing of Nucleus Fuel	436.105	978.881	0.0002	728.784	0.893406	0.045275	780.796	22.7634
化学原料及化学制品制造业	Manufacture of Chemical Raw Material
	and Chemical Products	1827.26	1757.94	45.2998		1.30418	0.6895	2854.9	254.531
医药制造业	Manufacture of Medicines	139.346	120.837	0.230307	0.0002	0.416034		216.423	26.2241
化学纤维制造业	Manufacture of Chemical Fiber	51.1033	51.6506	0.0205		0.033478	0.0463	46.2039	7.32879
橡胶和塑料制品业	Manufacture of Rubber and Plastic	100.792	87.3851	0.3382	0.0009	0.553514	0.010252	332.827	25.2904
非金属矿物制品业	Manufacture of Non-metallic Mineral Products	1693.93	1450.88	86.1419	0.00153	5.13894	1.19788	91.8633	272.832
黑色金属冶炼和压延加工业	Manufacture and Processing of Ferrous Metals	1711.84	287.284	1054.69		3.33663		0.0015	206.103
有色金属冶炼及压延加工业	Manufacture and Processing of Non-ferrous Metals	1891.12	1847.79	62.6353		2.62919	0.529276	3729.37	509.264
金属制品业	Manufacture of Metal Products	57.7838	20.3522	8.67405	0.00044	0.205051		7.4483	22.3596
通用设备制造业	Manufacture of General Purpose Machinery	106.539	34.0411	9.16643	0.0215	1.06497		30.0371	52.1944
专业设备制造业	Manufacture of Special Purpose Machinery	84.6891	29.9554	7.52778	0.000271	1.76363	0.000638	115.477	34.2917
汽车制造业	Manufacture of Automobile	105.913	26.2696	38.7433	0.06798	1.16068	0.002004	5.61871	33.4643
铁路、船舶、航空航天和其他	Manufacture of Railway, shipbuilding, aerospace,
运输设备制造业	and other transportation equipment	20.424	6.8179	4.0942		0.442121		15.5347	6.80388
电气机械及器材制造业	Manufacture of Electrical Machinery and Equipment	150.983	18.9525	0.00688	0.0459	0.539176	0.0774	37.774	26.9133
计算机、通信和其他电子设备制造业	Manufacture of Computer Communication Equipment ,
	and Other Electronic Equipment	28.6367	1.78585			0.154441		61.5654	19.5547
仪器仪表制造业	Manufacture of Measuring Instrument	7.06934	1.84098	0.431		0.077315	0.018817	7.32185	4.11498
其他制造业	Manufacture of others	9.53127	9.24963	0.007779		0.073701		15.3982	4.52081
废弃资源综合利用业	Comprehensive utilization of waste materials	3.09281	1.34962			0.018818		10.3892	0.917064
金属制品、机械和设备修理业	Repairing of Metal products, machinery and equipment	0.827245				0.120612		6.5124	0.247281
电力、燃气及水的生产和供应业	Production and Distribution of Electricity,
	Gas and Water	4511.37	11347.6	0.0093	0.0149	3.51958	0.690807	892.897	226.43
电力、热力生产和供应业	Production and Supply of Electric
	Power and Heat Power	4448.18	11224.3		0.0149	3.44008	0.690807	419.142	216.213
燃气生产和供应业	Production and Distribution of Gas	56.2474	122.765			0.047376		473.429	5.06222
水的生产和供应业	Production and Distribution of Water	6.94098	0.5382	0.0093		0.032119		0.325952	5.15551
