# Supplementary material for: The coordinating evaluation and spatial correlation analysis of CSGC: A case study of Henan province, China
Source: PLoS One. 2017 Jun 8;12(6):e0174543. doi: 10.1371/journal.pone.0174543 (PMC5465871; doi:10.1371/journal.pone.0174543)
Supplement: S1 Dataset — This dataset includes the statistical yearbook of henan province in 2013(*.xls), and the administrative area of henan province(henan.shp). (ZIP) [file pone.0174543.s001.zip › Statistical yearbook of henan province/0812.xls]

## Sheet: Sheet1
8-12 规模以上工业分部门主要能源消费量(2013年)
Consumption of Main Energy Sources in above Designated Size Industrial Enterprises by Industrial Sector (2013)
部 门	Sector	综合能源消费量
		(万吨标准煤)	原 煤	焦 炭	原 油	柴 油	燃料油	热 力	电 力
		Total	(万吨)	(万吨)	(万吨)	(万吨)	(万吨)	(万百万	(亿千瓦时)
		Energy			Crude	Diesel	Fuel	千焦)
		Consumption	Coal	Gas	Oil	Fuel Oil	Oil	Heat	Electricity
		(10 000	(10 000	(10 000	(10 000	(10 000	(10 000	(10 billion	(100 million
		(tons of SCE)	tons)	tons)	tons)	tons)	tons)	Kilo Joule)	kwh)
全省总计	Total	15447.2	30209.6	1326.49	893.815	72.7238	12.1045	13631.5	2251.77
煤炭	Coal	1151.84	11196.9	6.0485	0.042661	2.89942		551.139	157.606
石油石化	Petroleum	284.945	87.3301		893.38	29.1097	8.80068	2174.65	34.4474
冶金	Metallurgy	2074.94	1232.05	1054.69		5.97885		10.9578	230.848
有色	coloured Coherer	1937.48	1856.12	63.6789		8.7489	0.529276	3729.37	530.281
建材	Construction material	1723.68	1461.01	86.4016	0.00197	6.82503	1.19944	99.3116	286.795
化工	Chymic Industry	1879.78	1812.56	45.627		1.37759	0.699752	3187.73	262.075
轻工	Light Industry	1045.2	808.49	8.53808	0.239438	6.57675	0.037751	2265.01	218.345
烟草	Smokables	7.57813	2.46111			0.058374		38.5113	1.7697
纺织	Weave	219.265	126.21	0.04396		0.959142	0.04793	162.536	91.6209
医药	Medication	141.131	121.174	0.230307	0.0002	0.579834		216.423	26.9106
机械	Machine	366.92	107.668	59.9696	0.135651	4.8645	0.098859	209.14	143.468
电子	Electron	28.6367	1.78585			0.154441		61.5654	19.5547
电力	Electric power	4347.81	10936		0.0149	3.40385	0.690807	418.686	213.447
其他	Other	238.021	459.834	1.26398		1.18742		506.51	34.6034
