# Supplementary material for: The coordinating evaluation and spatial correlation analysis of CSGC: A case study of Henan province, China
Source: PLoS One. 2017 Jun 8;12(6):e0174543. doi: 10.1371/journal.pone.0174543 (PMC5465871; doi:10.1371/journal.pone.0174543)
Supplement: S1 Dataset — This dataset includes the statistical yearbook of henan province in 2013(*.xls), and the administrative area of henan province(henan.shp). (ZIP) [file pone.0174543.s001.zip › Statistical yearbook of henan province/0813.xls]

## Sheet: Sheet1
8-13 各市规模以上工业企业分品种主要能源消费量(2013年)
Consumption of Main Energy Sources in above Designated Size Industrial Enterprises by Industrial Sector and City (2013)
市(县)	City(County)	综合能源消费量
		(万吨标准煤)	原 煤	焦 炭	原 油	柴 油	燃料油	热 力	电 力
		Total Energy	(万吨)	(万吨)	(万吨)	(万吨)	(万吨)	(万百万千焦)	(亿千瓦时)
		Consumption	Coal	Gas	Crude Oil	Diesel Fuel	Fuel Oil	Heat	Electricity
		(10 000	(10 000	(10 000	(10 000	Oil (10 000	(10 000	(10 billion	(100 million
		(tons of SCE)	tons)	tons)	tons)	tons)	tons)	Kilo Joule)	kwh)
全 省	Total	15447.2	30209.6	1326.49	893.815	72.7238	12.1045	13631.5	2251.77
省辖市	City
郑 州 市	Zhengzhou	2268.31	3679.02	43.1456	0.246241	5.46103	1.05705	1210.36	415.181
开 封 市	Kaifeng	470.591	622.337	30.7131	0.00089	2.62759		0.1153	58.5711
洛 阳 市	Luoyang	1615.69	2676.07	18.5455	719.284	4.33214	0.896288	1165.13	331.341
平 顶 山 市	Pingdingshan	1194.83	7012.15	65.4618	0.0009	3.93304	0.24943	1762.03	136.377
安 阳 市	Anyang	1591.87	1598.93	707.147		2.3017	0.0004	293.698	171.816
鹤 壁 市	Hebi	399.691	1815.78	0.503539	0.0121	0.814877		103.659	34.3132
新 乡 市	Xinxiang	984.473	1354.09	0.859645	0.0002	0.918692	0.0463	57.1526	134.803
焦 作 市	Jiaozuo	982.846	1576.65	25.7386		2.74194	0.854863	2856.75	181.095
濮 阳 市	Puyang	582.153	335.137	0.06927	104.153	22.6856	0.0256	1184.89	54.2525
许 昌 市	Xuchang	800.845	1333.96	22.6825	0.06834	3.51654	0.00803	865.482	72.2063
漯 河 市	Luohe	281.121	401.72	1.59357	0.02545	1.83663	0.07903	271.388	40.6262
三 门 峡 市	Sanmenxia	898.452	1810.12	5.00001		7.78586	0.02545	2128.44	111.593
南 阳 市	Nanyang	834.804	947.269	92.0438	69.9806	7.50737	8.77422	1367.82	162.167
商 丘 市	Shangqiu	634.132	2693.59	1.69895	0.042661	2.17071	0.01522	3.0829	131.552
信 阳 市	Xinyang	499.82	515.788	128.803		2.43739			46.6703
周 口 市	Zhoukou	151.654	146.834	1.36182		0.233708		163.2	38.9961
驻 马 店 市	Zhumadian	505.841	581.063	34.8752	0.001258	0.854417	0.072615	49.2043	64.7783
济 源 市	Jiyuan	750.107	1109.1	146.245		0.564587		149.139	65.4336
省直管县	Province Administrating County
巩义市	Gongyi	411.783	491.259	33.4617		0.218238	0.087927	0.0451	107.022
兰考县	Lankao	16.7153	11.0334	0.003	0.00089	2.03068			3.72932
汝州市	Ruzhou	198.738	1367.45	20.41		0.864215		56.8832	21.6657
滑县	Huaxian	10.8774	3.87054			0.033307			6.22944
长垣县	Changyuan	11.576	4.52089			0.044943			4.18335
邓州市	Dengzhou	32.7504	21.9335			0.0337			6.84105
永城市	Yongcheng	436.835	2398.76	0.009152	0.042661	0.98851	0.01522	1.083	77.164
固始县	Gushi	9.57721	1.0564	0.5429		0.004523			3.16659
鹿邑县	Luyi	14.3171	11.0001	0.0435		0.001274			2.50218
新蔡县	Xincai	3.46583	0.591238			0.04509			2.42387
