# Supplementary material for: The coordinating evaluation and spatial correlation analysis of CSGC: A case study of Henan province, China
Source: PLoS One. 2017 Jun 8;12(6):e0174543. doi: 10.1371/journal.pone.0174543 (PMC5465871; doi:10.1371/journal.pone.0174543)
Supplement: S1 Dataset — This dataset includes the statistical yearbook of henan province in 2013(*.xls), and the administrative area of henan province(henan.shp). (ZIP) [file pone.0174543.s001.zip › Statistical yearbook of henan province/0814.xls]

## Sheet: Sheet1
8-14 规模以上工业企业分行业水消费总量(2013年)
Computation of Water in above Designated Size Industrial Enterprises by Sector (2013)
单位：万吨							(10 000 tons)
行 业	Sector	取水总量					重复用水
			地表水	地下水	自来水	其它水
							Volume of
		Water	Groundwater	Surface-	tap water	others	Repeated
		consumption		water			Computation
总计	Total	346545	145632	138634	33259.5	29019.2	1.66902e+06
轻工业	Light Industry	178854	87871.9	77309.8	13349.9	322.17	22253.5
重工业	Heavy Industry	167691	57760.4	61323.8	19909.6	28697	1.64676e+06
采矿业	Mining	35240.5	6053.25	23916.7	2351.1	2919.49	28385.6
煤炭开采和洗选业	Mining and Washing of Coal	24982	662.44	19268.2	2133.81	2917.52	20849.3
石油和天然气开采业	Extraction of Petroleum and Natural Gas	3328.96	435.25	2884.35	9.36
黑色金属矿采选业	Mining of Ferrous Metal Ores	1432.65	1160.09	262.36	8.39	1.8	1143.86
有色金属矿采选业	Mining of Non-ferrous Metal Ores	3239.42	2484.81	720.58	33.92		6365
非金属矿采选业	Mining and Processing of Nonmetal Ores	1235.15	505.41	662.62	67.06		27.51
开采辅助活动	Mining Auxiliary	1022.32	805.24	118.52	98.56
其他采矿业	Mining of Other Ores n.e.c
制造业	Manufacturing	118494	29967.1	62074.4	22569.8	3882.76	720162
农副食品加工业	Processing of Food from Agricultural Products	8251.9	114.36	5361.89	2771.5	4.15	329.96
食品制造业	Manufacture of Foods	4311.03	35.06	3364.51	911.46		198.95
酒、饮料和精制茶制造业	Manufacture of Wine, drinks and refined tea	7022.66	701.53	4792.73	1519.36	9.04	819.71
烟草制造业	Manufacture of Tobacco	217.31		28.54	182.9	5.87	16.56
纺织业	Manufacture of Textile	3561.04	32.96	2902.34	625.03	0.71	5307.61
纺织服装、服饰业	Manufacture of Textile Wearing,Apparel	514.87	22.78	393.64	98.45		21.94
皮革、毛皮、羽毛及其制品和制鞋业	Manufacture of Leather, Fur, Feather and Its Products,Shoemaking	1120.82	53.53	994.31	45.58	27.4	63.01
木材加工及木、竹、藤、棕、草制品业	Processing of Timbers, Manufacture of Wood,Bamboo, Rattan, Palm, and Straw Products	501.09	43.21	375.78	82.11		10.61
家具制造业	Manufacture of Furniture	146.55	11.11	106.4	29.04
造纸及纸制品业	Manufacture of Paper and Paper Products	8900.08	1796.64	6400.66	693.06	9.71	3593.19
印刷和记录媒介复制业	Printing,Reproduction of Recording Media	169.77	5.99	98.52	65.26		1.99
文教、工美、体育和娱乐用品制造业	Manufacture of Cultural and educational supplies,industrial, sporting and entertainment	3330.21	1622.73	1605.49	101.99		10.06
石油加工、炼焦及核燃料加工业	Processing of Petroleum ,Coking,Processing of Nucleus Fuel	2794.8	754.42	926.68	422.79	690.91	55999.9
化学原料及化学制品制造业	Manufacture of Chemical Raw Material and Chemical Products	20192.8	5992.38	8830.48	3183.28	2186.68	347366
医药制造业	Manufacture of Medicines	5854.22	807.69	3171.41	1612.95	262.17	6631.27
化学纤维制造业	Manufacture of Chemical Fiber	2361.37	7.39	1333.91	1017.04	3.02	3628.52
橡胶和塑料制品业	Manufacture of Rubber and Plastic	1469.98	25.45	1085.35	168.93	190.25	7450.28
非金属矿物制品业	Manufacture of Non-metallic Mineral Products	11333.1	2248.53	6384.06	2642.45	58.06	9382.9
黑色金属冶炼和压延加工业	Manufacture and Processing of Ferrous Metals	8519.23	5037.68	1906.32	1338.68	236.55	189135
有色金属冶炼及压延加工业	Manufacture and Processing of Non-ferrous Metals	14841.5	10262.6	3877.4	605.97	95.54	76581.3
金属制品业	Manufacture of Metal Products	2022.9	43.65	1780.94	198.31		83.35
通用设备制造业	Manufacture of General Purpose Machinery	1171.92	18.52	613.27	466.77	73.36	2229.77
专业设备制造业	Manufacture of Special Purpose Machinery	4726.3	9.52	3881.95	824.06	10.77	4830.16
汽车制造业	Manufacture of Automobile	1083.45	47.67	610.08	411.4	14.3	5136.56
铁路、船舶、航空航天和其他	Manufacture of Railway, shipbuilding, aerospace,
运输设备制造业	and other transportation equipment	248.22	1.56	164.88	81.77		10.79
电气机械及器材制造业	Manufacture of Electrical Machinery and Equipment	1300.95	57.66	622.6	620.59		228.39
计算机、通信和其他电子设备制造业	Manufacture of Computer Communication Equipment ,and Other Electronic Equipment	1868.75	11.71	198.11	1655.84	3.09	285.13
仪器仪表制造业	Manufacture of Measuring Instrument	271.71	10.63	103.83	156.7	0.56	392.59
其他制造业	Manufacture of others	302.49	188.11	113.16	1.21		366.99
废弃资源综合利用业	Comprehensive utilization of waste materials	41.9	2.03	37.35	1.99	0.52	2.48
金属制品、机械和设备修理业	Repairing of Metal products, machinery and equipment	41.13		7.81	33.31		47.79
电力、燃气及水的生产和供应业	Production and Distribution of Electricity,Gas and Water	192810	109612	52642.6	8338.62	22217	920469
电力、热力生产和供应业	Production and Supply of Electric Power and Heat Power	50984.2	27504.7	7453.03	5009.57	11017	920248
燃气生产和供应业	Production and Distribution of Gas	557.52	338.51	31.42	187.58		220.95
水的生产和供应业	Production and Distribution of Water	141268	81768.8	45158.1	3141.47	11200
