# Supplementary material for: The coordinating evaluation and spatial correlation analysis of CSGC: A case study of Henan province, China
Source: PLoS One. 2017 Jun 8;12(6):e0174543. doi: 10.1371/journal.pone.0174543 (PMC5465871; doi:10.1371/journal.pone.0174543)
Supplement: S1 Dataset — This dataset includes the statistical yearbook of henan province in 2013(*.xls), and the administrative area of henan province(henan.shp). (ZIP) [file pone.0174543.s001.zip › Statistical yearbook of henan province/0815.xls]

## Sheet: Sheet1
8-15 各市规模以上工业企业水消费量(2013年)
Computation of Water in above Designated Size Industrial Enterprises by City (2013)
单位：万吨							(10 000 tons)
市(县)	City(County)	取水总量					重复用水
			地表水	地下水	自来水	其它水
		Water	Groundwater	Surface-	tap water	others	Volume of
		consumption		water			Repeated
							Computation
全 省	Total	346545	145632	138634	33259.5	29019.2	1.66902e+06
省辖市	City
郑 州 市	Zhengzhou	55805.5	30109.2	17346.8	5088.23	3261.25	256064
开 封 市	Kaifeng	16850.3	9081.46	1440.87	1655.91	4672.1	122856
洛 阳 市	Luoyang	33390.1	9843.01	18749.9	2722.2	2074.97	229788
平 顶 山 市	Pingdingshan	29859.4	16073.3	3720.2	4702.28	5363.6	119394
安 阳 市	Anyang	15065.7	6482.57	7105.84	1007.53	469.8	228533
鹤 壁 市	Hebi	5085.27	2368.58	1955.43	337.53	423.74	96275.9
新 乡 市	Xinxiang	20968.7	7142.63	10723.2	2125.46	977.41	53982.7
焦 作 市	Jiaozuo	24143.4	2065.38	20070.4	1590.59	417.06	81203.8
濮 阳 市	Puyang	10988.1	4971.08	4545.92	1403.88	67.23	79347.7
许 昌 市	Xuchang	10103.9	4546.78	4652.76	220.22	684.18	144511
漯 河 市	Luohe	11339.6	4760.95	5056.58	947.13	574.94	2199.05
三 门 峡 市	Sanmenxia	23496.6	9388.95	3903.93	3940.08	6263.61	17403.8
南 阳 市	Nanyang	20189.5	5227.91	13239.3	1710.84	11.42	24609.9
商 丘 市	Shangqiu	8662.55	3008.29	3381.07	119.46	2153.73	53994.4
信 阳 市	Xinyang	27897.1	20202.5	3618.28	3606.15	470.21	32386.3
周 口 市	Zhoukou	10350.1	229.94	9963.39	156.74		811.54
驻 马 店 市	Zhumadian	14339.7	5907.65	6534.11	1637.61	260.32	46408.4
济 源 市	Jiyuan	8009.2	4222.16	2625.74	287.68	873.62	79247.5
省直管县	Province Administrating County
巩义市	Gongyi	1432.13	639.17	404.45	313.75	74.76	790.25
兰考县	Lankao	57.22		51.93	5.22		2335.09
汝州市	Ruzhou	1536.21	319.71	754.69	1.81	460	631.41
滑县	Huaxian	91.45		87.2	4.05		17.8
长垣县	Changyuan	50.06		46.5	3.48		1.14
邓州市	Dengzhou	312.3	245.68	49.13	13.69	3.8	4.31
永城市	Yongcheng	2893.69	1.18	1151.98	21.08	1719.45	4394.95
固始县	Gushi	217.42	69.32	139.94	8.16		25.67
鹿邑县	Luyi	528.01		522.83	5.18		3.42
新蔡县	Xincai	291.62	25.23	63.95	202.44		20.13
