# Supplementary material for: The coordinating evaluation and spatial correlation analysis of CSGC: A case study of Henan province, China
Source: PLoS One. 2017 Jun 8;12(6):e0174543. doi: 10.1371/journal.pone.0174543 (PMC5465871; doi:10.1371/journal.pone.0174543)
Supplement: S1 Dataset — This dataset includes the statistical yearbook of henan province in 2013(*.xls), and the administrative area of henan province(henan.shp). (ZIP) [file pone.0174543.s001.zip › Statistical yearbook of henan province/0816.xls]

## Sheet: Sheet1
8-16 各市年耗能万吨标准煤以上工业企业个数
Number of Industrial Enterprises of Consumption of Energy Above 10 000 tons by City
单位：个										(unit)
市(县)	City(County)	2005	2006	2007	2008	2009	2010	2011	2012	2013
全 省	Total	849	1069	1067	1091	1059	1071	1118	1003	978
省辖市	City
郑 州 市	Zhengzhou	165	203	214	224	211	212	212	191	189
开 封 市	Kaifeng	21	23	32	35	38	36	36	31	27
洛 阳 市	Luoyang	64	67	66	77	84	76	74	63	65
平 顶 山 市	Pingdingshan	49	82	82	67	68	79	92	86	86
安 阳 市	Anyang	64	66	55	70	75	72	98	85	90
鹤 壁 市	Hebi	42	36	48	43	41	41	30	27	26
新 乡 市	Xinxiang	63	67	57	51	55	62	68	61	61
焦 作 市	Jiaozuo	106	130	141	138	124	113	108	84	77
濮 阳 市	Puyang	23	39	51	51	47	54	60	48	40
许 昌 市	Xuchang	38	115	85	101	83	92	91	95	94
漯 河 市	Luohe	23	30	28	32	30	28	22	23	19
三 门 峡 市	Sanmenxia	36	40	44	44	41	46	65	56	51
南 阳 市	Nanyang	59	61	63	55	48	46	45	51	52
商 丘 市	Shangqiu	11	12	14	17	20	22	21	19	17
信 阳 市	Xinyang	21	28	21	25	25	22	24	20	20
周 口 市	Zhoukou	13	18	17	16	19	21	20	21	22
驻 马 店 市	Zhumadian	27	25	25	20	23	22	26	20	19
济 源 市	Jiyuan	24	27	24	25	27	27	26	22	23
省直管县	Province Administrating County
巩义市	Gongyi	38	37	40	44	37	36	36	34	33
兰考县	Lankao			1	1	1	1
汝州市	Ruzhou	12	21	16	10	17	26	36	36	30
滑县	Huaxian	3	3	2	2	3	3	2
长垣县	Changyuan	1	1	1	1	1	1	2	2	3
邓州市	Dengzhou	10	10	11	6	3	2	2	5	4
永城市	Yongcheng	6	6	6	6	6	4	6	6	5
固始县	Gushi							1	1	3
鹿邑县	Luyi	1	4	4	4	4	5	5	5	7
新蔡县	Xincai
