# Supplementary material for: The coordinating evaluation and spatial correlation analysis of CSGC: A case study of Henan province, China
Source: PLoS One. 2017 Jun 8;12(6):e0174543. doi: 10.1371/journal.pone.0174543 (PMC5465871; doi:10.1371/journal.pone.0174543)
Supplement: S1 Dataset — This dataset includes the statistical yearbook of henan province in 2013(*.xls), and the administrative area of henan province(henan.shp). (ZIP) [file pone.0174543.s001.zip › Statistical yearbook of henan province/0817.xls]

## Sheet: Sheet1
8-17 各行业年耗能万吨标准煤以上工业企业单位数
Number of Industrial Enterprises of Consumption of Energy Above 10 000 tons by Sector
单位：个			(unit)
行 业	Sector	2012	2013
总计	Industry	1003	978
采矿业	Mining	111	112
煤炭开采和洗选业	Mining and Washing of Coal	94	97
石油和天然气开采业	Extraction of Petroleum and Natural Gas	2	2
黑色金属矿采选业	Mining of Ferrous Metal Ores	3	4
有色金属矿采选业	Mining of Non-ferrous Metal Ores	5	3
非金属矿采选业	Mining and Processing of Nonmetal Ores	5	4
开采辅助活动	Mining Auxiliary	2	2
其他采矿业	Mining of Other Ores n.e.c
制造业	Manufacturing	811	775
农副食品加工业	Processing of Food from Agricultural Products	27	21
食品制造业	Manufacture of Foods	23	22
酒、饮料和精制茶制造业	Manufacture of Wine, drinks and refined tea	19	18
烟草制造业	Manufacture of Tobacco	1	1
纺织业	Manufacture of Textile	23	21
纺织服装、服饰业	Manufacture of Textile Wearing,Apparel	2	1
皮革、毛皮、羽毛及其制品和制鞋业	Manufacture of Leather, Fur, Feather and Its Products,Shoemaking	8	7
木材加工及木、竹、藤、棕、草制品业	Processing of Timbers, Manufacture of Wood,Bamboo, Rattan, Palm, and Straw Products	7	8
家具制造业	Manufacture of Furniture
造纸及纸制品业	Manufacture of Paper and Paper Products	44	41
印刷和记录媒介复制业	Printing,Reproduction of Recording Media	1	1
文教、工美、体育和娱乐用品制造业	Manufacture of Cultural and educational supplies,industrial, sporting and entertainment	2	4
石油加工、炼焦及核燃料加工业	Processing of Petroleum ,Coking,Processing of Nucleus Fuel	30	27
化学原料及化学制品制造业	Manufacture of Chemical Raw Material and Chemical Products	100	103
医药制造业	Manufacture of Medicines	21	19
化学纤维制造业	Manufacture of Chemical Fiber	5	4
橡胶和塑料制品业	Manufacture of Rubber and Plastic	14	15
非金属矿物制品业	Manufacture of Non-metallic Mineral Products	258	242
黑色金属冶炼和压延加工业	Manufacture and Processing of Ferrous Metals	77	76
有色金属冶炼及压延加工业	Manufacture and Processing of Non-ferrous Metals	71	68
金属制品业	Manufacture of Metal Products	11	8
通用设备制造业	Manufacture of General Purpose Machinery	7	9
专业设备制造业	Manufacture of Special Purpose Machinery	12	7
汽车制造业	Manufacture of Automobile	16	17
铁路、船舶、航空航天和其他	Manufacture of Railway, shipbuilding, aerospace,
运输设备制造业	and other transportation equipment	2	2
电气机械及器材制造业	Manufacture of Electrical Machinery and Equipment	26	27
计算机、通信和其他电子设备制造业	Manufacture of Computer Communication Equipment,and Other Electronic Equipment	3	4
仪器仪表制造业	Manufacture of Measuring Instrument
其他制造业	Manufacture of others	1	2
废弃资源综合利用业	Comprehensive utilization of waste materials
金属制品、机械和设备修理业	Repairing of Metal products, machinery and equipment
电力、燃气及水的生产和供应业	Production and Distribution of Electricity,Gas and Water	81	91
电力、热力生产和供应业	Production and Supply of Electric Power and Heat Power	79	88
燃气生产和供应业	Production and Distribution of Gas	2	3
水的生产和供应业	Production and Distribution of Water
