# Supplementary material for: The coordinating evaluation and spatial correlation analysis of CSGC: A case study of Henan province, China
Source: PLoS One. 2017 Jun 8;12(6):e0174543. doi: 10.1371/journal.pone.0174543 (PMC5465871; doi:10.1371/journal.pone.0174543)
Supplement: S1 Dataset — This dataset includes the statistical yearbook of henan province in 2013(*.xls), and the administrative area of henan province(henan.shp). (ZIP) [file pone.0174543.s001.zip › Statistical yearbook of henan province/0818.xls]

## Sheet: Sheet1
8-18 主要耗能工业企业单位产品能源消耗情况
Energy Consumption per Unit of Product in Main Enterprises that Consume much Energy
单位：千克标准煤/吨						(kg SEC/ton)
指标名称	Item	2009	2010	2011	2012	2013
吨原煤生产综合能耗	Overall Energy Consumption per ton of Machining Coal	7.54	7.7	6.87	6.44	6.31
单位油气产量综合能耗	Overall Energy Consumption of Manufacturing Oil and Gas	185.2	172.34	174.77	174.66	187.25
铁矿采矿工序单位能耗	Energy Consumption per Uint of Mining of Iron ore	4.92	4.6	4.59	4.5	4.45
铁矿选矿工序单位能耗	Energy Consumption per Uint of Milling run Iron ore	4.03	4.03	4.18	4.1	4.27
每吨涤纶综合能耗(短纤)	Overall Energy Consumption per ton of Terylene(short fibre)	164.4	146.42	124.66	131.2	136.69
每吨涤纶综合能耗(长丝)	Overall Energy Consumption per ton of Terylene(long silk)	299.22	283.04	280.4	267.19	309.39
每吨纱(线)混合数综合能耗	Overall Energy Consumption per ton of Mixed Yarn(Cotton)	486.31	447.16	415.91	390.22	397.39
机制纸及纸板综合能耗	Overall Energy Consumption of Machinemade Paper and Paperboard	308.73	318.44	318.07	349.1	364.66
炼焦工序单位能耗	Energy Consumption per Unit of Coking plant	131.04	130.84	132.24	142.56	138.87
原油加工单位综合能耗	Overall Energy Consumption of Machining Base oil	65.72	63.12	69.66	62.87	62.89
单位烧碱生产综合能耗	Overall Energy Consumption of Manufacturing Caustic Soda	358.69	342.11	336.25	330.16	329.95
单位烧碱生产综合能耗	Overall Energy Consumption per Unit of Manufacturing Caustic
(离子膜法30%)	Soda(Ion Film 30%)	321.77	311.35	328.88	330.16	329.95
单位纯碱生产能耗	Overall Energy Consumption per Unit of Manufacturing Sodium carbonate	318.98	298.23	289.6	286.49	288.19
联碱法纯碱双吨产品生产综合能耗	Overall Energy Consumption per Unit of Sodium carbonate in Joint Alkali	281.8	249.34	245.4	264.1	262.61
天然碱法单位纯碱生产综合能耗	Overall Energy Consumption per Unit of Sodium carbonate in Natural Law	386.37	379.19	328.2	303.75	315.04
单位电石生产综合能耗	Overall Energy Consumption per Unit of Manufacturing Calcium carbide	1246.42	1222.08	1268.79	1117.65	1211.49
单位乙烯生产综合能耗	Overall Energy Consumption per Unit of Manufacturing Ethylene	913.57	877.27	878.57	1082.58	1050.74
单位合成氨生产综合能耗	Overall Energy Consumption per Unit of Manufacturing Compound ammonia	1258.91	1243.06	1277.15	1264.57	1292.3
吨水泥熟料综合能耗	Energy Consumption per ton of Cement Ripe-material	113.76	112.68	109.93	109.48	106.93
吨水泥综合能耗	Energy Consumption per ton of Cement	83.53	87.27	79.35	78.84	76.91
每重量箱平板玻璃综合能耗	Energy Consumption per weight case of Plate Glass
(千克标准煤/重量箱)	(Kg SEC/weight Case)	16.94	18.45	17.19	16.61	16.22
硅铁工序单位能耗	Energy Consumption per Unit of Ferrosilicon Processes	626.8	630.6	616.53	641.08	690.55
吨钢综合能耗	Energy Consumption per ton of Steel	507.71	476	439.29	468.68	497.51
吨钢耗新水(吨/吨)	Fresh Water Consumption per ton of Steel (ton/ton)	4.47	3.91	3.87	3.51	3.37
单位氧化铝综合能耗	Energy Consumption per Unit of Coking Alumina	567.6	562.28	543.9	525.23	474.01
单位电解铝综合能耗	Energy Consumption per Unit of Coking Aluminum	1749.68	1726.71	1661.63	1657.77	1637.44
单位粗铅综合能耗	Energy Consumption per Unit of Coking Lead	401.66	382.48	383.76	362.75	343.44
单位铅冶炼综合能耗	Energy Consumption per Unit of Lead smelting	545.96	474.53	460.35	451	419.25
吨铜加工材消耗能源量	Energy Consumption per ton of Machining Cuprum	160.62	282.9	314.31	284.04	265.05
吨铝加工材消耗能源量	Energy Consumption per ton of Machining Aluminium	187.78	170.74	171.35	147.86	148.13
电厂火力发电标准煤耗	SEC Consumption of Firepower Generate Electricity
(克标准煤/千瓦时)	(g SEC/kwh)	320.39	315.38	308.2	305.1	304.28
