# Supplementary material for: The coordinating evaluation and spatial correlation analysis of CSGC: A case study of Henan province, China
Source: PLoS One. 2017 Jun 8;12(6):e0174543. doi: 10.1371/journal.pone.0174543 (PMC5465871; doi:10.1371/journal.pone.0174543)
Supplement: S1 Dataset — This dataset includes the statistical yearbook of henan province in 2013(*.xls), and the administrative area of henan province(henan.shp). (ZIP) [file pone.0174543.s001.zip › Statistical yearbook of henan province/0819.xls]

## Sheet: Sheet1
8-19 主要耗能工业企业单位产品电力消耗情况
Electric Power Consumption per Unit of Product in Main Enterprises that Consume much Energy
单位：千瓦时/吨						(kwh/ton)
指标名称	Item	2009	2010	2011	2012	2013
吨原煤生产耗电	Electric Power Consumption per ton of Machining Coal	32.76	32.55	33.46	33.87	34.19
选煤电力单耗	Electric Power Consumption per ton of Milling run Coal	8.11	6.82	7.94	7.85	8.1
单位油气产量耗电	Electric Power Consumption per ton of Manufacturing Oil and Gas	364.3	343.99	342.77	344.11	352.32
每吨粘胶纤维用电量(短纤)	Electric Power Consumption per ton of Pectic-fibre(short fibre)	1613.32	1715.28	1608.16	1486.76	1377.31
每吨粘胶纤维用电量(长丝)	Electric Power Consumption per ton of Pectic-fibre(long silk)	7144.95	7575.17	8308.86	7675.56	7746.77
每吨涤纶用电量(短纤)	Electric Power Consumption per ton of Terylene(short fibre)	202.55	196.75	217.86	239.88	234.45
每吨纱(线)混合数生产用电量	Electric Power Consumption per ton of Gauze and Line	1691.68	1492.42	1508	1846.18	2058.1
机制纸及纸板耗电	Electric Power Consumption per ton of Machinemade Paper and Paperboard	322.73	455.63	479.71	511.89	583
原油加工单位耗电	Electric Power Consumption per ton of Machining Base oil	64.33	63.79	66.98	59.81	60.63
单位烧碱耗电	Electric Power Consumption per unit of Manufacturing Caustic Soda	2354.37	2315.05	2337.75	2299.22	2339.13
单位烧碱生产耗交流电	Electric Power Consumption per ton of Manufacturing Caustic Soda
(离子膜法30%)	(Ion Film 30%)	2346.94	2306.7	2335.7	2299.22	2339.13
(隔膜法30%)	(Partition Film 30%)	2442.76	2446.87	2457.56
单位纯碱耗电	Electric Power Consumption per ton of Manufacturing Sodium carbonate	269.7	262.33	320.84	315.83	310.95
联碱法纯碱双吨产品生产耗电	Electric Power Consumption per Unit of Sodium carbonate in Joint Alkali	289.17	290.38	309.2	330.7	303.31
天然碱法单位纯碱生产耗电	Electric Power Consumption per Unit of Sodium carbonate in Natural Law	323.85	336.07	331	304.38	318.97
单位电石生产电力消耗	Electric Power Consumption per ton of Manufacturing Calcium carbide	3074.38	3000.94	2959.41	3079.22	3399.49
单位乙烯生产耗电	Electric Power Consumption per ton of Manufacturing Ethylene	178.17	170.46	153.2	102.63	102.71
单位合成氨耗电	Electric Power Consumption per ton of Manufacturing Compound ammonia	1303.29	1261.43	1254.43	1246.2	1079.32
吨水泥熟料综合电耗	Overall Electric Power Consumption per ton of Cement Ripe-material	76.89	74.41	72.82	69.28	69.31
吨水泥综合电耗	Overall Electric Power Consumption per ton of Cement	89.74	90.45	85.3	83.75	80.89
每重量箱平板玻璃耗电	Electric Power Consumption per ton of Plate Glass(kwh/weight case)
(千瓦时/重量箱)		6.15	7.4	7.95	9.29	9.32
吨钢耗电	Electric Power Consumption per ton of Steel	359.93	332.67	336.45	360.59	339.48
电炉炼钢综合电力消耗	Electric Power Consumption per ton of Electric Cooker Ferroalloy-making	381.88	398	402.48	428.96	472.28
硅铁单位电耗	Energy Consumption per Unit of Ferrosilicon Processes (kwh/SET)	4323.53	4310.1	4255.5	4425.13	4240.11
(千瓦时/标准吨)
轧钢工序单位电力消耗	Electric Power Consumption per ton of Steel rolling	85.18	87.44	125.33	125.75	136.94
单位铝锭综合交流电耗	Overall Alternating Current Electric Power Consumption per ton of Aluminium	14076.8	13993.3	13913.7	13881.9	13830.5
析出铅直流电单耗	DC Electric Power Consumption per ton of Separate out Aluminium	128.14	127.98	118.29	109.99	109.73
析出锌(湿法)直流电单耗	DC Electric Power Consumption per ton of Separate out Zn	3064.26	2974.65	2924.88	2923.9	2923.04
吨铜加工材消耗电量	Electric Power Consumption per ton of Machining Cuprum	1691.84	1793.33	1983.94	1673.72	1559.47
吨铝加工材消耗电量	Electric Power Consumption per ton of Machining Aluminium	523.74	539.24	538.7	475.56	467.02
发电厂用电率(%)	Electro-rate of Power plant(%)	6.95	6.4	6.03	5.75	5.92
