# Supplementary material for: The coordinating evaluation and spatial correlation analysis of CSGC: A case study of Henan province, China
Source: PLoS One. 2017 Jun 8;12(6):e0174543. doi: 10.1371/journal.pone.0174543 (PMC5465871; doi:10.1371/journal.pone.0174543)
Supplement: S1 Dataset — This dataset includes the statistical yearbook of henan province in 2013(*.xls), and the administrative area of henan province(henan.shp). (ZIP) [file pone.0174543.s001.zip › Statistical yearbook of henan province/0820.xls]

## Sheet: Sheet1
8-20 各市全社会用电量
Electricity Consumption by city
单位：亿千瓦时								(100 millin kwh)
市(县)	City(County)	2007	2008	2009	2010	2011	2012	2013
省辖市	City
郑 州 市	Zhengzhou	334.895	366.666	365.842	410.091	455.991	479.523	504.916
开 封 市	Kaifeng	40.0048	42.8903	51.7783	59.711	67.9984	75.1261	85.6381
洛 阳 市	Luoyang	270.546	287.736	294.666	349.415	408.293	392.981	390.33
平 顶 山 市	Pingdingshan	109.383	124.115	126.139	131.703	149.983	159.112	161.321
安 阳 市	Anyang	118.033	125.733	131.453	164.925	193.837	179.44	196.571
鹤 壁 市	Hebi	29.6179	35.4821	34.2423	38.9332	41.8234	43.7994	49.5645
新 乡 市	Xinxiang	98.2394	117.885	128.056	144.018	162.229	173.7	186.066
焦 作 市	Jiaozuo	166.975	186.495	182.027	186.307	207.587	197.907	210.901
濮 阳 市	Puyang	44.6014	46.3295	51.711	56.8523	60.03	73.8436	83.9172
许 昌 市	Xuchang	49.3592	55.7699	65.8858	76.158	84.1146	93.7038	103.568
漯 河 市	Luohe	31.6144	33.8945	36.5086	41.1672	46.9231	50.5905	53.6248
三 门 峡 市	Sanmenxia	99.7052	105.108	117.864	141.721	140.911	133.971	130.898
南 阳 市	Nanyang	112.77	124.548	132.384	160.692	190.253	203.87	215.916
商 丘 市	Shangqiu	107.338	114.56	121.831	134.336	152.563	156.04	173.921
信 阳 市	Xinyang	46.0112	50.5328	62.0968	69.2212	78.242	87.5936	95.7687
周 口 市	Zhoukou	37.3497	41.8449	47.4119	53.9173	59.8795	70.5394	81.9397
驻 马 店 市	Zhumadian	51.3133	53.8941	59.8948	66.3184	80.1023	91.7727	100.478
济 源 市	Jiyuan	39.3531	48.2754	53.4385	59.6753	67.6141	75.1017	80.2978
省直管县	Province Administrating County
巩义市	Gongyi	76.73	79.67	83.21	94.79	105.07	103.67	100.72
兰考县	Lankao	2.14	3.04	3.67	5.07	5.8503	7.1821	9.5905
汝州市	Ruzhou	11.6	13.57	12.7	13.47	16.43	19.6	20.07
滑县	Huaxian	5.71	6.22	6.96	7.52	10.22	11.0722	13.29
长垣县	Changyuan	4.9	5.6	6.4	7.5	8.89871	9.75985	10.5843
邓州市	Dengzhou	5.39	5.45	6.91	7.58	8.3419	10.81	12.1056
永城市	Yongcheng	53.36	58.35	56.12	59.75	80.09	86.8143	93.52
固始县	Gushi	3.85	4.44	5.34	5.96	6.94	8.31	9.43
鹿邑县	Luyi	2.63	3.05	3.48	4.12	4.92	5.87	7.09
新蔡县	Xincai	1.47	1.67	2.1	2.48	2.9489	3.7533	4.2651
注：本表由省电力公司提供。
a) Data in this table are provided by provincial electric company.
