# Supplementary material for: The coordinating evaluation and spatial correlation analysis of CSGC: A case study of Henan province, China
Source: PLoS One. 2017 Jun 8;12(6):e0174543. doi: 10.1371/journal.pone.0174543 (PMC5465871; doi:10.1371/journal.pone.0174543)
Supplement: S1 Dataset — This dataset includes the statistical yearbook of henan province in 2013(*.xls), and the administrative area of henan province(henan.shp). (ZIP) [file pone.0174543.s001.zip › Statistical yearbook of henan province/0821.xls]

## Sheet: Sheet1
8-21 各市能耗情况(2013年)
Basic condition of Energy Consumption by City (2013)
市(县)	City(County)	单位GDP能耗		单位GDP电耗		单位工业增加值能耗
		(吨标准煤/万元)		(千瓦时/万元)		(吨标准煤/万元)
		Energy Consumption for GDP		Energy Consumption for GDP		Energy Consumption for Add-value
		(ton of SCE/10 000yuan)		(kw.h/10 000yuan)		of Industry(ton of SCE/10 000yuan)
		指标值	比上年升降(±%)	指标值	比上年升降(±%)	指标值	比上年升降(±%)
		Index	Change(±%)	Index	Change(±%)	Index	Change(±%)
2005		1.38		1277.7		4.02
2006		1.34	-2.98	1257.5	-1.58	3.78	-5.93
2007		1.285	-4.11	1302.24	3.55	3.45	-7.08
2008		1.219	-5.1	1266.23	-2.77	3.079	-10.83
2009		1.156	-6.16	1218.36	-4.79	2.708	-11.56
2010		1.11519	-3.53	1228.11	0.8	2.41695	-10.7479
2010(2010不变价）		0.928	-3.53	1019.35	0.8	1.593	-10.75
2011		0.8953	-3.5653	1032.27	1.267	1.4501	-8.9476
2012		0.831	-7.14	966	-6.42	1.236	-14.75
2013		0.7981	-3.92	934.66	-3.16	1.1119	-10.77
省辖市	City
郑 州 市	Zhengzhou	0.634	-3.29	889.449	-4.2334	0.918063	-5.75
开 封 市	Kaifeng	0.624415	5.38	664.897	2.92	1.16216	7.51
洛 阳 市	Luoyang	0.785073	-3.93	1298.59	-7.31969	1.16248	-8.05
平 顶 山 市	Pingdingshan	1.01698	-3.94	973.286	-4.85736	1.39257	-5.04
安 阳 市	Anyang	1.2005	-1.7	1143.95	1.00826	1.79222	-1.69
鹤 壁 市	Hebi	1.17461	-2.8	820.662	0.622917	1.34508	-10.34
新 乡 市	Xinxiang	0.866392	-2.98	1118.02	-2.1388	1.24174	-9.38
焦 作 市	Jiaozuo	0.979943	-4.87	1213.72	-3.69204	1.12745	-10.42
濮 阳 市	Puyang	0.933637	-3.21	766.518	1.46986	1.02406	-9.68
许 昌 市	Xuchang	0.675895	-3.96	550.569	-0.0227194	0.686593	-10.89
漯 河 市	Luohe	0.766829	-2.6	567.705	-3.15089	0.598306	-10.55
三 门 峡 市	Sanmenxia	0.957519	-3.54	1082.93	-10.3591	1.19089	-6.52
南 阳 市	Nanyang	0.50627	-4.12	830.542	-2.52118	0.844158	-8.32
商 丘 市	Shangqiu	0.821245	-3.42	1122.47	1.21809	1.11509	-8.61
信 阳 市	Xinyang	0.682519	-3.27	658	0.258513	1.16669	-11.6
周 口 市	Zhoukou	0.471795	-3.08	495.839	6.27949	0.462543	-10.82
驻 马 店 市	Zhumadian	0.687993	-4.66	708.729	-0.0783675	1.03344	-9.33
济 源 市	Jiyuan	1.69982	-3.65	1633.31	-4.49518	2.15917	-5.79
省直管县	Province Administrating County
巩义市	Gongyi	1.02647	-5.11	602.211	-15.5025	1.11632	-14.18
兰考县	Lankao	0.282067	-4.11	523.312	26.773	0.346215	-8.55
汝州市	Ruzhou	0.809	-4.63	563.24	-10.8252	1.47238	-4.06
滑县	Huaxian	0.403718	-3.81	747.777	10.1662	0.22601	-7.34
长垣县	Changyuan	0.494352	-4.05	517.843	-3.65513	0.103811	-9.63
邓州市	Dengzhou	0.383319	-3.62	389.89	2.46382	0.325362	-6.85
永城市	Yongcheng	1.8592	-3.12	2379.16	-1.21849	1.63867	0.27
固始县	Gushi	0.798078	-3.41	430.405	8.56876	0.44843	-13.17
鹿邑县	Luyi	0.422543	-3.95	334.981	9.44796	0.176498	-13.99
新蔡县	Xincai	0.67529	-3.29	436.753	15.1605	0.164731	-7.11
