# Supplementary material for: The coordinating evaluation and spatial correlation analysis of CSGC: A case study of Henan province, China
Source: PLoS One. 2017 Jun 8;12(6):e0174543. doi: 10.1371/journal.pone.0174543 (PMC5465871; doi:10.1371/journal.pone.0174543)
Supplement: S1 Dataset — This dataset includes the statistical yearbook of henan province in 2013(*.xls), and the administrative area of henan province(henan.shp). (ZIP) [file pone.0174543.s001.zip › Statistical yearbook of henan province/0901.xls]

## Sheet: Sheet1
9-1 地方公共财政预算收支总额
Total Public Financial Revenue and Expenditure of the Local Government
单位：亿元										(100 million yuan)
	财政	公共财政		公共财政
	总收入	预算收入	#税收收入	预算支出	#农林水事务	#社会保障	#教科文卫
年 份		Public		Public	Farming	和就业		#科学技术	#教育	#医疗卫生
		Financial		Financial	Forestry	Social	Culture			Medical
Year	Total	Revenue	Taxes	Expenditure	Water	Security	Education	Technology	Education	Treatment
	Financial	of Local		of Local	Conservancy	and Obtain	Science &			and
	Revenue	Government		Government	Operating	employment	Health Care			Public Health
1978		33.73	23.04	27.67	4.1991		5.77	0.4304
1979		33.68	23.62	29.86	5.2811		7.05	0.5269
1980		31.86	24.86	26.74	4.6599		8.31	0.5937
1981		34.23	29.73	25.84	4.2506		8.84	0.605
1982		33.49	30.96	29.81	4.5707		9.83	0.6652
1983		36.49	30.69	30.06	4.7313		10.45	0.9133
1984		39.26	34.54	36.79	4.8626		11.83	1.0762
1985		48.93	44.57	49.51	5.0144		13.93	1.1585
1986		54.92	49.71	69.2	5.9217		15.78	1.3096
1987		63.15	56.1	65.26	6.9005		16.67	1.1755
1988		70.98	65.09	76.22	8.642		19.47	1.3502
1989		80.97	75.5	87.67	10.8507		22.76	1.4852
1990		83.59	78.85	89.53	10.7379		24.54	1.5317
1991		91.36	84.61	97.88	12.1759		26.99	1.6957
1992		104.03	95.41	116.49	13.2936		33.22	1.9266
1993		139.2	126.36	147.73	14.3376		39.28	2.0135
1994		-171.38
		93.35	81.77	169.62	15.0923		50.64	2.5381
1995		124.63	103.45	207.28	17.5917		58.3	3.2412
1996		162.06	126.63	255.29	21.1198		69.49	3.7493
1997		192.63	152.09	290.84	23.4671		75.43	4.5179
1998		208.2	160.6	323.63	25.7061		82.89	5.05
1999		223.35	176.12	384.32	28.3863		95.57	6.0071
2000		246.47	195.04	445.53	34.1854		108.46	6.8618
2001		267.75	226.7	508.58	36.9375		131.349	7.254
2002		296.72	242.24	629.18	44.7722		166.56	7.9471
2003		338.05	264.4	716.6	47.9246		188.27	9.0559
2004	789.05	428.78	307.12	879.96	65.9889		220.81	10.3971
2005	967.164	537.65	365.67	1116.04	82.2784		270.22	13.8482
2006	1202.96	679.17	471.8	1440.09	-99.1224		-344.21	-18.84
					111.34		362.82	17.37
2007	1530.48	862.08	625.02	1870.61	152.51	281.224	523.51	25.23	366.123	98.7788
2008	1781.89	1008.9	742.27	2281.61	209.59	330.234	661.4	30.44	444.026	145.473
2009	1921.8	1126.06	821.5	2905.76	361.6	403.618	843.47	35.52	526.136	223.149
2010	2293.7	1381.32	1016.55	3416.14	399.185	461.224	979.242	44.6734	609.37	270.207
2011	2851.91	1721.76	1263.1	4248.82	480.484	547.965	1332.75	56.5902	857.138	361.478
2012	3282.48	2040.33	1469.57	5006.4	551.73	631.61	1671.77	69.64	1106.51	425.99
2013	3686.81	2415.45	1764.71	5582.31	629.85	731.41	1824.78	80	1171.52	492.48
注: 1.财政收入1993年以前为分税制前老口径,1994年以后为分税制后新口径,括号内为分税制前老口径。
2.1994年以后的财政收支均为地方财政一般预算收支。
3.2007年起，财政收支项目按新科目列支。2006年财政支出括号内数据为按老科目列支。
4.2011年起，财政一般预算收支改称公共财政预算收支。
a)Before 1993,government revenue is old statement before distributive taxation.The date in parentheses is statement before distributive taxation .
b)Financial revenue and expenditure refer to Ordinary budget financial revenue and expenditure of local government since 1994(the same to next).
c)Item of Financial revenue and expenditure based on new system since 2007.Data of financial expenditure Parenthesos are based on old system in 2006.
d)Data of Financial general budget revenue and expenditure change to public financial revenue and expenditure since 2011.
