# Supplementary material for: The coordinating evaluation and spatial correlation analysis of CSGC: A case study of Henan province, China
Source: PLoS One. 2017 Jun 8;12(6):e0174543. doi: 10.1371/journal.pone.0174543 (PMC5465871; doi:10.1371/journal.pone.0174543)
Supplement: S1 Dataset — This dataset includes the statistical yearbook of henan province in 2013(*.xls), and the administrative area of henan province(henan.shp). (ZIP) [file pone.0174543.s001.zip › Statistical yearbook of henan province/0902.xls]

## Sheet: Sheet1
9-2 各项税收
Taxes
单位：亿元						(100 million yuan)
	公共财政
年 份	预算收入	#增值税	#营业税	#企业所得税	#个人所得税	#城市维护建设税
	Public Financial	Value-added	Business	Corporate	Individual	City Maintenance
Year	Revenue of Local	Tax	Tax	Income	Income	and Construction
	Government			Tax	Tax	Tax
1995	124.63	25.57	22.78	18.64	3.44	8.39
1996	162.062	29.9988	29.756	19.8258	4.9217	10.1268
1997	192.628	32.7967	38.8539	28.4316	6.377	11.1784
1998	208.196	36.0721	42.8282	22.6756	8.8408	12.2831
1999	223.351	36.7249	47.2152	29.4666	10.8309	12.6949
2000	246.469	42.2382	48.1846	39.6014	12.8764	13.6424
2001	267.746	44.3548	52.8903	60.8462	19.2469	13.73
2002	296.718	49.2454	63.1409	31.9701	17.8192	17.2426
2003	338.053	57.9478	75.3089	29.137	15.6041	20.5386
2004	428.78	65.7752	92.807	38.4296	19.3216	24.6031
2005	537.651	87.9692	111.596	51.5639	22.0453	29.1771
2006	679.172	105.84	143.342	70.214	24.054	35.0236
2007	862.08	129.96	184.237	103.061	30.2578	42.8733
2008	1008.9	153.89	209.55	116.76	32.3	49.06
2009	1126.06	140.82	252.81	114.81	33.33	51.93
2010	1381.32	155.787	319.34	136.63	40.2944	61.3481
2011	1721.76	181.379	404.272	185.214	48.3824	80.2217
2012	2040.33	187.79	482.4	209.13	41.41	89.77
2013	2415.45	202.66	581.79	235.6	47.63	98.57
