# Supplementary material for: The coordinating evaluation and spatial correlation analysis of CSGC: A case study of Henan province, China
Source: PLoS One. 2017 Jun 8;12(6):e0174543. doi: 10.1371/journal.pone.0174543 (PMC5465871; doi:10.1371/journal.pone.0174543)
Supplement: S1 Dataset — This dataset includes the statistical yearbook of henan province in 2013(*.xls), and the administrative area of henan province(henan.shp). (ZIP) [file pone.0174543.s001.zip › Statistical yearbook of henan province/0903.xls]

## Sheet: Sheet1
9-3 地方公共财政预算收入
Public Financial Revenue of the Local Government
单位：亿元					(100 million yuan)
项 目	Item	2012		2013
		绝对数	比重(％)	绝对数	比重(％)
		Absolute	Proportion	Absolute	Proportion
		Value	(%)	Value	(%)
收入合计	Total Revenue	2040.33	100	2415.45	100
税收收入	Tax Revenue	1469.57	72.0261	1764.71	73.0593
增值税	Value-added Tax	187.78	9.20341	202.657	8.39004
营业税	Sales Tax	482.39	23.6427	581.793	24.0863
企业所得税	Enterprises' Income Tax	209.13	10.2498	235.596	9.75372
企业所得税退税	Drawback of Enterprise Income Tax
个人所得税	Individual Income Tax	41.41	2.02957	47.6324	1.97199
资源税	Resources Tax	34.13	1.67277	37.4049	1.54857
固定资产投资方向调节税	Regulatory taxes on investment in fixed assets
城市维护建设税	Tax on Urban Maintenance and Construction	89.77	4.39978	98.5653	4.08062
房产税	Tax on Real Estates	33.96	1.66444	38.7816	1.60557
印花税	Stamp Tax	21.3	1.04395	25.4004	1.05158
城镇土地使用税	Tax on the Use of Urban Land	75.61	3.70577	80.2507	3.32239
土地增值税	Land Value Added Tax	70.35	3.44797	97.0268	4.01693
车船税	Tax on Vehicles and Ships	16.17	0.792519	20.167	0.834918
耕地占用税	Tax on The Occupancy of Cultivated Land	78.15	3.83026	102.621	4.24854
契税	Contract Tax	120.21	5.89169	185.294	7.67122
烟叶税及其他	Tax on Tobacco leaf and others	9.19	0.450417	11.5202	0.476938
非税收入	Non-Tax Revenue	570.77	27.9744	650.737	26.9407
专项收入	Expert Project Income	87.89	4.30764	90.2549	3.73657
行政事业性收费收入	Income from Adiministrative Fees	199.92	9.79841	224.776	9.30576
罚没收入	Penalty and Confiscator Income	75.32	3.69156	79.1797	3.27805
国有资本经营收入	Stated-owned Assets Profit	88.48	4.33655	90.1653	3.73286
国有资源(资产)有偿使用收入	Revenue from using Stated-owned Assets Profit	78.01	3.8234	105.534	4.36914
其他收入	Other	41.14	2.01634	60.8275	2.51827
