# Supplementary material for: The coordinating evaluation and spatial correlation analysis of CSGC: A case study of Henan province, China
Source: PLoS One. 2017 Jun 8;12(6):e0174543. doi: 10.1371/journal.pone.0174543 (PMC5465871; doi:10.1371/journal.pone.0174543)
Supplement: S1 Dataset — This dataset includes the statistical yearbook of henan province in 2013(*.xls), and the administrative area of henan province(henan.shp). (ZIP) [file pone.0174543.s001.zip › Statistical yearbook of henan province/0904.xls]

## Sheet: Sheet1
9-4 各级地方公共财政预算收入(2013年)
Public Financial Revenue of the Local Government by Rating (2013)
单位：亿元						(100 million yuan)
项 目	Item	合计
			省级	市级	县市级	乡镇级
						Town &
		Total	Province	City	County	Township
收入合计	Total Revenue	2415.45	133.857	928.548	958.827	394.216
税收收入	Tax Revenue	1764.71	80.5044	694.802	632.487	356.917
增值税	Value-added Tax	202.657	11.3602	71.0159	70.6467	49.6342
营业税	Sales Tax	581.793	17.5621	251.654	191.335	121.242
企业所得税	Enterprises' Income Tax	235.596	44.8118	89.2869	66.179	35.3183
企业所得税退税	Drawback of Enterprise Income Tax
个人所得税	Individual Income Tax	47.6324		25.4934	14.5044	7.6346
资源税	Resources Tax	37.4049		7.0586	11.9982	18.3481
固定资产投资方向调节税	Regulatory taxes on investment in fixed assets
城市维护建设税	Tax on Urban Maintenance and Construction	98.5653	0.7309	48.1111	36.1604	13.5629
房产税	Tax on Real Estates	38.7816		11.4406	20.258	7.083
印花税	Stamp Tax	25.4004	0.0394	8.5467	10.7938	6.0205
城镇土地使用税	Tax on the Use of Urban Land	80.2507		22.3761	32.3332	25.5414
土地增值税	Land Value Added Tax	97.0268		29.2406	51.5516	16.2346
车船税	Tax on Vehicles and Ships	20.167		7.4415	6.9138	5.8117
耕地占用税	Tax on The Occupancy of Cultivated Land	102.621		10.8118	67.8117	23.9979
契税	Contract Tax	185.294	6	112.317	48.9916	17.9854
烟叶税及其他	Tax on Tobacco leaf and other	11.5202		0.0083	3.0101	8.5018
非税收入	Non-Tax Revenue	650.737	53.3531	233.745	326.34	37.2987
专项收入	Expert Project Income	90.2549	20.0923	36.3178	31.9765	1.8683
行政事业性收费收入	Income from Adiministrative Fees	224.776	22.7426	62.767	127.565	11.7013
罚没收入	Penalty and Confiscator Income	79.1797	5.0076	25.9508	47.4834	0.7379
国有资本经营收入	Stated-owned Assets Profit	90.1653		51.6263	34.7245	3.8145
国有资源(资产)有偿使用收入	Revenue from using Stated-owned Assets Profit	105.534	3.9374	36.4866	58.0857	7.0246
其他收入	Other	60.8275	1.5732	20.597	26.5052	12.1521
