# Supplementary material for: The coordinating evaluation and spatial correlation analysis of CSGC: A case study of Henan province, China
Source: PLoS One. 2017 Jun 8;12(6):e0174543. doi: 10.1371/journal.pone.0174543 (PMC5465871; doi:10.1371/journal.pone.0174543)
Supplement: S1 Dataset — This dataset includes the statistical yearbook of henan province in 2013(*.xls), and the administrative area of henan province(henan.shp). (ZIP) [file pone.0174543.s001.zip › Statistical yearbook of henan province/0905.xls]

## Sheet: Sheet1
9-5 地方公共财政预算支出
Public Financial Expenditure of the Local Government
单位：亿元					(100 million yuan)
项 目	Item	2012		2013
		绝对数	比重(％)	绝对数	比重(％)
		Absolute	Proportion	Absolute	Proportion
		Value	(%)	Value	(%)
本 年 支 出 合 计	Total Expenditure	5006.4	100	5582.31	100
一般公共服务	Commonly Public servings	663.066	13.2444	733.208	13.1345
国防	National Defense	7.1295	0.142408	6.5079	0.116581
公共安全	Public security	244.418	4.88211	261.216	4.67935
教育	Education	1106.51	22.1019	1171.52	20.9863
科学技术	Technology	69.6392	1.391	80.0038	1.43317
文化体育与传媒	Culture Sport and Medium	69.6275	1.39077	80.7762	1.447
社会保障和就业	Social Security and Obtain employment	631.614	12.6161	731.411	13.1023
医疗卫生	Medical Treatment and Public Health	425.988	8.50886	492.484	8.82221
环境保护	Environment Protection	109.453	2.18625	111.923	2.00495
城乡社区事务	Urban and Rural Area Community Operating	237.969	4.7533	309.119	5.53748
农林水事务	Farming Forestry and Water Conservancy Operating	551.731	11.0205	629.854	11.283
交通运输	Traffic and Transport	300.432	6.00095	346.192	6.2016
资源勘探电力信息等事务	Resource exploration power information, etc	119.315	2.38325	101.953	1.82636
商业服务业等事务	Business Services, etc	53.99	1.07842	39.7414	0.711916
金融监管支出	The financial supervision	25.0632	0.500623	28.7228	0.514532
地震灾后恢复重建支出	Expenses after the Earthquake Reconstruction
国土资源气象等事务	The Land and Resources, etc	55.9599	1.11777	53.8755	0.965111
住房保障支出	Housing Safeguard	185.649	3.70824	191.114	3.42356
粮油物资储备管理等事务	Grain and oil reserves management	41.4251	0.827443	43.7161	0.783118
国债还本付息支出	Debt servicing expenditure	43.3354	0.8656	84.7592	1.51835
其他支出	Others	64.086	1.28008	84.216	1.50862
