# Supplementary material for: The coordinating evaluation and spatial correlation analysis of CSGC: A case study of Henan province, China
Source: PLoS One. 2017 Jun 8;12(6):e0174543. doi: 10.1371/journal.pone.0174543 (PMC5465871; doi:10.1371/journal.pone.0174543)
Supplement: S1 Dataset — This dataset includes the statistical yearbook of henan province in 2013(*.xls), and the administrative area of henan province(henan.shp). (ZIP) [file pone.0174543.s001.zip › Statistical yearbook of henan province/0906.xls]

## Sheet: Sheet1
9-6 各级地方公共财政预算支出(2013年)
Public Financial Expenditure of the Local Government by Rating (2013)
单位：亿元						(100 million yuan)
项 目	Item	合计
			省级	市级	县市级	乡镇级
						Town &
		Total	Province	City	County	Township
本 年 支 出 合 计	Total Expenditure	5582.31	790.168	1344.98	3116.69	330.479
一般公共服务	Commonly Public servings	733.208	83.7625	116.518	364.365	168.562
国防	National Defense	6.5079	2.9437	2.0497	1.5129	0.0016
公共安全	Public security	261.216	36.9227	96.293	127.335	0.6658
教育	Education	1171.52	141.438	211.39	800.607	18.0852
科学技术	Technology	80.0038	12.1719	26.7513	37.0569	4.0237
文化体育与传媒	Culture Sport and Medium	80.7762	13.3961	30.3673	33.0653	3.9475
社会保障和就业	Social Security and Obtain employment	731.411	198.346	114.564	390.701	27.7997
医疗卫生	Medical Treatment and Public Health	492.484	31.218	63.0922	396.099	2.0745
节能环保	Energy conservation and environmental protection	111.923	3.2425	46.2541	59.1565	3.2697
城乡社区事务	Urban and Rural Area Community Operating	309.119	3.4078	172.292	106.66	26.7594
农林水事务	Farming Forestry and Water Conservancy Operating	629.854	43.4796	73.7353	453.609	59.0305
交通运输	Traffic and Transport	346.192	90.1955	161.286	93.3481	1.3624
资源勘探电力信息等事务	Resource exploration power information, etc	101.953	17.9745	43.0021	37.6713	3.3052
商业服务业等事务	Business Services, etc	39.7414	1.513	19.7942	18.1655	0.2687
金融监管等事务	Financial supervision and others	28.7228	23.7251	3.7704	1.2273
地震灾后恢复重建支出	Expenses after the Earthquake Reconstruction
国土资源气象等事务	The Land and Resources, etc	53.8755	14.9582	12.1673	26.3151	0.4349
住房保障支出	Housing Safeguard	191.114	9.4258	49.6718	125.003	7.0138
粮油物资储备管理等事务	Grain and oil reserves management	43.7161	31.5777	3.7811	8.3573
国债还本付息支出	Debt servicing expenditure	84.7592	28.7333	50.864	5.1598	0.0021
其他支出	Others	84.216	1.7364	47.3326	31.2739	3.8731
