# Supplementary material for: The coordinating evaluation and spatial correlation analysis of CSGC: A case study of Henan province, China
Source: PLoS One. 2017 Jun 8;12(6):e0174543. doi: 10.1371/journal.pone.0174543 (PMC5465871; doi:10.1371/journal.pone.0174543)
Supplement: S1 Dataset — This dataset includes the statistical yearbook of henan province in 2013(*.xls), and the administrative area of henan province(henan.shp). (ZIP) [file pone.0174543.s001.zip › Statistical yearbook of henan province/0907.xls]

## Sheet: Sheet1
9-7 各市公共财政预算收入(2013年)
Public Financial Revenue of the Local Government by City (2013)
单位：万元														(10 000 yuan)
市（县）	City(County)	收入合计
			税收收入									非税收入
				增值税	营业税	企业所得税	个人所得税	城市维护	耕地占用税	契 税	其 他		#专项收入	#行政事业性	#国有资本
								建 设 税			各项税收			收费收入	经营收入
								Tax on Town	Tax on				Expert	Income from	Income from
		Total	Tax	Value-added	Operation	Corporate	Individual	Maintenance	Occupation of		Other	Non-Tax	Project	Adiministrative	Stated-owned
		Revenue	Revenue	Tax	Tax	Income Tax	Income Tax	and Construction	Cultivated Land	Deed Tax	Tax	Revenue	Income	Fees	Assets Profit
全 省	Total	24154482	17647107	2026570	5817927	2355960	476324	985653	1026214	1852943	3105516	6507375	902549	2247758	901653
省辖市	City
郑 州 市	Zhengzhou	7236091	5437983	457036	2041613	785941	202620	300842	127233	607130	915568	1798108	173694	418913	558264
开 封 市	Kaifeng	807419	596657	53150	227873	40030	11853	24951	48841	78522	111437	210762	20506	112145	10618
洛 阳 市	Luoyang	2340480	1691370	199367	525177	210489	50638	96876	100804	165140	342879	649110	79346	240229	44943
平 顶 山 市	Pingdingshan	1197385	845082	138418	243299	62206	19800	48925	83371	67126	181937	352303	49683	144134	3356
安 阳 市	Anyang	922013	665903	85099	193953	65009	13080	56425	37430	93838	121069	256110	37613	101782	9457
鹤 壁 市	Hebi	396400	275030	35427	77581	21349	5435	14749	24454	35720	60315	121370	12646	30884	10488
新 乡 市	Xinxiang	1295042	952353	116652	293129	122695	18100	45378	63938	107798	184663	342689	37551	114346	29913
焦 作 市	Jiaozuo	973433	647978	94763	189527	58245	15663	34336	44810	61550	149084	325455	25726	69988	114932
濮 阳 市	Puyang	605050	483222	66223	167563	32617	13621	25837	36404	49108	91849	121828	19532	62242	1595
许 昌 市	Xuchang	1085019	816176	111915	233712	73190	20071	74990	45279	67734	189285	268843	42191	136027	5158
漯 河 市	Luohe	539844	437461	66550	108705	67230	9858	34189	20436	54480	76013	102383	24231	39950	1699
三 门 峡 市	Sanmenxia	817873	553872	85280	153859	42804	12725	30421	21786	58561	148436	264001	31207	58400	95184
南 阳 市	Nanyang	1236254	994647	130453	305575	75329	24735	59912	174793	71462	152388	241607	41725	114231	6855
商 丘 市	Shangqiu	858381	632576	89556	235489	46684	17162	36764	34287	71172	101462	225805	30364	77615
信 阳 市	Xinyang	679332	516686	44627	226737	53587	13205	23739	22292	62016	70483	162646	21819	69506	958
周 口 市	Zhoukou	760460	514989	42428	175500	46985	8228	19208	84260	53917	84463	245471	14455	104673	7864
驻 马 店 市	Zhumadian	719282	526557	52972	182778	50561	11413	35364	44525	71928	77016	192725	23895	104638
济 源 市	Jiyuan	346149	253521	43052	60236	52891	8117	15438	11271	15741	46775	92628	15442	20629	369
省直管县	Province Administrating County
巩义市	Gongyi	300105	196980	33447	43510	12834	3353	11439	6763	5958	79676	103125	8678	11653	16769
兰考县	Lankao	91869	65074	7375	22123	4449	540	1483	11577	6817	10710	26795	2103	12097
汝州市	Ruzhou	168363	110122	14229	21226	8151	1604	4488	26356	8276	25792	58241	5845	9761	3
滑县	Huaxian	63440	47391	4623	18710	4598	1230	1278	2549	6164	8239	16049	933	8372	14
长垣县	Changyuan	103965	81496	10697	25575	9214	865	3116	5512	11833	14684	22469	2468	9085
邓州市	Dengzhou	93017	66981	3936	26555	5164	2259	2289	10630	7424	8724	26036	1793	12849
永城市	Yongcheng	278766	202431	52683	52446	12893	7256	17612	13552	14809	31180	76335	16324	12865
固始县	Gushi	77460	47258	4502	21108	3880	1063	1597	1815	6803	6490	30202	8272	13530	493
鹿邑县	Luyi	77168	52020	5820	14552	3981	385	1862	14521	3802	7097	25148	1861	8624
新蔡县	Xincai	43568	24913	1676	9145	1805	409	606	6089	1986	3197	18655	456	11167
