# Supplementary material for: The coordinating evaluation and spatial correlation analysis of CSGC: A case study of Henan province, China
Source: PLoS One. 2017 Jun 8;12(6):e0174543. doi: 10.1371/journal.pone.0174543 (PMC5465871; doi:10.1371/journal.pone.0174543)
Supplement: S1 Dataset — This dataset includes the statistical yearbook of henan province in 2013(*.xls), and the administrative area of henan province(henan.shp). (ZIP) [file pone.0174543.s001.zip › Statistical yearbook of henan province/0908.xls]

## Sheet: Sheet1
9-8 各市公共财政预算支出(2013年)
Public Financial Expenditure of the Local Government by City (2013)
单位：万元												(10 000 yuan)
市(县)	City(County)
		支出合计	#一般公共	#公共安全	#教 育	#科学技术	#文化体育	#社会保障和就业	#医疗卫生	#节能保护	#城乡社区事务	#农林水事务	#交通运输	#住房保障
			服 务				与 传 媒	Social	Medical	Energy	Urban and Rural	Farming Forestry
								Security and	Treatment	conservation	Area	and Water
			Commonly				Culture Sport	Obtain	and Public	and environmental	Community	Conservancy	Traffic and	Housing
		Payout	Public servings	Public security	Education	Technology	and Medium	employment	Health	protection	Operating	Operating	Transport	Safeguard
全 省	Total	55823139	7332076	2612160	11715204	800038	807762	7314113	4924837	1119228	3091193	6298543	3461925	1911140
省辖市	City
郑 州 市	Zhengzhou	8161571	819660	364068	1330655	172649	148816	663696	581832	256667	1424478	606130	351349	191237
开 封 市	Kaifeng	1970201	419217	101020	386959	22106	29462	278191	219959	34122	47065	261794	69975	45515
洛 阳 市	Luoyang	3733705	450280	194558	749178	75275	87754	353930	299086	84864	299115	435919	252135	140759
平 顶 山 市	Pingdingshan	2265588	328694	117557	455060	26619	35186	294325	230277	70996	101868	262374	150776	61843
安 阳 市	Anyang	2167807	276496	126123	497704	41174	36247	215509	225165	47483	90729	292125	130072	82974
鹤 壁 市	Hebi	869198	97818	51118	197388	8722	13610	100659	69957	27913	29920	103318	36129	75010
新 乡 市	Xinxiang	2677605	396662	155701	604148	36390	38591	256393	257070	63677	117084	342862	144464	125754
焦 作 市	Jiaozuo	1831407	223445	112793	380401	38334	23425	202401	157652	35858	93282	200691	140052	60900
濮 阳 市	Puyang	1738659	158741	85707	406085	21983	20144	249084	185231	28009	63253	240097	119598	99275
许 昌 市	Xuchang	2025610	339262	100209	476722	28887	31509	203502	177043	34519	116474	260110	106850	54729
漯 河 市	Luohe	1265438	161865	62835	255862	9446	18638	131047	122840	21312	89404	146369	67228	75820
三 门 峡 市	Sanmenxia	1540695	239720	80205	329625	25631	20241	132578	113973	63001	64252	179836	133211	43432
南 阳 市	Nanyang	4282854	636698	188910	945431	61372	30779	517884	441298	96204	201803	662518	236600	117267
商 丘 市	Shangqiu	3148354	395020	119448	793936	20104	26969	431625	364365	37659	59241	429591	136708	172737
信 阳 市	Xinyang	3048838	548472	107945	743917	17703	30885	333574	294746	69136	65632	436954	190837	142265
周 口 市	Zhoukou	3542190	451827	138965	927743	30490	44596	480094	459709	43528	88742	484480	150891	115900
驻 马 店 市	Zhumadian	3077076	480388	111428	703454	33363	29430	439645	353290	37076	70608	447820	113527	192894
济 源 市	Jiyuan	574660	70186	24343	116561	8071	7519	46511	59164	34779	34165	70759	29568	18571
省直管县	Province Administrating County
巩义市	Gongyi	431692	68478	18744	90683	8548	13665	34954	69414	13311	26303	47951	11203	8836
兰考县	Lankao	284044	43862	9866	65005	670	4856	31248	35221	9613	11782	44423	17970	2973
汝州市	Ruzhou	325625	42912	11984	78985	3816	5028	44970	46428	9870	4797	49574	9433	7905
滑县	Huaxian	380121	40213	14084	74997	4185	7346	43371	49923	6586	17296	75806	23182	13814
长垣县	Changyuan	293582	47350	12898	79515	4192	2763	29998	39370	5109		43047	11195	13343
邓州市	Dengzhou	464646	54720	16528	106569	5498	2265	61945	65870	8027	8856	95053	16909	8365
永城市	Yongcheng	522801	67466	18726	140636	2025	3546	68722	57709	5645	4900	71091	40318	11156
固始县	Gushi	472113	103373	12611	118874	531	1970	40367	51810	6103	1552	68488	40909	18046
鹿邑县	Luyi	355816	40427	9893	97712	4300	2447	59795	50826	2327	3453	48747	11131	19192
新蔡县	Xincai	342068	27274	7557	80201	3784	1819	52682	49321	2313	1961	45228	13691	53183
