# Supplementary material for: The coordinating evaluation and spatial correlation analysis of CSGC: A case study of Henan province, China
Source: PLoS One. 2017 Jun 8;12(6):e0174543. doi: 10.1371/journal.pone.0174543 (PMC5465871; doi:10.1371/journal.pone.0174543)
Supplement: S1 Dataset — This dataset includes the statistical yearbook of henan province in 2013(*.xls), and the administrative area of henan province(henan.shp). (ZIP) [file pone.0174543.s001.zip › Statistical yearbook of henan province/1001.xls]

## Sheet: Sheet1
10-1 各种物价总指数
General Price Indices
(上年=100)								(preceding year=100)
	居民消费 价格总指数			商品零售 价格总指数	农业生产	工业生产者	工业生产者	固定资产
					资料价格	出厂价格	购进价格	投资价格
		城 市	农 村		总 指 数	指 数	指 数	指 数
年 份					General		Indices of
					Price	Ex-Factory	Purchasing	Price
Year					Index of	Price	Prices of Raw	Indices of
	General			General	Agricultural	Indices of	Materials,	Investment
	Consumer	Urban	Rural	Retail	Means of	Industrial	Fuels	In Fixed
	Price Index	Areas	Areas	Price Index	Production	Products	and Power	Assets
1962	96.4	86.1	100.8	100.5	99.2
1965	97	96.3	97.3	96.8	95.7
1970	99	99.8	98.5	98.8	99.9
1975	100.1	100.2	100.1	100.2	100
1978	100.1	100	100.1	100.1	97.9
1980	104.6	106	103.8	104.9	100.1
1985	104.6	106.5	103.6	105.4	103
1990	100.7	100.5	100.9	100.1	98.3	105.5	105.5
1991	102.3	105.1	100	102	100.1	104.3	104.4	109.4
1992	105.4	107.7	102.9	105	101.2	106.2	110	119.8
1993	110.4	110.6	110.3	108.3	109.2	118.1	133	126.7
1994	125.2	127.4	123.5	120.6	124.4	124.1	122	106
1995	116.5	116.9	116.3	114.9	125.8	115	114.1	105.9
1996	110.5	109.5	110.9	107.9	107.9	104.1	106	103.9
1997	103.5	102.4	103.9	100.6	99.3	100.6	100.6	102.9
1998	97.5	97.9	97.1	96.6	94.2	95.3	94.8	98.7
1999	96.9	96.6	97.1	96.2	95.7	95.4	94.3	98
2000	99.2	99.1	99.2	98.5	99.6	104	105.1	102.9
2001	100.7	100.7	100.7	99.8	99.1	100.5	101.9	100.4
2002	100.1	99.8	100.6	99.2	100.8	98.64	97.57	98.7
2003	101.6	101.7	101.4	101.3	101.9	105	107.75	103.8
2004	105.4	105.4	105.4	105.7	111.4	110.23	115.67	110.1
2005	102.076	102.073	102.082	101.7	107.9	106.07	108.28	101.4
2006	101.3	101.2	101.5	100.9	101.2	104.29	105.28	101.55
2007	105.4	105.4	105.5	104.4	106.1	105.22	106.43	104.64
2008	107	106.5	107.9	107.5	120.9	112.13	111.85	108.96
2009	99.4	98.8	100.4	99.4	98.1	94.91	97.13	96.4
2010	103.5	103.4	103.8	103.7	103.1	107.79	110.19	103.46
2011	105.6	105.4	106.1	105.7	111.1	107.207	110.125	107.37
2012	102.544	102.602	102.441	102.285	105.356	99.4148	99.1631	101
2013	102.9	102.9	102.9	101.9	101.3	98.5243	99.2665	99.9
