# Supplementary material for: The coordinating evaluation and spatial correlation analysis of CSGC: A case study of Henan province, China
Source: PLoS One. 2017 Jun 8;12(6):e0174543. doi: 10.1371/journal.pone.0174543 (PMC5465871; doi:10.1371/journal.pone.0174543)
Supplement: S1 Dataset — This dataset includes the statistical yearbook of henan province in 2013(*.xls), and the administrative area of henan province(henan.shp). (ZIP) [file pone.0174543.s001.zip › Statistical yearbook of henan province/1002.xls]

## Sheet: Sheet1
10-2 各种物价定基指数
General Price Indices
(1978年＝100)								(1978 year =100)
	居民消费 价格总指数			商品零售 价格总指数	农业生产	工业生产者	工业生产者	固定资产
					资料价格	出厂价格	购进价格	投资价格
		城 市	农 村		总 指 数	指 数	指 数	指 数
年 份					General
					Price	Ex-Factory	Purchasing	Purchasing
Year					Index of	Price	Price	Price
	General			General	Agricultural	Indices of	Indices of	Indices of
	Consumer	Urban	Rural	Retail	Means of	Industrial	Industrial	Investment In
	Price Index	Areas	Areas	Price Index	Production	Productor	Productor	Fixed Assets
1978	100	100	100	100	100
1979	100.4	100.3	100.4	100.4	100
1980	105.018	106.318	104.215	105.32	100.1
1981	106.489	108.87	105.049	107.005	101.401
1982	107.979	110.829	106.31	108.61	103.531
1983	109.707	114.043	107.266	110.456	109.432
1984	110.585	116.552	107.374	111.45	116.107
1985	115.672	124.128	111.239	117.469	119.591
1986	122.034	132.569	116.022	123.342	125.69
1987	129.722	142.909	122.171	131.113	143.789
1988	154.888	173.635	144.285	156.942	175.135	100	100
1989	183.852	199.506	176.027	186.29	204.558	119.7	130
1990	185.139	200.504	177.611	186.476	201.08	126.284	137.15	100
1991	189.397	210.73	177.611	190.206	201.281	131.714	143.185	109.4
1992	199.624	226.956	182.762	199.716	203.697	139.88	157.503	131.061
1993	220.385	251.013	201.587	216.292	222.437	165.198	209.479	166.055
1994	275.923	319.791	248.959	260.849	276.711	205.011	255.564	176.018
1995	321.45	373.835	289.54	299.715	348.103	235.763	291.599	186.403
1996	355.202	409.35	321.1	323.392	375.603	245.429	309.095	193.673
1997	367.634	419.174	333.623	325.009	372.974	246.901	310.95	199.289
1998	358.443	410.371	323.947	313.959	351.341	235.297	294.78	196.698
1999	347.331	396.419	314.553	302.029	336.234	224.473	277.978	192.764
2000	344.553	392.851	312.037	297.498	334.889	233.452	292.155	198.355
2001	346.965	395.601	314.221	296.903	331.875	234.62	297.706	199.148
2002	347.312	394.81	316.106	294.528	334.53	231.429	290.471	196.559
2003	352.869	401.521	320.532	298.357	340.886	243	312.983	204.028
2004	371.923	423.204	337.84	315.363	379.747	267.859	362.027	224.635
2005	379.734	432.091	344.935	320.724	409.747	284.118	392.003	227.78
2006	384.67	437.276	350.109	323.611	414.7	296.307	412.701	231.311
2007	405.5	460.9	369.4	337.8	440	311.774	439.237	242.043
2008	433.9	490.9	398.6	363.1	532	349.592	491.287	263.73
2009	431.297	485	400.2	360.921	521.9	331.798	477.187	254.236
2010	446.4	501.5	415.4	374.3	538.1	357.7	525.9	263.1
2011	471.4	528.6	440.7	395.6	597.8	383.421	579.053	282.418
2012	483.2	542.3	451.3	404.7	630.1	381.177	574.207	285.242
2013	497.213	558.027	464.388	412.389	638.291	375.552	569.995	284.957
注：工业生产者出厂价格和工业生产者购进价格指数以1988年=100，固定资产投资价格指数以1990年=100。
a)Ex-Factory Price Indices of Indices of Industrial Products and Indices of Purchasing Prices of Industrial Products are Calculated as the Year 1988=100,
Prices Indices of Investment in Fixed Assets is Calculated as the Year 1990=100.
