# Supplementary material for: The coordinating evaluation and spatial correlation analysis of CSGC: A case study of Henan province, China
Source: PLoS One. 2017 Jun 8;12(6):e0174543. doi: 10.1371/journal.pone.0174543 (PMC5465871; doi:10.1371/journal.pone.0174543)
Supplement: S1 Dataset — This dataset includes the statistical yearbook of henan province in 2013(*.xls), and the administrative area of henan province(henan.shp). (ZIP) [file pone.0174543.s001.zip › Statistical yearbook of henan province/1003.xls]

## Sheet: Sheet1
10-3 居民消费价格指数
Consumer Price Indices
(上年=100)					(preceding year=100)
项 目	Item	2012			2013
		全省	城市	农村	全省	城市	农村
		The Whole	Urban	Rural	The Whole	Urban	Rural
		Province	Indices	Indices	Province	Indices	Indices
总 指 数	General Consumer Price Index	102.544	102.602	102.441	102.879	102.855	102.92
食品	Food	103.623	104.254	102.357	105.558	105.416	105.847
粮食	Grain	104.1	104.705	102.371	106.59	106.305	107.421
淀粉	Starches	107.255	107.614	104.346	105.38	105.971	100.444
干豆类及豆制品	Bean and Its Products	100.62	101.234	98.5309	108.197	108.162	108.32
油脂	Oil or Fat	104.995	105.394	104.542	99.7323	100.189	99.2107
肉禽及其制品	Meal, Poultry and Their Products	99.3854	101.731	95.6393	104.786	104.807	104.749
蛋类	Eggs	94.3812	94.0139	94.8251	104.375	104.875	103.777
水产品类	Aquatic Products	108.869	109.061	108.112	102.997	103.887	99.4584
菜类	Vegetables	113.232	112.524	114.923	110.12	109.82	110.82
#鲜菜	Fresh Vegetables	115.073	114.064	117.645	110.311	109.725	111.761
调味品	Flavoring	104.949	104.95	104.947	107.664	107.85	107.415
糖类	Carbohydrate	105.815	105.656	105.971	99.9403	99.8113	100.067
茶及饮料	Tea and Beverages	105.16	105.3	104.648	103.151	102.9	104.076
干鲜瓜果类	Dried and Fresh Melons and Fruits	97.0236	98.8369	91.141	104.06	103.356	106.535
#鲜果	Fresh Fruits	93.8085	96.1529	87.7539	106.343	105.763	107.986
糕点饼干面包	Cake and Biscuit	106.405	103.732	110.029	104.109	103.955	104.306
奶及奶制品	Milk and Its Products	101.807	101.634	102.613	104.536	104.861	103.03
在外用膳食品	Food Dining out	106.411	105.949	107.298	106.656	105.965	107.966
其它食品	Other Food Processing Service	102.967	103.675	101.705	101.69	100.59	103.687
烟酒及用品	Tobacco,Liquor and Article for Use	103.36	103.09	103.608	100.426	99.2314	101.517
烟草	Tobacco	100.361	100.208	100.561	100.332	100.154	100.566
酒	Liquor	105.77	106.327	105.388	100.498	98.2554	102.047
衣着类	Clothing	103.157	102.14	105.224	102.508	101.984	103.541
服装	Garments	102.954	102.315	104.495	102.513	102.017	103.683
衣着材料	Clothing Material	102.013	103.532	100.705	101.013	101.363	100.702
鞋袜帽	Shoes,Socks and Hats	103.75	101.131	107.035	102.371	101.636	103.243
衣着加工服务	Tailoring and Laundering Service	107.441	108.053	105.605	108.621	107.472	112.142
家庭设备用品及维修服务	Household Facilities and Articles	102.767	102.816	102.681	101.488	101.275	101.867
耐用消费品	Durable Consumer Goods	101.411	101.147	101.794	101.17	101.068	101.317
室内装饰品	Interior Decorations	101.409	101.441	101.332	100.942	100.494	102.055
床上用品	Bed Articles	102.106	101.779	102.775	100.178	99.6646	101.217
家庭日用杂品	Daily Use Household Articles	103.99	104.361	103.078	101.217	100.806	102.238
家庭服务及加工维修服务	Household and Machining Service	116.351	116.328	116.395	110.734	111.347	109.563
医疗保健和个人用品	Medicine and Medical Articles	101.874	101.752	102.119	101.465	100.884	102.626
医疗保健	Medicine and Medical Service	101.148	101.051	101.335	101.552	101.233	102.168
个人用品及服务	Personal Article and Service	103.473	103.236	103.991	101.276	100.16	103.693
交通和通讯	Means of Transportation
	and Communication	100.723	100.226	101.583	100.167	100.175	100.154
交通	Transportation	102.083	101.428	103.011	100.815	100.844	100.774
通信	Communication	98.6856	98.7293	98.5811	99.1627	99.3174	98.7924
娱乐、教育、文化	Recreation, Education and
用品及服务	Culture Articles	101.191	100.852	101.916	102.881	102.938	102.76
文娱用耐用消费品及服务	Recreational Durable Consumer
	Goods and Service	95.3239	95.0885	95.6787	96.9983	96.2443	98.1281
教育	Education	102.5	101.687	104.052	104.166	104.189	104.123
文化娱乐用品	Cultural and Recreational Articles	102.026	102.39	101.088	105.053	106.097	102.328
旅游	Tourism	101.556	101.426	102.236	101.403	100.984	103.577
居住	Residence	102.492	102.85	101.959	101.88	102.42	101.07
建房及装修材料	Housing and Building Decoration Materials	101.023	102.015	100.332	100.355	101.067	99.8501
住房租金	Rent	103.657	103.281	104.597	103.545	103.044	104.783
自有住房	Housing Uncontrolled	102.848	102.731	103.075	103.764	103.896	103.508
水、电、燃料	Water, Electricity and Fuels	102.94	103.471	102.039	99.6144	100.332	98.3816
