# Supplementary material for: The coordinating evaluation and spatial correlation analysis of CSGC: A case study of Henan province, China
Source: PLoS One. 2017 Jun 8;12(6):e0174543. doi: 10.1371/journal.pone.0174543 (PMC5465871; doi:10.1371/journal.pone.0174543)
Supplement: S1 Dataset — This dataset includes the statistical yearbook of henan province in 2013(*.xls), and the administrative area of henan province(henan.shp). (ZIP) [file pone.0174543.s001.zip › Statistical yearbook of henan province/1004.xls]

## Sheet: Sheet1
10-4 分类商品零售价格指数
Retail Price Indices by Category
(上年=100)									(preceding year=100)
项 目	Item	2006	2007	2008	2009	2010	2011	2012	2013
商品零售价格总指数	Retail Price Index of commodities	100.9	104.4	107.5	99.4	103.734	105.733	102.285	101.946
食品类	Food	102.1	115.4	116.1	101.2	108.732	112.408	103.135	105.584
饮料、烟酒类	Beverage and cigarette and alcohol	100.7	101.7	103.6	101.9	101.465	104.009	103.817	101.375
服装、鞋帽类	Clothing and shoe and cap	98.8	99.8	100.8	99.7	100.936	101.394	103.189	102.68
纺织品类	Textile product	100.2	100.9	102.3	100.5	103.985	109.753	102.419	100.826
家用电器及音像器材	Household appliance and audio-video material	98.7	99.7	98.7	95.7	97.8288	98.7622	99.483	99.7895
文化办公用品类	Office supplies	98.6	98.6	100	98.1	98.6579	98.4611	99.2684	99.1557
日用品类	Articles in everyday use	100.1	101.4	104.5	101.6	100.094	102.518	102.811	101.287
体育娱乐用品类	Sport and entertainment goods	99.8	99.5	99	99.4	99.8334	100.826	100.911	100.274
交通、通信用品类	Transportation and communication material	91.1	90	92.3	93.2	96.0725	97.1467	97.7186	97.4349
家具	Furniture	99.6	102.4	101.4	99.8	99.608	102.313	101.801	101.45
化妆品类	Cosmetics	99.9	100.1	100.6	100.6	100.268	101.096	103.195	101.994
金银珠宝类	Gold and sliver and jewellery	119.2	107.2	118.8	93.8	111.267	114.257	103.233	91.5383
中西药品及医疗保健用品类	Chinese traditional medicine and western medicine and health product	98.2	100.6	102.9	101.2	103.963	103.877	102.395	102.211
书报杂志及电子出版物类	Book and newspaper and megazine and E-journal	99.7	98.9	102.8	106.7	99.4341	100.927	103.868	102.48
燃料类	Fuel	111.2	102.6	119.3	98.7	110.469	113.57	104.489	98.2936
建筑材料及五金电料类	Architectural and hardware material	102.8	105.5	109.3	96.9	104.293	107.047	101.27	99.9509
