# Supplementary material for: The coordinating evaluation and spatial correlation analysis of CSGC: A case study of Henan province, China
Source: PLoS One. 2017 Jun 8;12(6):e0174543. doi: 10.1371/journal.pone.0174543 (PMC5465871; doi:10.1371/journal.pone.0174543)
Supplement: S1 Dataset — This dataset includes the statistical yearbook of henan province in 2013(*.xls), and the administrative area of henan province(henan.shp). (ZIP) [file pone.0174543.s001.zip › Statistical yearbook of henan province/1005.xls]

## Sheet: Sheet1
10-5 农业生产资料价格指数
Price Indices of Means of Agricultural Production
(上年=100)									(preceding year=100)
项 目	Item	2006	2007	2008	2009	2010	2011	2012	2013
农业生产资料价格	Price Indices of Means of Agricultural
总指数	Production	101.2	106.1	120.9	98.1	103.086	111.05	105.356	101.287
农用手工工具	Small farm tool	100.2	102.2	118.1	105.9	101.11	104.881	102.889	105.025
饲料	Feed	99.1	108.4	113.2	108.1	109.112	105.455	106.485	106.418
产品畜	Production Livestock	89.1	132.1	126.4	80.9	101.823	136.413	103.091	98.5019
半机械化农具	Semi-mechanized farm machinery	99.4	101.6	105.6	100.1	100.887	105.76	104.639	102.302
机械化农具	Mechanized farm machinery	101.8	101.2	107.3	100.9	100.117	103.706	100.489	100.285
化学肥料	Chemical fertilizer	99.4	105.3	138.5	92.6	98.4512	115.158	105.986	95.3932
农药及农药机械	Pesticide and device in pesticide	103.9	102.7	108.4	100	100.602	105.97	101.381	102.132
化学农药	Chemical pesticide	103.6	102.8	109	98.1	99.3743	106.35	101.437	102.404
农药器械	Device in pesticide	105.2	101.9	105.8	108.8	105.928	102.55	100.85	99.5824
农用机油	Agricultural oil	113.2	104.2	115.4	89.4	113.058	114.666	104.197	99.3312
其他农业生产资料	Other agricultural production goods	106.2	103.2	105.1	104.5	109.498	108.227	107.851	105.978
农用种子	Farm seed	104.8	101.8	104.8	110.6	113.566	108.722	109.169	106.644
其他	Others	109.3	106.3	105.8	90.5	99.5378	105.567	100.564	101.977
农业生产服务	Service for agriculture	104.1	104.7	106	105.5	102.255	106.919	107.054	106.088
