# Supplementary material for: The coordinating evaluation and spatial correlation analysis of CSGC: A case study of Henan province, China
Source: PLoS One. 2017 Jun 8;12(6):e0174543. doi: 10.1371/journal.pone.0174543 (PMC5465871; doi:10.1371/journal.pone.0174543)
Supplement: S1 Dataset — This dataset includes the statistical yearbook of henan province in 2013(*.xls), and the administrative area of henan province(henan.shp). (ZIP) [file pone.0174543.s001.zip › Statistical yearbook of henan province/1006.xls]

## Sheet: Sheet1
10-6 各市居民消费价格指数(2013年)
Consumer Price Indices by City (2013)
各市数据均为市政府所在城市市区数(10-7表同)。
Price Indices of every city refers to the figures of under of the cities (the same as 10-7 table).
(上年=100)										(preceding year=100)
市	City	居民消
		费价格	食 品	烟 酒	衣 着	家庭设备	医疗保健	交通和	娱乐教育	居 住
		总指数		及用品		用 品 及	和个人用品	通 信	文化用品
						维修服务			及服务
						Household	Medicines,
			Food		Clothing	Facilities,	Health care		Recreation,	Residence
		Consumer		Tobacco,		Articles and	Services and	Transportation	Education
		Price		Liquor and		Repair	Personal	and	& Culture
		Index		Articles		Service	Articles	Communication	Articles
省辖市	City	102.879	105.558	100.4	102.5	101.5	101.5	100.2	102.9	101.9
郑 州 市	Zhengzhou	102.779	104.784	99.6368	101.949	101.768	100.767	99.6887	103.681	102.898
开 封 市	Kaifeng	102.967	104.728	98.6484	102.776	100.479	102.316	100.896	104.67	102.008
洛 阳 市	Luoyang	103.08	105.708	98.6125	101.823	101.578	101.992	100.939	103.432	101.731
平 顶 山 市	Pingdingshan	102.866	105.714	98.7298	100.787	100.745	100.482	101.123	101.794	103.583
安 阳 市	Anyang	102.398	104.552	98.0349	101.975	101.782	102.7	99.6025	102.15	101.319
鹤 壁 市	Hebi	102.987	106.011	100.7	101.133	100.007	100.322	98.405	104.337	103.189
新 乡 市	Xinxiang	103.115	105.925	101.046	100.735	102	101.992	100.416	102.407	102.596
焦 作 市	Jiaozuo	102.473	105.169	99.4379	103.475	100.469	100.625	100.46	100.821	101.62
濮 阳 市	Puyang	102.808	105.973	97.9663	102.442	100.817	102.116	99.9113	102.702	100.834
许 昌 市	Xuchang	102.899	105.183	99.974	100.63	102.893	100.734	100.883	104.447	101.793
漯 河 市	Luohe	102.707	105.103	99.808	101.066	99.9938	100.761	100.087	102.99	103.282
三 门 峡 市	Sanmenxia	103.112	107.743	101.644	99.264	100.221	103.462	100.083	102.154	100.162
南 阳 市	Nanyang	102.782	105.426	97.033	103.384	101.555	98.7153	99.9412	100.697	104.396
商 丘 市	Shangqiu	102.798	106.544	100.712	101.578	100.205	101.87	100.222	101.486	100.982
信 阳 市	Xinyang	102.877	105.672	98.6166	100.88	103.308	100.694	101.669	103.249	101.024
周 口 市	Zhoukou	102.655	104.647	101.022	103.365	101.013	100.34	100.726	101.436	102.737
驻 马 店 市	Zhumadian	102.843	104.95	97.7459	105.428	101.733	100.245	99.8246	102.426	102.333
济源市	Jiyuan
省直管县	Province Administrating County
巩义市	Gongyi
兰考县	Lankao
汝州市	Ruzhou
滑县	Huaxian	102.2	105.53	99.135	103.699	100.815	104.486	99.1597	101.885	99.0663
长垣县	Changyuan
邓州市	Dengzhou
永城市	Yongcheng	102.931	105.52	99.7218	104.289	100.901	101.276	100.263	101.923	103.084
固始县	Gushi	102.734	105.757	99.7713	105.747	103.737	102.37	100.111	103.177	99.486
鹿邑县	Luyi
新蔡县	Xincai
