# Supplementary material for: The coordinating evaluation and spatial correlation analysis of CSGC: A case study of Henan province, China
Source: PLoS One. 2017 Jun 8;12(6):e0174543. doi: 10.1371/journal.pone.0174543 (PMC5465871; doi:10.1371/journal.pone.0174543)
Supplement: S1 Dataset — This dataset includes the statistical yearbook of henan province in 2013(*.xls), and the administrative area of henan province(henan.shp). (ZIP) [file pone.0174543.s001.zip › Statistical yearbook of henan province/1007.xls]

## Sheet: Sheet1
10-7 各市商品零售价格指数(2013年)
Retail Price Indices by City (2013)
(上年=100)																		(preceding year=100)
市	City	商品零
		售价格	食品类	饮料	服 装	纺织	家用电器	文化	日用品	体育	交通、	家 具	化妆品	金 银	中、西药品及	书报杂志	燃料类	建筑材料
		总指数		烟酒	鞋帽类	品类	及音像器	办公		娱乐	通信用品			珠宝类	医疗保健用品	及电子出		及五金电
							材类	用品类		用品类						出版物类		料 类
							Household								Chinese traditional
			Food			Drygoods	appliance	Cultural	Articles		Traffic&	Furniture	Cosmetics	Gold、	medicine	Book&	Fuels
				Beverage	Clothing,		and	and	for	Sport and	Communi-			sliver	and western	newspaper、		Architectural
		General		and	Shoes		audio-video	Office	Daily	entertainment	cation			and	medicine and	megazine and		and hardware
		Index		cigarette	and Hats		material	supplies	Use	goods	Goods			jewellery	health product	e-publication		material
省辖市	City	101.946	105.584	101.375	102.68	100.826	99.7895	99.1557	101.287	100.274	97.4349	101.45	101.994	91.5383	102.211	102.48	98.2936	99.9509
郑州市	Zhengzhou	101.363	105.153	100.329	101.868	99.8806	98.7372	98.9295	100.149	100.12	97.9709	101.719	101.131	92.9801	101.991	105.926	99.3654	100.042
开封市	Kaifeng	101.011	104.574	100.111	102.34	95.5326	97.8359	97.728	99.0404	101.412	95.3095	100.293	104.625	89.5867	102.039	106.755	98.5438	99.9343
洛阳市	Luoyang	101.636	105.954	99.8701	101.805	101.028	99.5169	99.0189	103.845	99.6822	98.0634	101.161	101.241	94.4354	103.661	101.405	96.9634	100.715
平顶山市	Pingdingshan	101.575	105.943	100.61	100.705	101.089	99.1347	97.2358	100.421	100.075	97.896	100.603	104.5	91.5943	100.335	100.396	99.0313	100.35
安阳市	Anyang	101.362	105.226	99.7795	102.214	102.309	98.5252	99.2691	101.688	100.692	96.5537	103.073	100.665	91.6252	102.691	99.2179	96.8982	99.452
鹤壁市	Hebi	101.363	105.903	101.286	101.145	98.479	98.927	98.7695	99.9337	99.3576	95.5718	100.29	99.2353	95.758	101.991	100.493	97.9152	99.5541
新乡市	Xinxiang	102.179	106.162	101.922	100.837	100.148	98.2901	101.496	103.89	100.106	99.0389	100.274	101.728	93.0058	103.545	100.435	98.991	99.9169
焦作市	Jiaozuo	101.538	104.924	100.877	104.379	103.551	98.227	98.3058	100.532	98.813	95.7386	101.255	99.8886	95.8813	100.961	100.072	98.8932	101.933
濮阳市	Puyang	101.683	105.969	98.6802	102.321	101.186	99.031	97.717	101.439	101.39	96.8037	103.263	102.199	95.4698	102.711	100.168	99.134	99.1763
许昌市	Xuchang	101.033	104.359	101.456	100.234	107.395	98.6362	99.5792	101.347	100.598	98.7478	100.318	100.246	91.7229	100.937	101.668	98.4001	97.3507
漯河市	Luohe	100.584	104.205	100.512	100.738	99.8226	98.8812	96.4505	101.346	98.9348	97.1357	100.097	100.389	92.3141	98.3115	104.266	99.4327	96.2418
三门峡市	Sanmenxia	102.205	107.13	101.289	99.248	97.8516	98.3136	98.5512	101.3	100.884	97.8536	100.225	98.816	89.8213	105.958	101.457	98.6238	101.953
南阳市	Nanyang	101.71	105.298	98.5235	103.31	98.8731	100.665	99.3189	99.9609	100.907	99.4102	102.321	101.611	85.7654	100.522	101.017	98.9773	101.561
商丘市	Shangqiu	101.556	106.2	101.749	101.606	100.55	99.7775	98.3118	99.7275	100.617	96.8805	98.2702	100.787	91.4656	102.422	101.105	97.187	99.8315
信阳市	Xinyang	101.716	105.508	99.2253	100.818	102.666	98.597	101.701	102.076	99.2251	99.087	99.8301	101.082	87.3752	100.398	101.205	100.987	99.0863
周口市	Zhoukou	101.504	104.611	101.751	103.62	101.503	94.6256	98.0533	101.482	99.0108	98.7421	102.559	100.623	93.348	100.432	99.9472	99.4567	100.654
驻马店市	Zhumadian	101.223	105.239	99.0618	105.467	102.391	99.5576	97.8323	100.799	100.499	94.4742	101.683	101.486	93.7712	98.9716	100.415	95.2282	101.061
济源市	Jiyuan
省直管县	Province Administrating County
巩义市	Gongyi
兰考县	Lankao
汝州市	Ruzhou
滑县	Huaxian	101.781	105.78	99.6463	104.285	99.6547	98.5348	97.2084	100.329	100.059	95.2715	102.053	103.541	97.148	107.775	100.998	91.3367	99.3386
长垣县	Changyuan
邓州市	Dengzhou
永城市	Yongcheng	102.175	105.035	100.061	104.5	100.587	100.635	96.8053	100.069	99.8705	99.9431	100.733	102.431	92.428	100.898	102.006	97.8951	101.946
固始县	Gushi	102.298	106.089	100.195	105.508	101.269	100.538	99.5443	100.286	100.254	97.3452	105.408	105.534	86.6757	102.649	101.509	98.1305	97.33
鹿邑县	Luyi
新蔡县	Xincai
