# Supplementary material for: The coordinating evaluation and spatial correlation analysis of CSGC: A case study of Henan province, China
Source: PLoS One. 2017 Jun 8;12(6):e0174543. doi: 10.1371/journal.pone.0174543 (PMC5465871; doi:10.1371/journal.pone.0174543)
Supplement: S1 Dataset — This dataset includes the statistical yearbook of henan province in 2013(*.xls), and the administrative area of henan province(henan.shp). (ZIP) [file pone.0174543.s001.zip › Statistical yearbook of henan province/1008.xls]

## Sheet: Sheet1
10-8 各市居民消费价格指数(2013年)
Consumer Price Indices by City (2013)
本表数据全市口径(10-9表同)。
Price Indices of every city refers to the whole city's caliber (the same as10-9 table).
(上年=100)										(preceding year=100)
市(县)	City(County)	居民消
		费价格	食 品	烟 酒	衣 着	家庭设备	医疗保健	交通和	娱乐教育	居 住
		总指数		及用品		用品及	和个人用品	通 信	文化用品
						维修服务			及 服 务
						Household	Medicines,
			Food		Clothing	Facilities,	Health care		Recreation,	Residence
		Consumer		Tobacco,		Articles and	Services and	Transportation	Education
		Price		Liquor and		Repair	Personal	and	& Culture
		Index		Articles		Service	Articles	Communication	Articles
省辖市	City
郑 州 市	Zhengzhou	102.391	104.66	100.111	102.483	101.178	100.756	100.016	102.469	101.934
开 封 市	Kaifeng	102.775	104.673	99.3227	102.768	100.424	102.399	100.142	105.432	101.146
洛 阳 市	Luoyang	103.052	105.133	98.8178	104.139	102.95	103.232	101.11	100.797	101.964
平 顶 山 市	Pingdingshan	102.662	105.235	99.4653	101.981	101.438	100.905	100.659	101.472	102.48
安 阳 市	Anyang	102.155	103.97	98.9362	101.442	102.327	102.164	102.122	101.512	100.464
鹤 壁 市	Hebi	103.005	104.321	100.747	107.899	101.717	101.594	98.7132	102.524	102.141
新 乡 市	Xinxiang	102.843	106.522	101.007	100.943	101.203	101.55	98.8365	101.621	102.21
焦 作 市	Jiaozuo	102.411	104.921	99.8464	103.812	101.096	102.901	99.8574	99.8283	101.02
濮 阳 市	Puyang	101.766	103.937	100.228	100.585	99.2603	101.836	99.8699	100.787	101.521
许 昌 市	Xuchang	102.364	105.891	100.577	101.065	100.471	101.272	99.084	99.5009	101.94
漯 河 市	Luohe	102.739	103.888	103.465	101.807	100.93	101.976	99.8474	103.115	103.446
三 门 峡 市	Sanmenxia	102.52	106.311	100.522	100.696	100.802	100.236	99.7664	100.969	101.592
南 阳 市	Nanyang	102.519	104.545	99.56	101.754	100.34	102.082	99.9633	104.207	101.797
商 丘 市	Shangqiu	102.273	105.992	100.518	100.387	101.04	101.131	98.8822	101.459	100.868
信 阳 市	Xinyang	102.352	103.86	99.0429	103.933	101.104	100.98	99.8079	101.94	102.34
周 口 市	Zhoukou	102.712	105.917	101.436	101.765	101.249	102.235	98.8903	100.451	102.006
驻 马 店 市	Zhumadian	102.687	105.309	100.231	102.849	101.191	101.832	99.7784	102.32	101.185
济 源 市	Jiyuan	102.266	105.046	98.2985	103.341	104.022	102.649	98.6926	99.4192	99.8458
省直管县	Province Administrating County
巩义市	Gongyi	102.536	105.515	101.974	101.821	100.845	101.522	99.7506	100.279	102.208
兰考县	Lankao	103.119	105.589	99.7023	99.2471	101.609	107.41	99.7762	103.996	101.451
汝州市	Ruzhou	102.451	105.996	98.2376	102.382	100.801	99.7895	100.208	102.412	100.908
滑县	Huaxian	102.2	105.5	99.1	103.7	100.8	104.5	99.2	101.9	99.1
长垣县	Changyuan	102.547	107.638	100	100.074	100.097	100.489	101.295	100.04	101.166
邓州市	Dengzhou	102.5	105.5	100.8	103.6	101	99.6	100.1	100.8	101.6
永城市	Yongcheng	102.673	105.44	102.389	102.987	100.578	101.412	100.165	101.487	101.532
固始县	Gushi	102.734	105.757	99.7713	105.747	103.737	102.37	100.111	103.177	99.486
鹿邑县	Luyi	102.876	103.818	100.043	101.989	101.542	102.411	100.632	101.688	105.516
新蔡县	Xincai	102.943	106.528	101.054	105.641	100.875	100.714	99.8741	101.354	100.075
