# Supplementary material for: The coordinating evaluation and spatial correlation analysis of CSGC: A case study of Henan province, China
Source: PLoS One. 2017 Jun 8;12(6):e0174543. doi: 10.1371/journal.pone.0174543 (PMC5465871; doi:10.1371/journal.pone.0174543)
Supplement: S1 Dataset — This dataset includes the statistical yearbook of henan province in 2013(*.xls), and the administrative area of henan province(henan.shp). (ZIP) [file pone.0174543.s001.zip › Statistical yearbook of henan province/1009.xls]

## Sheet: Sheet1
10-9 各市商品零售价格指数(2013年)
Retail Price Indices by City (2013)
(上年=100)																		(preceding year=100)
市(县)	City(County)	商品零
		售价格	食品类	饮料	服装	纺织	家用电器	文 化	日用品	体 育	交通、	家 具	化妆品	金 银	中、西药品及	书报杂志	燃料类	建筑材料
		总指数		烟酒	鞋帽类	品类	及音像器	办 公		娱 乐	通信用品			珠宝类	医疗保健用品	及电子出		及五金电
							材 类	用品类		用品类						出版物类		料 类
							Household								Chinese traditional
							appliance	Cultural	Articles		Traffic&			Gold、	medicine	Book&
				Beverage	Clothing,		and	and	for	Sport and	Communi-			sliver	and western	newspaper、		Architectural
		General		and	Shoes		audio-video	Office	Daily	entertainment	cation	Furniture	Cosmetics	and	medicine and	megazine and		and hardware
		Index	Food	cigarette	and Hats	Drygoods	material	supplies	Use	goods	Goods			jewellery	health product	e-publication	Fuels	material
省辖市	City
郑 州 市	Zhengzhou	101.6	105.029	100.936	101.939	100.244	99.1489	99.0697	100.789	100.044	98.1844	101.317	101.254	92.5398	101.977	103.922	99.5522	100.887
开 封 市	Kaifeng	101.119	105.207	100.284	102.492	98.3873	96.9436	97.6044	100.477	100.495	93.9376	101.072	103.899	89.5326	102.986	105.378	97.7747	99.2937
洛 阳 市	Luoyang	102.009	105.142	102.017	103.91	91.2823	93.1509	83.929	98.7493	107.208	108.565	108.474	98.6584	87.6716	106.73	96.521	102.774	101.126
平 顶 山 市	Pingdingshan	101.881	105.439	100.532	101.812	102.059	99.7826	98.8024	100.745	100.279	98.3027	101.918	102.374	93.226	100.665	101.267	100.302	100.145
安 阳 市	Anyang	101.131	104.662	99.8466	101.826	101.72	99.6797	98.0634	101.048	100.596	96.6911	102.55	100.628	94.8805	102.566	99.5721	96.7208	99.5871
鹤 壁 市	Hebi	101.803	103.544	100.228	109.376	99.8651	100.4	100.365	102.251	100	99.5285	99.7256	100.314	92.5356	102.049	100.768	95.913	100.968
新 乡 市	Xinxiang	102.328	106.352	101.676	101.004	100.32	98.5133	101.459	103.245	100.097	99.1321	100.248	101.693	93.5641	103.545	100.398	99.8732	100.07
焦 作 市	Jiaozuo	101.853	104.967	99.9957	103.839	100.602	99.6263	99.7187	100.192	100.026	97.971	100.837	100.899	95.8752	104.111	100.121	99.1497	100.13
濮 阳 市	Puyang	100.814	103.242	100.145	101.203	101.175	92.9117	100.295	100.601	100.175	98.1663	101.588	101.455	95.5918	102.275	101.073	99.8246	100.677
许 昌 市	Xuchang	101.533	105.699	100.968	101.249	99.8571	98.6562	97.86	100.278	100.399	96.185	100.414	100.449	91.5346	100.394	101.122	99.0935	99.7846
漯 河 市	Luohe	101.472	103.929	103.022	101.421	99.8785	96.6375	99.4532	100.715	100.385	98.0194	100.279	99.8492	92.6344	101.89	100.286	100.465	102.72
三 门 峡 市	Sanmenxia	101.791	106.129	100.563	100.582	100.629	98.2041	99.0137	100.434	100.413	99.6876	100.295	100.579	92.5949	100.512	100.874	99.9155	99.839
南 阳 市	Nanyang	101.637	104.528	100.499	101.966	100.266	98.6877	100.054	100.563	99.9784	99.7214	100.086	103.953	91.3967	102.579	100.213	101.493	99.0603
商 丘 市	Shangqiu	101.463	105.269	100.752	100.937	100.653	99.3547	100.157	100.764	100.46	95.9798	101.224	101.862	92.4303	101.712	101.249	98.7015	99.4231
信 阳 市	Xinyang	101.5	103.921	100.474	104.11	100.536	99.004	98.9006	100.312	100.137	97.4034	101.967	101.382	91.0039	101.305	100.782	99.5131	101.282
周 口 市	Zhoukou	102.215	106.653	101.127	101.543	97.7213	99.6193	100.04	100.388	100.352	97.2557	100.554	100.675	94.6171	101.409	103.244	99.3724	100.625
驻 马 店 市	Zhumadian	101.73	105.574	100.415	103.226	100.36	98.1808	98.7032	100.699	100.396	95.1227	101.705	100.347	92.6088	101.394	100.89	98.9772	100.188
济 源 市	Jiyuan	101.926	106.118	98.7945	103.535	101.7	99.4386	99.6728	100.451	100.176	99.993	106.607	104.54	79.7059	106.014	102.452	91.8152	99.7024
省直管县	Province Administrating County
巩义市	Gongyi	102.525	105.85	101.864	102.14	100.305	99.9747	99.6328	101.876	99.8113	98.2073	100.051	101.982	91.8821	102.657	100.308	99.2787	102.531
兰考县	Lankao	101.487	105.803	100.194	99.1433	101.777	101.232	97.5895	101.453	98.7535	88.6406	100.237	100.149	90.4366	106.647	103.008	97.3127	99.4175
汝州市	Ruzhou	102.108	106.17	98.9916	101.992	104.916	99.6608	100.082	100.176	100	98.7968	100	100.069	95.2016	100.391	106.311	99.784	99.0557
滑县	Huaxian	101	102.3	96.8	105.7	100.1	98.6	99.2	99.7	100.7	93.4	103.5	102.6	92.3	108.8	100.4	94.5	101.6
长垣县	Changyuan	102.915	109.784	100.064	100.084	100	99.9692	100.6	100	100	99.9941	100	101.389	98.3122	100	100	99.0985	100.694
邓州市	Dengzhou	102	104.8	101.3	103.3	101.9	101.4	99.8	100.2	100	100	100.3	100.8	86.5	99.7	100	99.6	99.8
永城市	Yongcheng	102.375	105.661	102.11	103.127	101.208	99.0966	101.302	102.014	99.9564	97.2731	100	104.215	89.8223	102.525	101.303	99.4839	100.453
固始县	Gushi	102.298	106.089	100.195	105.508	101.269	100.538	99.5443	100.286	100.254	97.3452	105.408	105.534	86.6757	102.649	101.509	98.1305	97.33
鹿邑县	Luyi	101.288	104.392	100.447	101.027	100.429	100.066	100	100.127	100.583	100	100.043	100	91.69	100.124	100.338	98.3662	97.6668
新蔡县	Xincai	102.559	107.25	101.513	105.214	99.8794	98.5078	98.785	100.56	100	96.828	100	100	96.6311	101.737	100.581	98.1039	99.5373
