# Supplementary material for: The coordinating evaluation and spatial correlation analysis of CSGC: A case study of Henan province, China
Source: PLoS One. 2017 Jun 8;12(6):e0174543. doi: 10.1371/journal.pone.0174543 (PMC5465871; doi:10.1371/journal.pone.0174543)
Supplement: S1 Dataset — This dataset includes the statistical yearbook of henan province in 2013(*.xls), and the administrative area of henan province(henan.shp). (ZIP) [file pone.0174543.s001.zip › Statistical yearbook of henan province/1010.xls]

## Sheet: Sheet1
10-10 农产品生产价格指数
Indices of Producers′Prices for Farm Products
(上年=100)							(preceding year=100)
类 别	Type
		2006	2007	2008	2009	2010	2011	2012	2013
农产品生产价格指数	Indices of Producers' Prices
	for Farm Products	100.85	118.47	115	99.07	112.46	111.48	102.9	102.6
农业产品	Farm Crops	101.68	111.68	108.15	106	120.5	103.8	103.2	102.7
粮食	Grain	101.1	109.89	108.18	107.17	111.33	105.9	103.3	106.2
小麦	Wheat	99.65	106.09	108.58	112.56	110.49	102.9	101.9	108
稻谷	Rice	106.79	105.28	110.66	105.84	105.4	109.9	101.9	103.5
玉米	Corn	102.09	119.04	106.55	96.84	115.01	110.6	103.5	103.4
薯类	Tubers	94.27	114.53	103.7	101.93	115.89	126.4	96.4	103.2
豆类	Beans	97.74	119.25	118.33	91.72	112	102.7	101.2	102.8
油料	Oil- bearing Crops	100.06	129.82	117.8	88.97	118.05	108.6	106.5	99.8
花生	Peanuts	101.39	129.82	110.6	88.97	118.05	119.4	107.9	98.1
油菜籽	Rapeseeds	92.72	112.24	143.5	89.57	105.39	103.7	102.9	104.5
芝麻	Sesame	92.94	114.74	131.5	93.76	102.95	101	95.3	102.4
棉花(籽棉)	Cotton	105.18	105.07	106.6	93.3	141.79	107.2	92.6	102.9
烟草	Tobacco	104.85	108.6	120.13	105.08	103.88	117.1	112.3	105.6
蔬菜	Vegetables	115.06	101.65	94.6	145.27	138.43	80.3	106.9	94.5
水果	Fruits	121.31	139.89	118.5	103.85	120.52	117.3	107.7	101.3
林业产品	Forestry Production	104.4	107.19	105.4	93.5	92.34	104.9	105.3	103.1
牧业(畜产品)	Animal Husbandry Production	95.11	130.69	125.2	87.4	99.53	124.2	100.9	102
牛	Cattle	106.07	108.05	130.2	102.51	105.87	111.2	115.3	118.7
羊	Sheep and Goats	106.04	114.39	122.7	98.72	110.2	113.6	115.9	110.9
猪	Hogs	88.37	139.37	126.4	84.38	97.69	129.9	92.7	99.3
家禽	Poultry	100.02	115.38	109.4	102.15	113.3	116.7	94.8	102.1
肉禽	Poultry Meat	103.15	111.51	110.99	101.91	102.4	116.7	94.5	103.5
禽蛋	Poultry Eggs	97.98	117.9	108.9	101.24	105.92	110.7	95.9	103
渔业	Fishery Production	104.65	109.26	121.1	103.17	101.95	105.7	106.2	110.8
