# Supplementary material for: The coordinating evaluation and spatial correlation analysis of CSGC: A case study of Henan province, China
Source: PLoS One. 2017 Jun 8;12(6):e0174543. doi: 10.1371/journal.pone.0174543 (PMC5465871; doi:10.1371/journal.pone.0174543)
Supplement: S1 Dataset — This dataset includes the statistical yearbook of henan province in 2013(*.xls), and the administrative area of henan province(henan.shp). (ZIP) [file pone.0174543.s001.zip › Statistical yearbook of henan province/1011.xls]

## Sheet: Sheet1
10-11 工业生产者出厂价格指数
Ex-Factory Price Indices of Industrial Productor
(上年=100)		(preceding year=100)
类 别	Type
		2007	2008	2009	2010	2011	2012	2013
总指数	General Index	105.22	112.13	94.91	107.79	107.207	99.4148	98.5243
按轻、重工业分	Grouped by Light & Heavy Industry
轻工业	Light Industry	105.66	107.93	98.44	104.29	106.915	100.053	101.756
以农产品为原料	Using Farm Products as Raw Materials	107.02	107.31	99.35	105.97	107.517	99.9629	102.147
以非农产品为原料	Using Non-Farm Products as Raw Materials	103.85	108.84	97.23	102.39	104.251	100.473	100.027
重工业	Heavy Industry	104.87	115.44	92.16	110.69	107.32	99.1679	97.2722
采掘工业	Mining & Quarrying Industry	105.13	128.59	92.3	116.74	112.59	96.7939	91.8459
原料工业	Raw Materials Industry	105.05	111.51	91.64	112.91	108.44	100.202	96.7699
加工工业	Manufacturing Industry	104.47	113.2	92.72	104.98	105.177	99.1863	99.0808
按部类分	Grouped by Division
生产资料	Means of Production	104.53	113.26	93.25	108.84	107.682	98.5583	97.4739
采掘工业	Mining & Quarrying Industry	105.41	130.25	92.57	116.8	112.59	96.7939	91.8459
原料工业	Raw Materials Industry	105	108.57	91.72	112.01	108.328	100.105	96.9042
加工工业	Manufacturing Industry	103.94	110.81	94.41	104.64	106.125	98.1236	99.1604
生活资料	Consumer Goods	107.65	108.14	101.1	103.88	105.504	102.529	102.229
食品类	Food	109.84	108.7	101.14	103.73	104.891	102.867	103.486
衣着类	Clothing	100.84	101.74	101.76	105.59	111.381	104.905	100.36
一般日用品类	Articles for Daily Use	101.86	109.9	100.4	103.66	105.011	101.034	99.9681
耐用消费品类	Durable Consumer Goods	102.78	102.27	101.75	103.85	105.621	101.453	100.519
按工业部门分	Grouped by Sector
冶金工业	Metallurgical Industry	108.43	113.7	82.93	116.37	108.691	95.1636	95.8915
电力工业	Power Industry	101.71	103.33	103.65	103.55	104.32	107.99	100.786
煤炭及冶炼工业	Coal and Smelt Industry	106.27	134.2	99.81	113.13	107.847	95.9408	89.0715
石油工业	Petroleum Industry	100.94	126.95	75.08	127.86	121.733	101.465	96.3572
化学工业	Chemical Industry	105.11	112.18	91.04	107.25	110.996	98.7861	96.992
机械工业	Machine Buiding Industry	103.04	106.38	99.83	101.4	103.492	100.438	100.121
建筑材料工业	Building Materials Industry	104.5	110.83	99.49	101.09	104.548	101.29	100.458
森林工业	Timber Industry	106.46	107.95	97.24	99.85	105.954	102.239	100.775
食品工业	Food Industry	109.53	109.42	100.89	103.71	104.753	102.368	103.553
纺织工业	Textile Industry	100.98	101.31	96.17	116.43	120.445	88.7815	99.4837
缝纫工业	Tailoring Industry	100.45	104.18	103.89	105.25	111.44	105.522	99.5316
皮革工业	Leather Industry	102.13	100.98	99.68	102.7	106.264	103.048	104.065
造纸工业	Paper Industry	102.76	108.64	94.42	103.39	102.891	99.8637	99.1335
文教艺术用品工业	Cultural,Educational & Handicrafts Articles	101.76	101.57	99.89	101.81	100.502	102.142	102.541
其他工业	Others	104.13	114.32	94.35	103.48	106.317	99.9991	99.142
