# Supplementary material for: The coordinating evaluation and spatial correlation analysis of CSGC: A case study of Henan province, China
Source: PLoS One. 2017 Jun 8;12(6):e0174543. doi: 10.1371/journal.pone.0174543 (PMC5465871; doi:10.1371/journal.pone.0174543)
Supplement: S1 Dataset — This dataset includes the statistical yearbook of henan province in 2013(*.xls), and the administrative area of henan province(henan.shp). (ZIP) [file pone.0174543.s001.zip › Statistical yearbook of henan province/1012.xls]

## Sheet: Sheet1
10-12 工业生产者购进价格指数
Indices of Purchasing Prices of Industrial Productor
(上年=100)		(preceding year=100)
类 别	Type	2007	2008	2009	2010	2011	2012	2013
总指数	General Index	106.43	111.85	97.13	110.19	110.125	99.1631	99.2665
燃料、动力类	Fuels and Motive Power	107.48	120.97	102.52	108.89	106.582	101.587	96.6652
黑色金属材料类	Ferrous Metals Materials	111.67	124.67	86.44	108.39	108.089	94.0869	96.423
#钢材	Steel Products	106.05	118.57	86.72	105.92	106.125	95.4657	95.8992
有色金属材料和电线类	Nonferrous Metals Materials and Electric Wire	114.82	99.04	83.78	123.17	109.166	98.2209	96.3865
化工原料类	Chemical Raw Materials	111.81	106.74	90.92	116.76	114.961	91.4916	94.564
木材及纸浆类	Logging and Paper Pulp	104.67	106.22	98.67	104.74	107.394	102.206	100.848
建筑材料及非金属矿类	Building Materials and Nonmetal Minerals	101.03	119.48	96.56	103.91	106.35	101.448	98.7576
其他工业原材料及半成品类	Others Industry Materials & Semi Finished Articles	105.73	108.42	99.59	107.42	111.472	104.588	104.353
农副产品类	Farm Products	103.63	110.54	100.95	108.25	114.186	97.027	101.291
纺织原料类	Textile Raw Materials	103.66	102	93.38	118.14	111.741	91.6147	99.7357
