# Supplementary material for: The coordinating evaluation and spatial correlation analysis of CSGC: A case study of Henan province, China
Source: PLoS One. 2017 Jun 8;12(6):e0174543. doi: 10.1371/journal.pone.0174543 (PMC5465871; doi:10.1371/journal.pone.0174543)
Supplement: S1 Dataset — This dataset includes the statistical yearbook of henan province in 2013(*.xls), and the administrative area of henan province(henan.shp). (ZIP) [file pone.0174543.s001.zip › Statistical yearbook of henan province/1013.xls]

## Sheet: Sheet1
10-13 固定资产投资价格指数
Price Indices of Investment In Fixed Assets
(上年=100)		(preceding year=100)
类 别	Type	2007	2008	2009	2010	2011	2012	2013
固定资产投资价格指数	Price Indices of Investment In Fixed Assets	104.64	108.96	96.4	103.46	107.37	101	99.9
建筑安装工程	Construction and Installation	106.28	112.14	94.62	104.92	110.13	101.39	99.75
设备、工器具购置	Purchase of Equipments and Instruments	101.36	102.46	98.77	100.52	102.34	99.65	99.67
其他费用	Other Expenses	101.85	103.31	102.54	101.25	102.99	101.94	101.18
