# Supplementary material for: The coordinating evaluation and spatial correlation analysis of CSGC: A case study of Henan province, China
Source: PLoS One. 2017 Jun 8;12(6):e0174543. doi: 10.1371/journal.pone.0174543 (PMC5465871; doi:10.1371/journal.pone.0174543)
Supplement: S1 Dataset — This dataset includes the statistical yearbook of henan province in 2013(*.xls), and the administrative area of henan province(henan.shp). (ZIP) [file pone.0174543.s001.zip › Statistical yearbook of henan province/1101.xls]

## Sheet: Sheet1
11-1 城乡居民家庭人均收支及恩格尔系数
Per Capita Income, Expenditures and Engel's Coefficient in Urban and Rural Areas
指数以上年为100，按可比价格计算。
Indices are preceding year=100, while tempos are calculated at comparable prices.
单位：元										(yuan)
	城镇居民家庭人均					农村居民家庭人均
	Per Capita Annual Income and					Per Capita Annual Income and
	Expenditures of Urban Household					Expenditures of Rural Household
年份	可支配	可支配	消 费		恩格尔	纯收入	纯收入	生活消费		恩格尔
Year	收 入	收入指数	支 出	#食品	系数(%)		指 数	支 出	#食品	系数(%)
		Disposable			Engel's		Index	Expenditures		Engel's
	Disposable	Income	Consumptive		Coefficient	Net	of Net	of	Food	Coefficient
	Income	Index	Expenditures	Food	(%)	Income	Income	Living		(%)
1978	315		274	163	59.4891	104.71		81.7
1979	361.04	114.3	302.98	177.21	58.5	133.56	127.6		67.32	60.7417
1980	365	108.1	335.02	192.66	57.507	160.78	120.5	135.51	78.49	57.9219
1981	395	103.108	363.23	205.18	56.4876	215.57	133.4	165.57	89.08	53.802
1982	429	103.929	382.47	214.17	55.9965	216.74	99.7	177.9	101.18	56.8746
1983	452.5	101.59	405	232.07	57.3012	272	124.5	196.35	113.71	57.9119
1984	497.49	108.796	431.68	244.37	56.6091	301.17	110.3	219.64	122.46	55.7549
1985	600.59	114.229	556.72	277.74	49.8886	328.78	107	260.19	145.83	56.0475
1986	724.21	113.176	653.83	333.59	51.0209	333.64	99.7	292.48	159.88	54.6636
1987	814.2	104.887	711.27	379.57	53.3651	377.72	110.13	309.9	164.03	52.93
1988	946.1	87.1712	896.55	465.99	51.9759	401.32	98.1785	346.73	179.42	51.7463
1989	1111.46	102.244	963.97	533.19	55.3119	457.06	102.505	390.05	199.99	51.2729
1990	1267.73	113.492	1067.67	585.27	54.8175	526.95	105.52	437.73	240.93	55.0408
1991	1384.81	103.935	1199.95	644.26	53.6906	539.29	102.316	454.68	242.83	53.4068
1992	1608.03	107.817	1342.58	716.99	53.4039	588.48	104.862	472.61	264.02	55.8642
1993	1962.75	110.4	1609.26	798.78	49.6365	695.85	108.953	564.93	334.52	59.2144
1994	2618.55	104.7	2155.15	1074.18	49.8425	909.81	103.448	731.78	426.17	58.2374
1995	3299.46	107.8	2673.95	1338.93	50.0731	1231.97	109.504	929.39	544.26	58.561
1996	3755.44	103.9	3009.35	1439.32	47.8283	1579.19	113.795	1206.43	670.89	55.6095
1997	4093.62	106.4	3378.02	1506.25	44.5897	1733.89	107.4	1270.52	693.09	54.5517
1998	4219.42	105.3	3415.65	1454.99	42.5977	1864.05	106.5	1240.3	700.78	56.5008
1999	4532.36	111.2	3497.53	1427.65	40.8188	1948.36	106.4	1163.98	617.46	53.0473
2000	4766.26	106.1	3830.71	1386.76	36.2011	1985.82	103.9	1315.83	654.13	49.7123
2001	5267.42	108.8	4110.17	1424.9	34.6677	2097.86	104.9	1375.6	668.77	48.6166
2002	6245.4	114.2	4504.68	1517.04	33.677	2215.74	105.1	1451.51	697.02	48
2003	6926.12	109	4941.6	1662.3	33.6389	2235.68	99.6	1508.67	726.57	48.1596
2004	7704.9	105.5	5294.19	1855.44	35	2553.15	108.1	1664.09	808.27	48.5713
2005	8667.97	110.2	6038.02	2067.51	34.2	2870.58	107.5	1891.57	858.97	45.4
2006	9810.26	111.9	6685.18	2215.32	33.1	3261.03	112.1	2229.28	911.484	40.9
2007	11477	111	7826.72	2707.44	34.6	3851.6	112.2	2676.41	1017.43	38
2008	13231.1	108.3	8837.46	3079.82	34.8	4454.24	107.2	3044.21	1165.81	38.3
2009	14371.6	109.9	9566.99	3272.75	34.2	4806.95	107.5	3388.47	1220.36	36
2010	15930.3	107.2	10838.5	3575.75	32.9912	5523.73	111	3682.21	1371.17	37.2
2011	18194.8	108.4	12336.5	4212.76	34.1	6604.03	112.7	4319.95	1559.74	36.1
2012	20442.6	109.5	13733	4607.47	33.6	7524.94	111.3	5032.14	1701.75	33.8
2013	22398	106.6	14822	4913.87	33.1526	8475.34	109.5	5627.73	1938.47	34.4
注：1978年-1991年城镇居民可支配收入根据当年生活费收入测算。
a)Data on disposable income of urban household are calculated on basis of income of living in 1978-1991.
