# Supplementary material for: The coordinating evaluation and spatial correlation analysis of CSGC: A case study of Henan province, China
Source: PLoS One. 2017 Jun 8;12(6):e0174543. doi: 10.1371/journal.pone.0174543 (PMC5465871; doi:10.1371/journal.pone.0174543)
Supplement: S1 Dataset — This dataset includes the statistical yearbook of henan province in 2013(*.xls), and the administrative area of henan province(henan.shp). (ZIP) [file pone.0174543.s001.zip › Statistical yearbook of henan province/1102.xls]

## Sheet: Sheet1
11-2 各市城乡居民家庭人均收支情况(2013年)
Per Capita Income and Expenditures in Urban and Rural Areas by City (2013)
单位：元									(yuan)
市(县)	City(County)	城镇居民家庭人均				农村居民家庭人均
		Per Capita (Urban) Residents				Per Capita (Rural) Residents
		可支配收入	消费支出		恩格尔	纯收入	消费支出		恩格尔
				#食品	系数(%)			#食品	系数(%)
		Disposable	Consumption		Angle	Net	living		Angle
		Income	Expenditures	Food	modulus(%)	Income	Expenditures	Food	modulus(%)
全 省	Average	22398	14822	4913.87	33.1526	8475.34	5627.73	1938.47	34.4
省辖市	City
郑 州 市	Zhengzhou	26615.3	18671.6	6056.8	32.4386	14009	10242	2455	24
开 封 市	Kaifeng	19492.2	15448.6	4535.39	29.3579	8355.05	5460	1797	32.9
洛 阳 市	Luoyang	24820.2	15967.6	4458.1	27.9196	8756.4	6783	1979	29.2
平 顶 山 市	Pingdingshan	22481.9	16324	5299.75	32.4659	8540.69	4876	1738.3	35.7
安 阳 市	Anyang	23018.9	14003	4511.04	32.2149	9669.57	6735	2001	29.7
鹤 壁 市	Hebi	21227.8	13668	3868.73	28.305	10608.4	7312	2644	36.2
新 乡 市	Xinxiang	22104.6	15042.3	4318.17	28.7068	9728.18	7002	2199	31.4
焦 作 市	Jiaozuo	22057.6	14773.8	4390.73	29.7198	11366.8	8583	2402	28
濮 阳 市	Puyang	21571.3	13087.8	4010.54	30.6435	7903.71	4980	1630	32.7
许 昌 市	Xuchang	21717.4	15093.3	4432.44	29.3669	11006.6	6561	2059	31.4
漯 河 市	Luohe	21173.8	15700.5	5325.1	33.9168	9875.88	5379	1691	31.4
三 门 峡 市	Sanmenxia	20937.9	18078	4486.43	24.8171	8925.83	6715	1965	29.3
南 阳 市	Nanyang	21653.4	16916	5602	33.1166	8728.77	6109	2298	37.6
商 丘 市	Shangqiu	20214.2	12604.2	4102.57	32.5493	7216.86	4772	1844	38.6
信 阳 市	Xinyang	19149.7	12646.7	5221.59	41.2882	7982.17	5258	2495	47.5
周 口 市	Zhoukou	18045.8	12551	3797.12	30.2536	6949.53	4827	1632	33.8
驻 马 店 市	Zhumadian	19430.5	12107.8	3605.64	29.7794	7437.2	5768.58	2082.51	36.1
济 源 市	Jiyuan	23185.4	17405.5	4105.83	23.5893	11958.1	7890	2434	30.8
省直管县	Province Administrating County
巩义市	Gongyi	22515.9	15307.7	3994.88	26.0972	13951.1	7497	1948	26
兰考县	Lankao	16537.8	10959.5	3218.66	29.3686	6756.39	5646	1791.64	31.74
汝州市	Ruzhou	19208	13080.3	3795.98	29.0206	10061.7	5401	1848.69	34.2
滑县	Huaxian	17587.9	12290.5	3801.62	30.9314	6839.1	6098	2365	38.8
长垣县	Changyuan	18289.3	13249.5	3616.75	27.2973	11381.2	6377	2007	31.5
邓州市	Dengzhou	19977.9	15562.7	4680.97	30.0781	9172.22	5891	1952	33.1
永城市	Yongcheng	21435	15543.8	4251.16	27.3495	8469.04	5715	2425	42.4
固始县	Gushi	18441.6	13095.5	4975.87	37.9969	8121.05	5625	2459	43.7
鹿邑县	Luyi	18121.6	10271.2	2498.5	24.3252	7755	4167	1504	36.1
新蔡县	Xincai	17054.8	12032.3	4391.31	36.496	7148.21	4849	1871.6	38.6
