# Supplementary material for: The coordinating evaluation and spatial correlation analysis of CSGC: A case study of Henan province, China
Source: PLoS One. 2017 Jun 8;12(6):e0174543. doi: 10.1371/journal.pone.0174543 (PMC5465871; doi:10.1371/journal.pone.0174543)
Supplement: S1 Dataset — This dataset includes the statistical yearbook of henan province in 2013(*.xls), and the administrative area of henan province(henan.shp). (ZIP) [file pone.0174543.s001.zip › Statistical yearbook of henan province/1103.xls]

## Sheet: Sheet1
11-3 城镇居民家庭基本情况
Basic Conditions of Urban Households
项 目	Item	2000	2005	2009	2010	2011	2012	2013
平均每户家庭人口数(人)	Average Household Size (person)	3.23	2.97	2.85	2.84	2.87	2.85	2.98792
有收入者人数	Number of person having income	2.14	2.07	2.04	2.07	2.04	2.06	2.03166
就业人口数	Number of Person Employed	1.66	1.53	1.43	1.46	1.48	1.5	1.54756
国有经济单位	State-Owned Units	1.27	1.11	0.85	0.85	0.77	0.77	0.588261
城镇集体经济单位	Collective-Owned Units	0.16	0.09	0.07	0.07	0.06	0.06
其他各种经济类型单位	Other economic units	0.02	0.07	0.09	0.09	0.11	0.11
城镇个体经营者	Person employed by himself in town	0.14	0.13	0.13	0.14	0.15	0.15	0.202163
城镇个体被雇人员	Employed person in town	0.04	0.08	0.23	0.22	0.27	0.28
离退休再就业人员	Retired and resigned person reemployed	0.03	0.03	0.02	0.02	0.03	0.03	0.0742717
其他就业人员	Person employed in other way	0.01	0.02	0.05	0.05	0.09	0.09	0.682867
离退休人数	Number of retired and resigned person	0.47	0.51	0.57	0.58	0.53	0.53	0.386347
其他有收入者人数	Number of other person having income	0.01	0.04	0.04	0.04	0.03	0.03	0.0977535
无收入者人数	Number of person having no income	1.09	0.9	0.81	0.77	0.83	0.79	0.881022
平均每一就业者负担人数(人)	Number of Persons Supported by Each Laborer (person)	1.94	1.94	1.99	1.94521	1.93919	1.9	1.9
平均每人全年总收入(元)	Per Capita Annual total Income (yuan)		9145.98	15408	17141.8	19526.9	21897.2	23686.5
#可支配收入	Per Capita Disposable Income	4766.26	8667.97	14371.6	15930.3	18194.8	20442.6	22398
工资性收入	Wage Income		6095.49	9910.46	10804.9	12039.2	13666.5	14704.2
经营净收入	Net Income from Operations		660.88	1202.69	1478.06	2264.36	2545.14	2706.79
财产性收入	Property Income		95.77	164.85	222.07	286.02	333.81	491.512
转移性收入	Transfer Income		2293.83	4130.05	4636.8	4937.3	5351.78	5783.99
平均每人全年总支出(元)	Per Capita Annual total Expenditures (yuan)		7830.68	12902.1	13802.5	15477.2	17300.5	17837.9
#消费支出	Consumption Expenditures	3830.71	6038.02	9566.99	10838.5	12336.5	13733	14822
平均每户建筑面积(平方米)	Per Household Covered Area(sq.m)		90.98	93.51	94.4868	97.8957	98.895	102.886
平均每人建筑面积(平方米)	Per Capita Covered Area (sq.m)		30.84	32.81	33.27	34.11	34.7	34.41
注：1.平均每一就业者负担人数包括就业者本人(下同)。
2.人均建筑面积是按家庭常住人口计算的。
a)Number of Dependents of per Laborer Contained himself.(The same as in following table)
b)Per Capita Floor space of Residential Building is Calculated by persons Living in it continuously.
