# Supplementary material for: The coordinating evaluation and spatial correlation analysis of CSGC: A case study of Henan province, China
Source: PLoS One. 2017 Jun 8;12(6):e0174543. doi: 10.1371/journal.pone.0174543 (PMC5465871; doi:10.1371/journal.pone.0174543)
Supplement: S1 Dataset — This dataset includes the statistical yearbook of henan province in 2013(*.xls), and the administrative area of henan province(henan.shp). (ZIP) [file pone.0174543.s001.zip › Statistical yearbook of henan province/1104.xls]

## Sheet: Sheet1
11-4 按收入等级分的城镇居民家庭生活基本情况(2013年)
Basic Conditions of Urban Households Life by Level of Income (2013)
项 目	Item	总平均	最低收入户		低收入户	较低收入户	中间收入户	较高收入户	高收入户	最高收入户
			Lowest	#更低户	Low	Lower Middle	Middle	Upper Middle	High	Highest
			Income	Difficult	Income	Income	Income	Income	Income	Income
		Average	Households	Households	Households	Households	Households	Households	Households	Households
平均每户	Per Household
家庭人口数(人)	Average Household Size(person)	2.98792	3.55516	3.67802	3.58323	3.28616	2.9117	2.70408	2.65483	2.28872
就业人口数(人)	Average Employed Persons
	Per Household (person)	1.54756	1.48236	1.31802	1.65133	1.66791	1.5656	1.46198	1.57462	1.37757
平均每一就业者	Number of Persons Supported
负担人数(人)	by Each Laborer (person)	1.93073	2.39831	2.79057	2.1699	1.97022	1.8598	1.8496	1.68601	1.66142
平均每人全年	Per Capita Annual
总收入(元)	Total Income (yuan)	23686.5	9351.18	8133.25	13043.7	17227.3	22371.8	28942.9	37687.3	57217.7
#可支配收入	Disposable Income	22398	8430.09	7081.38	12076.3	16253.5	21008.2	27351.3	35893	55412.5
消费支出(元)	Expenditures of Consumption(yuan)	14822	7799.02	8046.63	8922.3	11432.2	13867.3	18684.2	21640.4	30792.5
