# Supplementary material for: The coordinating evaluation and spatial correlation analysis of CSGC: A case study of Henan province, China
Source: PLoS One. 2017 Jun 8;12(6):e0174543. doi: 10.1371/journal.pone.0174543 (PMC5465871; doi:10.1371/journal.pone.0174543)
Supplement: S1 Dataset — This dataset includes the statistical yearbook of henan province in 2013(*.xls), and the administrative area of henan province(henan.shp). (ZIP) [file pone.0174543.s001.zip › Statistical yearbook of henan province/1105.xls]

## Sheet: Sheet1
11-5 各市城镇居民人均可支配收入
Per Capita Disposable Income of Urban Residents By City
单位：元										(yuan)
市(县)	City(County)	2000	2005	2007	2008	2009	2010	2011	2012	2013
省辖市	City
郑 州 市	Zhengzhou	5934.81	10639.8	13692.2	15732.4	17116.8	18897	21612.3	24246	26615.3
开 封 市	Kaifeng	4088.61	7220.32	9769.46	11342.3	12317.8	13695	15557.5	17544.7	19492.2
洛 阳 市	Luoyang	5201.14	9719.55	12769.5	14672.2	15948.6	17639.2	20163.4	22635.6	24820.2
平 顶 山 市	Pingdingshan	4789.66	8723.21	11714.9	13530.6	14721.3	16208.2	18347.7	20610.1	22481.9
安 阳 市	Anyang	4501.63	8822.45	11796.4	13636.6	14809.3	16393.9	18685.8	21042.1	23018.9
鹤 壁 市	Hebi	3945.89	7898.46	10912.3	12491.3	13628	15058.9	17254.5	19283.7	21227.8
新 乡 市	Xinxiang	4700.05	8312.13	11235.6	12999.6	14169.6	15751.7	17988.4	20159.2	22104.6
焦 作 市	Jiaozuo	4007.59	8429.7	11487.8	13199.4	14281.8	15781.4	18005.1	20136.2	22057.6
濮 阳 市	Puyang	4089.68	7971.84	11042	12731.4	13737.2	15138.4	17227.5	19511	21571.3
许 昌 市	Xuchang	4410.48	7768.66	10740.7	12448.5	13618.6	15171.2	17503	19684.5	21717.4
漯 河 市	Luohe	4633.13	7922.81	10732.2	12363.6	13389.7	14768.9	16997.5	19135.8	21173.8
三 门 峡 市	Sanmenxia	5245.11	8071.4	10710.2	12391.8	13469.8	15032.3	17061.7	19184.2	20937.9
南 阳 市	Nanyang	4429.54	7830.69	10713	12395	13498.1	15077.4	17289.3	19543.8	21653.4
商 丘 市	Shangqiu	4077	7246.58	10165.9	11751.8	12715.5	14177.7	16151.3	18312.5	20214.2
信 阳 市	Xinyang	4037.02	6762.39	9477.45	11022.3	12047.3	13348.5	15270.6	17255.8	19149.7
周 口 市	Zhoukou	3645.51	6355.61	8955.23	10406	11363.3	12678	14583.5	16503	18045.8
驻 马 店 市	Zhumadian	4406.54	6899.75	9762.1	11304.5	12310.6	13701.7	15795.3	17671	19430.5
济 源 市	Jiyuan	4723.44	9017.26	11945.4	13808.9	14982.6	16480.9	18821.1	21239.8	23185.4
省直管县	Province Administrating County
巩义市	Gongyi	5025	9045	11218	13236	14409	15893.2	18186.2	20441.3	22515.9
兰考县	Lankao	3189	5973	7538	9030	10115	11429.8	13030	14723.9	16537.8
汝州市	Ruzhou	3896.09	6281.27	9195	11032	12252	13555.8	15426.5	17385.7	19208
滑县	Huaxian	3688.52	6073.32	9002	10622	11489	12527	14064.5	15808.5	17587.9
长垣县	Changyuan	3620	5835	8410	9985	11197	12696.8	14550.5	16354.8	18289.3
邓州市	Dengzhou	4305.44	7294.31	10217	11818	12990	14340.3	16078.7	18056.3	19977.9
永城市	Yongcheng	4227.95	7306.28	10141	11901	13448	15000	17175.1	19442.2	21435
固始县	Gushi	3973.24	6561.9	9220	10688	11675	12926.4	14762	16577.7	18441.6
鹿邑县	Luyi	3837.36	5981.52	8934	10175	11357	12515.9	14355.8	16222	18121.6
新蔡县	Xincai	3890.08	5881.76	8257	9661	10569	11757.3	13614.9	15344	17054.8
