# Supplementary material for: The coordinating evaluation and spatial correlation analysis of CSGC: A case study of Henan province, China
Source: PLoS One. 2017 Jun 8;12(6):e0174543. doi: 10.1371/journal.pone.0174543 (PMC5465871; doi:10.1371/journal.pone.0174543)
Supplement: S1 Dataset — This dataset includes the statistical yearbook of henan province in 2013(*.xls), and the administrative area of henan province(henan.shp). (ZIP) [file pone.0174543.s001.zip › Statistical yearbook of henan province/1106.xls]

## Sheet: Sheet1
11-6 城镇居民家庭平均每人全年现金收入情况(2013年)
Per Capita Annual Cash Income of Urban Households (2013)
单位：元											(yuan)
项 目	Item	总平均	最低收入户		低收入户	较低收入户	中间收入户	较高收入户	高收入户	最高收入户
			Lowest	#更低户	Low	Lower Middle	Middle	Upper Middle	High	Highest	#更高收入户
			Income	Difficult	Income	Income	Income	Income	Income	Income	Higher Income
		Average	Households	Households	Households	Households	Households	Households	Households	Households	Household
家庭总收入	Total Household Income	23686.5	9351.18	8133.25	13043.7	17227.3	22371.8	28942.9	37687.3	57217.7	68725.7
#可支配收入	Disposable Income	22398	8430.09	7081.38	12076.3	16253.5	21008.2	27351.3	35893	55412.5	66576.7
工资性收入	Wage Income	14704.2	6751.75	5395.1	10393.6	12144.9	15525.6	17949.9	22904.3	22274.3	22035.3
工资及补贴收入	Wage Income and Surplus Income	14360.7	6500.02	5272.78	10054.9	11839.2	15174.4	17695.8	22565.4	21461.8	21487.7
其他劳动收入	Other Earned Income	343.497	251.725	122.323	338.712	305.737	351.166	254.159	338.867	812.558	547.514
经营净收入	Net Income from Operations	2706.79	447.769	95.3212	161.422	1211.86	1224.42	2574.29	4090.58	17475.8	27336.1
财产性收入	Property Income	491.512	205.661	323.905	113.5	255.825	389.221	280.368	589.777	2929.38	4442.19
#利息	Interest	91.2829	12.902	9.21437	24.8113	19.7696	78.5857	64.5177	236.461	462.43	614.289
股息与红利收入	Dividend Income	48.5717	150.605	263.593	13.5731	47.5568	14.0953	40.3387	10.0836	101.48	189.524
保险收益	Insurance Income	5.11078				0.861066	7.2577	2.68434		40.7253	41.4017
其他投资收入	Other Investment Income	73.3044	8.79667	18.0371	0.50568	19.6041	64.5426	8.40946	33.6261	683.185	837.262
出租房屋收入	Income from Renting Room	242.551	31.5515	32.1086	59.6082	150.413	220.247	147.863	194.214	1499.11	2594.55
转移性收入	Transfer Income	5783.99	1946	2318.93	2375.19	3614.7	5232.55	8138.3	10102.7	14538.2	14912.1
#养老金或离退休金	Pension	4702.86	1437.53	1665.41	1943.15	2865.89	4488.84	6831.53	8920.23	10273	8351.92
社会救济收入	Income from Social Relief	46.6525	148.831	169.243	55.8337	45.199	19.9773	24.3372	2.53924	49.1175	95.826
辞退金	Severance pay	1.31121				2.30533	4.10654
赔偿收入	Compensation money	2.26273				1.75312	1.31232	0.894537		19.6034	38.2454
保险收入	Insurance Income	10.9729	36.5284	74.8996		12.2758	20.0326
#失业保险金	Unemployment insurance expense	10.9729	36.5284	74.8996		12.2758	20.0326
赡养收入	Income of Alimony	347.073	23.8941	11.8328	74.9482	241.903	215.895	555.335	350.575	1458.24	1805.57
捐赠收入	Income of Presentation	330.547	92.1121	111.696	62.9654	209.276	207.078	365.298	289.076	1799.73	3097.6
亲友搭伙费	Food expenditure from kinsfolk
提取住房公积金	Drawaing of Accumulated Fund for House	7.97033	0.61425		2.32993	0.729145			83.4258
记帐补贴	Subsidy for taking accounts	141.888	119.446	127.114	116.659	121.558	139.44	156.392	159.608	229.823	234.007
出售财物收入	Income from Selling Property	1.99738	3.20337	5.75458	0.849295	0.776423	2.98298	3.58459	0.27114	1.25536	2.44915
借贷收入	Income of Borrow Money and Loan	1795.68	1094.76	1487.01	1052.36	1264.19	1671.79	2583.03	781.055	5361.52	6703.3
#提取储蓄存款	Drawing Money from Banks	1497.53	743.643	925.333	979.997	945.538	1502.16	1909.57	635.081	5229.49	6445.73
借入款	Borrow Money	188.661	316.764	492.049	67.5201	51.563	94.7709	606.07	19.7938	31.7528	61.9482
收回借出款	Retrieval of loan	45.2575	31.1489	63.8693		29.1945	42.7479	59.6336	112.854	80.1859	156.439
兑售有价证券	Cashing in and selling bonds	16.9493				43.5279	22.8147	2.88877	11.7488	16.9474	33.0635
收回投资本金	Retrieval of Investment Pricipal	3.88064	3.20337	5.75458	0.849295	5.61285	5.51794	3.90557	1.57657	3.1384	6.12287
