# Supplementary material for: The coordinating evaluation and spatial correlation analysis of CSGC: A case study of Henan province, China
Source: PLoS One. 2017 Jun 8;12(6):e0174543. doi: 10.1371/journal.pone.0174543 (PMC5465871; doi:10.1371/journal.pone.0174543)
Supplement: S1 Dataset — This dataset includes the statistical yearbook of henan province in 2013(*.xls), and the administrative area of henan province(henan.shp). (ZIP) [file pone.0174543.s001.zip › Statistical yearbook of henan province/1107.xls]

## Sheet: Sheet1
11-7 各市城镇居民家庭平均每人全年可支配收入情况(2013年)
Per Capita Annual Disposable Income of Urban Households by City (2013)
单位：元							(yuan)
市(县)	City(County)	总平均	低收入户	中低收入户	中等收入户	中高收入户	高收入户
		Average	Low	Lower Middle	Middle	Upper Middle	High
			Income	Income	Income	Income	Income
			Households	Households	Households	Households	Households
省辖市	City
郑 州 市	Zhengzhou	26615.3	13303.6	19286.4	24589	30942.5	43947.4
开 封 市	Kaifeng	19492.2	10366.5	15266.3	19121.7	23063.5	34394.6
洛 阳 市	Luoyang	24820.2	10650.6	17240.8	22342	29608.7	51347.5
平 顶 山 市	Pingdingshan	22481.9	11624.8	17519.8	22316.4	27489	43437.7
安 阳 市	Anyang	23018.9	11479.1	18489.8	22228.7	27680.6	43750.8
鹤 壁 市	Hebi	21227.8	10283.3	15075.1	19759.3	24355.7	41687.9
新 乡 市	Xinxiang	22104.6	10524.7	16422.5	20082.8	25691.4	45522.5
焦 作 市	Jiaozuo	22057.6	12073.1	16911.3	20793.8	25970.4	41607.4
濮 阳 市	Puyang	21571.3	9877.25	15233.7	19292.6	23012.7	45249.1
许 昌 市	Xuchang	21717.4	10283.3	14827.2	20609.2	26956.4	37204.7
漯 河 市	Luohe	21173.8	11893	17551.8	21045.4	24524.6	34205
三 门 峡 市	Sanmenxia	20937.9	10790	16420	20712.6	25289.3	37075.4
南 阳 市	Nanyang	21653.4	10164.7	15368.9	19146.4	24248.6	42935.9
商 丘 市	Shangqiu	20214.2	11159.4	16281	20334.4	24324.5	32608
信 阳 市	Xinyang	19149.7	11654.6	15917.8	18781.4	22233.9	31214.7
周 口 市	Zhoukou	18045.8	9217.43	13884.1	16672.4	21371.6	31193.4
驻 马 店 市	Zhumadian	19430.5	10556.4	13861.5	17350.3	23487.6	37763.6
济 源 市	Jiyuan	23185.4	17995.4	21182	22946.5	29209.5	34400.4
省直管县	Province Administrating County
巩义市	Gongyi	22515.9	12638.7	16764.9	20559.2	23090.3	39226.4
兰考县	Lankao	16537.8	10272.9	13995.3	15291.3	17811.8	26311.1
汝州市	Ruzhou	19208	11854.4	15096.6	18097.1	22572.5	31538.8
滑县	Huaxian	17587.9	8886.33	12174.8	17831.6	21930.2	33710.7
长垣县	Changyuan	18289.3	10445	13904.9	17217.9	22230.3	37957.3
邓州市	Dengzhou	19977.9	9880.98	16241.2	19241.7	24372.8	31066.2
永城市	Yongcheng	21435	12349.7	18577.3	22346.2	25152	35322.5
固始县	Gushi	18441.6	9226.05	13562	19084.1	22751.2	29991
鹿邑县	Luyi	18121.6	10589.9	15631	17802.6	20557.9	29510.2
新蔡县	Xincai	17054.8	8294.56	12967.2	15704.2	21183.4	34378.7
