# Supplementary material for: The coordinating evaluation and spatial correlation analysis of CSGC: A case study of Henan province, China
Source: PLoS One. 2017 Jun 8;12(6):e0174543. doi: 10.1371/journal.pone.0174543 (PMC5465871; doi:10.1371/journal.pone.0174543)
Supplement: S1 Dataset — This dataset includes the statistical yearbook of henan province in 2013(*.xls), and the administrative area of henan province(henan.shp). (ZIP) [file pone.0174543.s001.zip › Statistical yearbook of henan province/1108.xls]

## Sheet: Sheet1
11-8 城镇居民家庭人均消费支出
Per Capita Annual Consumption Expenditures of Urban Households
单位：元									(yuan)
	人 均
	消费支出	食 品	衣 着	居 住	家庭设备	医疗保健	交通通信	娱乐教育	杂项商品
年份		支 出	支 出	支 出	用品服务	支 出	支 出	文化服务	与 服 务
	Consumption	Food	Clothing	Residence	Household	Medicine	Transportation	Recreation	Miscellaneous
	Expenditures				Facilities	and	and	Education	and
Year					Articles	Medical	Communications	and	Services
					and Service	Service		Cultural
								services
1978	274	163	43	12	20	2.9	5.2	14	13.9
1980	335.02	192.66	50.19	15.3	24.3	3.22	8.86	20.84	19.65
1981	363.23	205.18	54.88	16.91	26.74	3.68	10.04	25.31	20.49
1982	382.47	214.17	56.49	19.7	29.03	3.93	12.19	25.27	21.69
1983	405	232.07	57.97	19.92	28.55	3.83	13.64	28.31	20.71
1984	431.68	244.37	65.23	22.65	32.56	5.01	11.47	28.63	21.76
1985	556.72	277.74	80.9	33.76	55.15	7.69	12.19	62.5	26.79
1986	653.83	333.59	96.56	39.35	62.66	8.75	15.64	63.97	33.31
1987	711.27	379.57	100.18	41.09	66.8	9.68	16.52	57.22	40.21
1988	896.55	465.99	124.21	42.02	104.28	16.23	17.18	82.66	43.98
1989	963.97	533.19	131.09	44.17	86.31	18.96	16.88	86.84	46.53
1990	1067.67	585.27	156.43	54.19	91.9	23.24	19.33	86.93	50.38
1991	1199.95	644.26	191.31	59.16	92.98	29.61	23.95	101.38	57.3
1992	1342.58	716.99	221.79	67.88	108.89	38.92	27.53	102.65	57.93
1993	1609.24	798.78	260.17	96.38	148.94	50.01	49.29	136.8	68.89
1994	2155.15	1074.18	347.31	131.89	185.55	70.07	92.86	159.78	93.51
1995	2673.95	1338.93	437.45	159.31	220.24	96.67	114.35	200.18	106.82
1996	3009.35	1439.32	488.52	281.61	215.52	125.97	131.74	211.41	115.26
1997	3378.02	1506.25	491.33	352.46	256.77	159.64	171.6	299	140.97
1998	3415.65	1454.99	442.34	406.54	280.23	172.84	193.65	320.88	144.19
1999	3497.53	1427.65	431.79	421.31	288.55	208.14	217	337.76	165.32
2000	3830.71	1386.76	460.99	547.19	312.97	280.78	246.24	407.26	188.52
2001	4110.17	1424.9	484.16	650.25	333.24	298.74	299.89	427.88	191.1
2002	4504.65	1517	570.42	499.48	324.43	389.6	477.55	586.33	139.84
2003	4941.6	1662.3	602.64	566.3	345.68	443.27	533.86	629.91	157.63
2004	5294.19	1855.44	650.3	578.6	332.06	436.53	569.85	694.56	176.84
2005	6038.02	2067.51	806.39	651.98	376.27	472.31	636.57	805.08	221.91
2006	6685.18	2215.32	919.31	737	431.02	520.57	762.08	847.12	252.76
2007	7826.72	2707.44	1053.13	795.39	549.14	626.55	858.33	936.55	300.19
2008	8837.46	3079.82	1141.76	963.59	633.32	790.87	915.12	988.95	324.03
2009	9566.99	3272.75	1270.74	1004.37	684.79	875.52	1033.99	1048.14	376.7
2010	10838.5	3575.75	1444.63	1080.1	866.72	941.32	1374.76	1137.16	418.04
2011	12336.5	4212.76	1706.94	1087.08	977.52	919.83	1573.64	1373.94	484.76
2012	13733	4607.47	1885.99	1190.81	1145.42	1085.47	1730.35	1525.33	562.13
2013	14822	4913.87	1916.99	1315.28	1281.06	1054.54	1768.28	1911.16	660.807
