# Supplementary material for: The coordinating evaluation and spatial correlation analysis of CSGC: A case study of Henan province, China
Source: PLoS One. 2017 Jun 8;12(6):e0174543. doi: 10.1371/journal.pone.0174543 (PMC5465871; doi:10.1371/journal.pone.0174543)
Supplement: S1 Dataset — This dataset includes the statistical yearbook of henan province in 2013(*.xls), and the administrative area of henan province(henan.shp). (ZIP) [file pone.0174543.s001.zip › Statistical yearbook of henan province/1109.xls]

## Sheet: Sheet1
11-9 城镇居民家庭平均每人全年消费性支出
Per Capita Annual Consumption Expenditures of Urban Households
单位：元									(yuan)
项 目	Item	2000	2005	2008	2009	2010	2011	2012	2013
消费性支出	Consumption Expenditures	3830.71	6038.02	8837.46	9566.99	10838.5	12336.5	13733	14822
食品	Food	1386.76	2067.51	3079.82	3272.75	3575.75	4212.76	4607.47	4913.87
#粮食	Grain	219.78	228.78	306.17	322.33	349.36	393.17	393.08	459.926
淀粉及薯类	Starches and Tubers	23.45	24.75	35.66	37.62	48.11	57.26	60.79	51.8061
干豆类及豆制品	Beans and Bean Products	26.43	32.7	50.91	54.54	60.95	62.29	59.64	60.1094
油脂类	Oil and Fats	55.61	66.05	127.44	103.15	105.41	128.1	128	155.531
肉禽及制品	Meat,Poultry and Related Products	264.88	371.16	569.41	575.61	611.01	756.56	796.87	811.39
蛋类	Eggs	67.48	76.06	96.05	96.47	110.61	134.03	131.49	134.906
水产品类	Aquatic Products	34.76	43.54	65.25	75.84	78.49	89.38	105.77	101.449
蔬菜类	Vegetables	138.55	217.28	323.69	371.3	373.02	375.92	400.7	444.587
调味品	Condiments	26.5	29.48	42.66	49.04	55.32	59.05	64.16	66.6721
糖类	Sugar	16.42	17.16	19.46	23.98	27.62	35.36	39.66	27.449
烟草类	Tobacco	87.18	96.56	158.64	172.53	158.35	163.26	185.98	226.279
酒和饮料	Liquor and Beverages	110.75	119.6	180.14	219.64	224.66	250.38	299.33	377.671
干鲜瓜果	Dried and Fresh Melons and Fruits	74.92	146.95	198.81	241.1	288.11	357.91	410.78	390.925
糕点类	Cake	31.07	48.58	61.12	72.58	79.69	94.61	107.05	99.1804
奶及奶制品	Milk and dairy Products	43.28	115.26	140.81	148.3	170.31	207.2	214.23	215.66
食品加工服务费	Food Processing Service Fees	1.29	0.36	0.72	0.9	1.34	1.35	1.45	1.61166
在外用餐	Dining Out	127.27	391.46	637.84	647.42	761.04	951.7	1110.1	1028.73
衣着	Clothing	460.99	806.39	1141.76	1270.74	1444.63	1706.94	1885.99	1916.99
#服装	Garments	314.99	595.33	841.95	925.12	1061.35	1265.53	1395.05	1396.65
衣着材料	Clothing Materials	28.1	9.96	7.28	7.17	7.35	10.18	9	7.89737
鞋类及其他衣着	Shoes and Other Clothing	108.48	196.05	119.47	331.89	367.62	421.33	471.79	473.623
衣着加工服务费	Tailoring and Laundering Service Fees	9.42	5.04	6.27	6.56	8.31	9.9	10.14	4.05006
居住	Residence	547.19	651.98	963.59	1004.37	1080.1	1087.08	1190.81	1315.28
住房	Housing	341.08	160.15	270.97	279.91	345.89	381.24	420.68	418.412
水电燃料及其他	water,Electricity and Fuels		457.65	629.28	666.11	673.51	650.98	707.95	789.529
居住服务费	Service Fee for Residence		34.18	63.34	58.35	60.7	54.86	62.18	79.7062
家庭设备、用品	Household Facilities,
及服务	Articles and Service	312.97	376.27	633.32	684.79	866.72	977.52	1145.42	1281.06
#耐用消费品	Durable Consumer Goods	187.41	190.08	332.85	340.22	444.66	458.19	546.23	666.804
室内装饰品	Interior Decorations	11.15	13.65	19.22	22.52	20.27	29.69	24.77	31.7262
床上用品	Bed Articles	20.37	37.74	59.93	76.95	78.86	111.69	131.34	111.826
家庭日用杂品	Household Articles for Daily Use	59.4	106.87	191.08	212	280.96	339.15	395.96	385.911
家具材料	Furniture Materials	3.75	4.37	6.88	6.86	10.39	6.72	8.92	18.2998
家庭服务	Household Services	30.88	23.58	23.36	26.23	31.57	32.07	38.21	50.3355
医疗保健	Medicine and medical Service	280.78	472.31	790.87	875.52	941.32	919.83	1085.47	1054.54
#药品费	Expenses for Medical Care	213.39	303.43	444.97	476.04	479.78	441.48	514.7	370.387
交通和通信	transportation and communications	246.24	636.57	915.12	1033.99	1374.76	1573.64	1730.35	1768.28
交通	transportation	94.36	177.07	390.37	499.95	813.55	1024.94	1125.25	1106.57
通信	Communication	151.89	459.5	524.75	534.04	561.21	548.7	605.09	661.712
教育文化娱乐服务	Recreation,education
	and Cultural services	407.26	805.08	988.95	1048.14	1137.16	1373.94	1525.33	1911.16
文化娱乐用品	Recreation Durable Consumer Goods	100.19	208.65	278.34	284.68	344.49	377.1	392.78	405.851
文化娱乐服务	Recreation	72.87	174.7	246.26	285.83	396.33	452.24	582.7	635.411
教育	Educations	234.2	421.72	464.35	477.64	396.34	544.6	549.85	850.08
杂项商品和服务	Miscellaneous and Services	188.52	221.91	324.03	376.7	418.04	484.76	562.13	660.807
杂项商品	Miscellaneous		147.57	217.44	236.13	256.92	309.64	374.84	469.366
服务	Services		74.34	106.59	140.57	161.12	175.12	187.29	191.441
