# Supplementary material for: The coordinating evaluation and spatial correlation analysis of CSGC: A case study of Henan province, China
Source: PLoS One. 2017 Jun 8;12(6):e0174543. doi: 10.1371/journal.pone.0174543 (PMC5465871; doi:10.1371/journal.pone.0174543)
Supplement: S1 Dataset — This dataset includes the statistical yearbook of henan province in 2013(*.xls), and the administrative area of henan province(henan.shp). (ZIP) [file pone.0174543.s001.zip › Statistical yearbook of henan province/1110.xls]

## Sheet: Sheet1
11-10 城镇居民家庭平均每人全年现金支出情况(2013年)
Per Capita Annual Cash Expenditures of Urban Households (2013)
单位：元							(yuan)
项 目	Item	总平均	低收入户	中低收入户	中等收入户	中高收入户	高收入户
			Low	Lower Middle	Middle	Upper Middle	High
			Income	Income	Income	Income	Income
		Average	Households	Households	Households	Households	Households
家庭总支出	Total Household Expenditure	17837.9	10235.2	13447.4	16767.5	22966.5	30602.3
消费性支出	Consumption Expenditures	14822	8365.16	11432.2	13867.3	18684.2	25796.5
食品	Food	4913.87	3263.37	4198.77	4907.6	5960.14	7166.25
#粮食	Foodstuff	459.926	396.606	430.734	441.052	542.415	524.413
肉	Meat	661.692	450.656	556.055	706.145	800.725	909.494
衣着	Clothing	1916.99	985.956	1631.5	1891.43	2390.62	3181.2
居住	Residence	1315.28	736.519	932.028	1195.92	1704.7	2399.7
家庭设备和日用品	Household Appliances	1281.06	545.992	1084.11	1092.94	1554.65	2549.97
交通通讯工具和用品	Transport and Telecommunications	1768.28	651.428	776.505	835.018	1490.31	1806.45
文教、体育娱乐用品	Education, Cultural and Recreation	1911.16	761.916	1080.18	1616.64	2270.9	3808.38
医疗、卫生保健用品	Health Care and Medical	1054.54	1217.25	1344.56	1762.02	2515.52	3213.38
其他商品	Other Goods	660.807	202.733	384.583	565.712	797.38	1671.2
购房与建房支出	Expenditure of Buying and Building House	183.933	70.1932	0.510917	23.8327	730	191.429
转移性支出	Transfer Expenditure	1675.07	975.805	1165.41	1631.9	2093.87	2985.35
交纳所得税	Paid-Tax	16.9168	3.30479	3.10202	26.6754	32.0702	27.4537
捐赠支出	Donation Expenditure	1252.28	712.748	934.833	1272.67	1520.69	2156.45
购买彩票	Buying Lottery	14.8691	9.93843	26.5649	5.2703	9.49838	23.4827
赡养支出	Support Expenditure	228.833	163.967	102.027	176.193	398.093	373.277
#在外就学子女费用	Expenditure of Children Studying far from Home	91.2493	103.073	33.5959	96.2854	100.382	136.319
各种非储蓄性保险支出	All Kinds of non Saving Insurance Expenditure	85.1566	30.9313	54.6388	83.1833	67.8023	227.533
#车辆保险支出	Expenditure of Car Insurance	27.997	6.59741	13.8292	41.9264	29.9305	59.9753
其他转移性支出	Other Transfer Expenditure	77.0101	54.9158	44.2475	67.9129	65.7127	177.149
财产性支出	Property Expenditure	27.2741	1.01776	0.0562242	47.0528	55.1915	48.679
#非生产性贷款利息支出	Interest Expenditure of Non-Productive Loans	16.5512	0.566243	0.0208962	9.63957	52.1036	31.6869
社会保障支出	Expenditure of Social Protection	1129.7	823.072	849.164	1197.47	1403.19	1580.33
个人交纳的养老基金	Pension Fund Paid by Oneself	494.405	472.506	401.948	531.511	549.766	547.466
个人交纳的住房公积金	House Accumulated Fund Paid by Oneself	396.717	195.555	271.025	434.627	570.189	627.32
个人交纳的医疗基金	Medical Fund Paid by Oneself	172.619	128.737	139.265	180.127	224.327	216.695
个人交纳的失业基金	Unemployment Fund Paid by Oneself	34.6526	25.3576	24.6567	45.3552	49.3868	33.0053
其他社会保障支出	Expenditure of Other Social Protection	31.3034	0.917322	12.2701	5.85309	9.52338	155.845
借贷支出	Expenditure on Loan	3332.96	1224.26	2309.26	3014.46	3745.04	7743.04
#存入储蓄款	Savings Deposits	2966.2	1040.48	2034.68	2641.62	3323.17	7050.36
借出款	Lending Money	20.676	17.7054	30.1648	5.35926	27.4716	22.8655
归还借款	Money of Repaying	47.8296	57.9021	32.8241	46.9047	39.6067	63.5828
储蓄性保险支出	Expenditure on Saving Insurance	49.4483	32.6475	39.7017	70.3822	53.8314	57.6675
购买有价证券	Purchase of Valuable Securites	3.45758	0.598112		5.79893	12.1856
其他投资支出	Expenditure of Other Investment	1.08195	2.09339		2.98231
归还住房贷款	Repayment of House Loan	222.166	71.1823	161.742	240.862	255.511	466.928
