# Supplementary material for: The coordinating evaluation and spatial correlation analysis of CSGC: A case study of Henan province, China
Source: PLoS One. 2017 Jun 8;12(6):e0174543. doi: 10.1371/journal.pone.0174543 (PMC5465871; doi:10.1371/journal.pone.0174543)
Supplement: S1 Dataset — This dataset includes the statistical yearbook of henan province in 2013(*.xls), and the administrative area of henan province(henan.shp). (ZIP) [file pone.0174543.s001.zip › Statistical yearbook of henan province/1111.xls]

## Sheet: Sheet1
11-11 各市城镇居民家庭消费支出情况(2013年)
Per Capita Consumption Expenditures of Urban Households by City (2013)
单位：元										(yuan)
市(县)	City(County)	消费支出	食品	衣着	居住	家庭设备	医疗	交通	教育文化	其他商品
						用品及服务	保健	和通讯	娱乐服务	和服务
		Consumption				Household	Health Care	Transport,	Education,	Other
		Expenditures	Food	Clothing	Residence	Appliances	and	and	Cultural	Goods
							Medical	Communi-	and
								cations	Recreation
省辖市	City
郑 州 市	Zhengzhou	18671.6	6056.8	2613.8	1769.34	1596.28	1174.14	2192.64	2234.44	1034.13
开 封 市	Kaifeng	15448.6	4535.39	1624.07	1265.39	1082.83	1105.42	3193.73	1906.04	735.748
洛 阳 市	Luoyang	15967.6	4458.1	1944.06	1584.47	1488.5	1290.11	2182.8	2199.21	820.355
平 顶 山 市	Pingdingshan	16324	5299.75	2454.42	1310.07	1280.11	1217.97	2047.38	2013.43	700.899
安 阳 市	Anyang	14003	4511.04	2010.62	1234.03	1415.01	1041.42	1411.36	1527.42	852.066
鹤 壁 市	Hebi	13668	3868.73	1444.51	1324.17	1087.34	1320.55	2410.03	1608.66	604.026
新 乡 市	Xinxiang	15042.3	4318.17	2125.41	1471.49	1537.48	870.56	1715.62	2158	845.598
焦 作 市	Jiaozuo	14773.8	4390.73	2066.78	1274.52	1424.35	1377.26	1707.59	1866.81	665.73
濮 阳 市	Puyang	13087.8	4010.54	1423.8	1357.78	873.001	893.185	2409.24	1745.08	375.129
许 昌 市	Xuchang	15093.3	4432.44	1948.36	1342.27	1382.39	1011.25	1910.92	2085.23	980.476
漯 河 市	Luohe	15700.5	5325.1	2659.62	1236.22	1231.65	923.688	1935.4	1772.94	615.875
三 门 峡 市	Sanmenxia	18078	4486.43	2350.67	2458.33	1559.17	1337.3	2339.05	2779.36	712.491
南 阳 市	Nanyang	16916	5602	2298.6	1620.3	1259.6	1416.2	2197.7	1976.6	545
商 丘 市	Shangqiu	12604.2	4102.57	1976.13	1191.09	939.781	633.774	1966.82	1327.95	466.04
信 阳 市	Xinyang	12646.7	5221.59	1754.51	1114.94	1350.33	661.211	1073.89	1046.94	423.294
周 口 市	Zhoukou	12551	3797.12	1545.59	1571.74	1298.88	929.94	1617	1170.27	620.414
驻 马 店 市	Zhumadian	12107.8	3605.64	1603.91	1409.45	1071.84	1181.93	1342.7	1316.78	575.591
济 源 市	Jiyuan	17405.5	4105.83	2176.1	2328.05	1915.51	713.433	2287.7	2762.89	1115.95
省直管县	Province Administrating County
巩义市	Gongyi	15307.7	3994.88	2356.57	1653.67	1348.51	276.287	3121.9	1923.88	632.007
兰考县	Lankao	10959.5	3218.66	1856.85	1188.29	1006.14	877.129	1031.54	1155.9	624.99
汝州市	Ruzhou	13080.3	3795.98	1864.77	1204.78	1072.83	1221.94	1866.52	1408.67	644.802
滑县	Huaxian	12290.5	3801.62	1706.03	1085.9	1367.58	754.577	1820.48	1198.92	555.377
长垣县	Changyuan	13249.5	3616.75	1612.33	1409.32	1370.45	807.428	2468	1362.09	603.101
邓州市	Dengzhou	15562.7	4680.97	1887.97	2479.39	1382.81	885.095	2176.48	1551.53	518.479
永城市	Yongcheng	15543.8	4251.16	2105.19	1203.01	954.425	865.457	3592.65	1901.7	670.22
固始县	Gushi	13095.5	4975.87	1846.86	1570.3	1390.32	890.281	850.923	954.018	616.912
鹿邑县	Luyi	10271.2	2498.5	955.994	1436.88	1249.41	423.787	1603.39	716.036	1387.24
新蔡县	Xincai	12032.3	4391.31	1888.02	1279.31	1118.4	546.289	1004.05	1377.11	427.812
