# Supplementary material for: The coordinating evaluation and spatial correlation analysis of CSGC: A case study of Henan province, China
Source: PLoS One. 2017 Jun 8;12(6):e0174543. doi: 10.1371/journal.pone.0174543 (PMC5465871; doi:10.1371/journal.pone.0174543)
Supplement: S1 Dataset — This dataset includes the statistical yearbook of henan province in 2013(*.xls), and the administrative area of henan province(henan.shp). (ZIP) [file pone.0174543.s001.zip › Statistical yearbook of henan province/1112.xls]

## Sheet: Sheet1
11-12 按收入等级分的城镇居民家庭平均每人全年消费性支出(2013年)
Per Capita Annual Consumption Expenditures of Urban Households by Level of Income (2013)
单位：元											(yuan)
项 目	Item	总平均	最低收入户		低收入户	较低收入户	中间收入户	较高收入户	高收入户	最高收入户
			Lowest	#更低户	Low	Lower Middle	Middle	Upper Middle	High	Highest	#更高收入户
			Income	Difficult	Income	Income	Income	Income	Income	Income	Higher Income
		Average	Households	Households	Households	Households	Households	Households	Households	Households	Household
消费性支出	Expenditures of Consumption	14822	7799.02	8046.63	8922.3	11432.2	13867.3	18684.2	21640.4	30792.5	33701.9
食品	Food	4913.87	3197.26	2958.69	3328.43	4198.77	4907.6	5960.14	6584.19	7865.91	7865.73
#粮食	Grain	459.926	419.976	420.282	373.608	430.734	441.052	542.415	502.808	550.384	537.792
油脂类	Oil and Fats	155.531	122.049	113.024	118.149	145.932	142.896	171.794	207.707	229.766	226.504
肉禽及制品	Meat,Poultry and Related Products	811.39	533.745	468.481	579.095	694.013	850.685	987.296	1060.36	1158.66	1117.37
蛋类	Eggs	134.906	118.457	126.038	106.897	123.916	136.441	151.874	151.12	175.255	178.368
水产品	Aquatic Products	101.449	46.4024	40.6464	55.18	73.7272	106.62	124.916	161.443	205.587	181.42
菜类	Vegetables	444.587	304.057	292.854	343.699	398.048	467.221	509.317	581.772	592.734	585.389
烟草类	Tobacco	226.279	149.737	123.435	144.932	162.745	219.955	242.346	451.337	378.672	478.109
酒和饮料	Liquor and Beverages	377.671	213.633	165.378	206.436	287.64	356.756	434.992	643.848	784.896	740.219
奶及奶制品	Milk and dairy Products	215.66	117.848	115.342	115.815	165.23	235.133	244.983	324.317	433.421	435.841
衣着	Clothing	1916.99	841.592	814.915	1128.02	1631.5	1891.43	2390.62	2765.3	3681.14	3876.32
#服装	Garments	1396.65	606.266	573.778	817.266	1205.69	1414.81	1760.65	1971.55	2559.44	2804.82
居住	Residence	1315.28	752.675	780.87	720.62	932.028	1195.92	1704.7	1839.1	3073.57	4229.18
住房	Housing	418.412	194.648	227.624	134.986	208.535	327.989	597.302	582.183	1474.01	2598.58
水电燃料及其他	water,Electricity and Fuels	789.529	512.324	502.481	536.726	647.941	760.615	943.297	1140.53	1351.14	1280.97
居住服务费	Service Fee for Residence	79.7062	37.0059	40.0528	38.9033	48.0245	87.0281	112.974	102.259	182.755	251.994
家庭设备、用品及服务	Household Facilities,
	Articles and Service	1281.06	495.282	584.427	595.895	1084.11	1092.94	1554.65	2196.1	2975.34	2963.91
耐用消费品	Durable Consumer Goods	666.804	193.749	264.523	230.184	556.496	510.221	795.013	1198.76	1925.56	1952.04
室内装饰品	Interior Decorations	31.7262	7.71744	13.4042	16.8409	21.9567	25.1469	49.0062	56.8375	68.9402	81.1433
床上用品	Bed Articles	111.826	50.5538	43.1735	64.9509	105.776	97.968	129.141	204.175	187.753	164.36
家庭日用杂品	Household Articles for Daily Use	385.911	224.692	244.673	260.638	331.055	404.429	455.697	499.8	658.335	575.497
家具材料	furniture material	18.2998	0.0148187	0.0303849	0.978626	27.1708	3.28188	35.1636	28.8769	35.0378	67.985
家庭服务	household service	50.3355	12.6338	8.10014	18.9997	25.7772	44.1469	62.1651	180.577	66.2976	85.8641
医疗保健	Medicine and medical Service	1054.54	504.524	627.705	795.993	776.505	835.018	1490.31	1569.16	2091.69	1916.64
#药品费	Expenses for medical care	370.387	210.466	262.516	365.44	286.203	380.383	462.268	480.426	506.314	558.871
交通和通信	transportation and
	communications	1768.28	699.63	842.72	823.211	1080.18	1616.64	2270.9	2673.21	5172.92	5839.44
交通	transportation	1106.57	356.85	497.443	432.267	537.036	979.145	1491.55	1602.63	3917.08	4576.57
通信	Communication	661.712	342.78	345.276	390.944	543.148	637.498	779.344	1070.58	1255.84	1262.88
教育文化娱乐服务	Recreation,Education
	and Cultural services	1911.16	1120.9	1235.77	1312.06	1344.56	1762.02	2515.52	2720.12	3806.3	4409.68
文化娱乐用品	Recreation and Cultural Articles	405.851	148.431	163.971	135.631	288.328	312.185	538.449	728.236	1146.91	1011.95
文化娱乐服务	Recreation and Cultural Services	635.411	223.152	193.986	185.551	352.657	596.967	878.952	1250.73	1647.07	2120.86
教育	Educations	850.08	719.459	816.598	979.462	674.508	846.334	1066.2	729.512	1007.3	1267.06
杂项商品和服务	Miscellaneous
	Commodities and Services	660.807	187.158	201.534	218.061	384.583	565.712	797.38	1293.18	2125.6	2601
