# Supplementary material for: The coordinating evaluation and spatial correlation analysis of CSGC: A case study of Henan province, China
Source: PLoS One. 2017 Jun 8;12(6):e0174543. doi: 10.1371/journal.pone.0174543 (PMC5465871; doi:10.1371/journal.pone.0174543)
Supplement: S1 Dataset — This dataset includes the statistical yearbook of henan province in 2013(*.xls), and the administrative area of henan province(henan.shp). (ZIP) [file pone.0174543.s001.zip › Statistical yearbook of henan province/1113.xls]

## Sheet: Sheet1
11-13 各市按收入等级分的城镇居民家庭平均每人全年消费支出(2013年)
Per Capita Annual Consumption Expenditures of Urban Households
by Level of Income By City (2013)
单位：元							(yuan)
市(县)	City(County)	总平均	低收入户	中低收入户	中等收入户	中高收入户	高收入户
			Low	Lower Middle	Middle	Upper Middle	High
			Income	Income	Income	Income	Income
		Average	Households	Households	Households	Households	Households
省辖市	City
郑 州 市	Zhengzhou	18671.6	12137.1	13796.1	19165.9	19880.1	28864
开 封 市	Kaifeng	15448.6	8683.55	15169.9	13487.8	15722.5	26868.9
洛 阳 市	Luoyang	15967.6	10921.3	11523	14477.7	19659.7	28429
平 顶 山 市	Pingdingshan	16324	10773.6	15464.8	15533.4	15236.1	31626.1
安 阳 市	Anyang	14003	7817.07	12181.1	13972.1	16648.5	23548.4
鹤 壁 市	Hebi	13668	6652.92	10383	14957.6	17704.2	20787.4
新 乡 市	Xinxiang	15042.3	8111.72	12523.8	13796.2	18062	27070.4
焦 作 市	Jiaozuo	14773.8	9087.6	12786.9	16312.8	17983	20369.6
濮 阳 市	Puyang	13087.8	9848.7	12173.9	12226.2	14170.9	18087.2
许 昌 市	Xuchang	15093.3	10344.8	12431.2	14703.8	16669.6	21819.9
漯 河 市	Luohe	15700.5	12502.5	13589.5	16173.6	17393.4	20240.8
三 门 峡 市	Sanmenxia	18078	15806	12860.6	13115.7	18817.7	25282.4
南 阳 市	Nanyang	16916	10794.1	12996.2	14063.7	19345.2	30305.7
商 丘 市	Shangqiu	12604.2	7848.36	11925.7	11190.4	16280.8	17371.4
信 阳 市	Xinyang	12646.7	8332.9	10708.8	13265.7	14495.9	18641
周 口 市	Zhoukou	12551	9404.53	9405.93	11371.4	12709.7	20891
驻 马 店 市	Zhumadian	12107.8	7172.27	7777.01	13485.3	12645.8	23213.5
济 源 市	Jiyuan	17405.5	12334.1	13507.8	17591.1	18370.3	26397
省直管县	Province Administrating County
巩义市	Gongyi	15307.7	7641.34	13334.3	15928.4	14921.5	24981.1
兰考县	Lankao	10959.5	8436.77	9384.84	9464.1	12546.7	15476.8
汝州市	Ruzhou	13080.3	19366	7879.11	11507.2	15017	13828.5
滑县	Huaxian	12290.5	5189.54	8569.86	14651.7	15402.5	20975.6
长垣县	Changyuan	13249.5	10693.3	11534.1	9475.49	15253.4	24750.9
邓州市	Dengzhou	15562.7	10701.1	8687.29	12088.2	25587.5	20311.1
永城市	Yongcheng	15543.8	17832	8393.39	20575.9	14551.8	19332.6
固始县	Gushi	13095.5	5855.89	9137.45	13805.9	16919.4	21424.8
鹿邑县	Luyi	10271.2	9860.64	11270.7	5534.78	15619.4	12052.2
新蔡县	Xincai	12032.3	8847.32	10999	12315.7	12241.2	17792.5
