# Supplementary material for: The coordinating evaluation and spatial correlation analysis of CSGC: A case study of Henan province, China
Source: PLoS One. 2017 Jun 8;12(6):e0174543. doi: 10.1371/journal.pone.0174543 (PMC5465871; doi:10.1371/journal.pone.0174543)
Supplement: S1 Dataset — This dataset includes the statistical yearbook of henan province in 2013(*.xls), and the administrative area of henan province(henan.shp). (ZIP) [file pone.0174543.s001.zip › Statistical yearbook of henan province/1114.xls]

## Sheet: Sheet1
11-14 城镇居民家庭平均每人购买食品数量(2013年)
Per Capita Annual Purchases of Food of Urban Households (2013)
单位：千克											(kg)
指标	Indicator	总平均	最低收入户		低收入户	较低收入户	中间收入户	较高收入户	高收入户	最高收入户
			Lowest	#更低户	Low	Lower Middle	Middle	Upper Middle	High	Highest	#更高收入户
			Income	Difficult	Income	Income	Income	Income	Income	Income	Higher Income
		Average	Households	Households	Households	Households	Households	Households	Households	Households	Household
大米	Rice	22.5235	20.0305	20.908	15.6426	21.7683	23.0089	24.5408	27.1537	28.2678	24.4534
面粉	Flour	27.7734	31.0939	33.8462	25.1876	26.9227	26.1769	33.0235	24.0003	25.2444	26.1061
食用植物油	Edible Vegetable Oil	10.2612	8.84779	8.38848	9.71875	9.56989	9.19679	11.184	11.9681	13.9812	14.0798
猪肉	Pork	14.8008	10.3364	9.45903	11.8709	12.9485	16.4969	17.6618	17.4792	17.6999	16.8625
牛肉	Beef	2.06819	1.09624	0.655582	1.10942	1.73296	1.99154	2.34758	3.86396	3.55575	3.42363
羊肉	Mutton	1.28281	0.410008	0.313068	0.473833	1.06151	1.21389	1.66013	2.33304	2.6662	2.50885
鸡	Chicken	5.28668	3.81555	3.48123	4.13637	4.6641	4.85068	6.2235	7.36293	7.7607	6.99629
鸭	Duck	0.506559	0.150825	0.13277	0.298995	0.607213	0.596639	0.628315	0.587737	0.485376	0.351752
鲜蛋	Fresh Eggs	14.6158	13.1275	14.18	12.0687	13.2508	14.7984	16.3909	16.3629	18.3676	18.9207
鱼	Fish	4.07554	2.11097	2.05941	2.64629	3.51687	4.43403	5.03598	5.47138	6.28542	5.56385
虾	Shrimp	0.525158	0.139121	0.148702	0.215835	0.231102	0.545371	0.639341	1.17902	1.41264	1.4087
鲜菜	Vegetable	106.833	87.5362	82.6716	92.6327	99.1604	113.57	117.761	124.131	119.011	115.621
白酒	Liquor	2.84659	2.685	2.5457	2.14766	2.21926	2.35342	3.09883	4.67102	4.60865	4.85333
果酒	Wine	0.122387	0.0393648	0.0478641	0.0720349	0.078765	0.112298	0.222384	0.124388	0.250394	0.288023
啤酒	Beer	3.65228	2.79745	3.06204	2.50208	3.17558	4.17345	4.3817	4.81082	3.80331	3.75992
茶叶	Tea	0.267687	0.102831	0.0432673	0.127419	0.295426	0.26748	0.276817	0.330306	0.580073	0.468037
鲜果	Fresh Furit	54.7713	40.2615	37.7701	46.7272	50.4031	58.5103	66.4547	56.843	63.6954	62.3047
鲜瓜	Fresh melon	9.66553	7.10496	6.6653	8.24599	8.89466	10.3253	11.7273	10.0311	11.2404	10.9949
糕点	Cakes	5.45304	3.64093	4.22069	4.44688	5.01078	5.51678	6.49051	6.76721	7.06465	7.46608
鲜乳品	Dairy	14.2115	6.3769	7.46215	8.14131	9.73143	13.3362	19.8799	20.9993	30.4923	30.4767
奶粉	Milk	0.314978	0.251066	0.254233	0.131657	0.190734	0.327969	0.240574	0.760662	0.697628	0.69056
酸奶	Yogurt	4.16022	2.04027	1.88605	2.48055	3.48922	4.07796	5.52458	5.96169	7.05235	7.36983
