# Supplementary material for: The coordinating evaluation and spatial correlation analysis of CSGC: A case study of Henan province, China
Source: PLoS One. 2017 Jun 8;12(6):e0174543. doi: 10.1371/journal.pone.0174543 (PMC5465871; doi:10.1371/journal.pone.0174543)
Supplement: S1 Dataset — This dataset includes the statistical yearbook of henan province in 2013(*.xls), and the administrative area of henan province(henan.shp). (ZIP) [file pone.0174543.s001.zip › Statistical yearbook of henan province/1115.xls]

## Sheet: Sheet1
11-15 城镇居民家庭平均每百户购买非食品数量(2013年)
Per hundred Urban Households Annual Procurement of The Main Non-food (2013)
指 标	Indicator	总平均	最低收入户		低收入户	较低收入户	中间收入户	较高收入户	高收入户	最高收入户
			Lowest	#更低户	Low	Lower Middle	Middle	Upper Middle	High	Highest	#更高收入户
			Income	Difficult	Income	Income	Income	Income	Income	Income	Higher Income
		Average	Households	Households	Households	Households	Households	Households	Households	Households	Household
鞋类(双/人)	Shoes(double/person)	3.12154	2.43123	2.45278	2.49016	3.02437	3.05293	3.30384	3.74628	4.53356	4.6558
水(吨/人)	Water (ton/person)	32.2649	21.5528	21.3669	21.6705	25.0563	32.9067	39.8038	50.4636	46.4843	44.6768
电(度/人)	Elecritcity(kw/person)	642.939	500.73	466.265	490.084	588.028	625.662	752.294	778.002	902.57	951.501
煤炭(千克/人)	Coal(kg/person)	42.0828	46.6174	40.2559	37.2294	38.4542	63.2806	40.1119	30.9662	16.2719	13.7328
液化石油气(千克/人)	Liquefied gas(kg/person)	8.26869	7.50955	7.04577	8.33654	9.70982	8.87141	7.03591	8.66902	5.97794	2.84532
管道煤气(立方米/人)	Gas pipeline(cu. m/person)	4.02377	0.100181	0.17872	2.18619	4.93638	4.64214	4.82951	6.88991	3.55599	5.60501
管道天然气(立方米/人)	Natural Gas pipeline(cu. m/person)	41.6419	23.9078	26.252	28.6795	27.0118	40.3122	55.5203	58.9462	84.1057	88.3873
洗衣机(台)	Washing Machine (unit)	8.26673	3.05866	5.26433	4.10756	6.85458	5.57531	10.1717	11.1821	18.9991	18.6844
电冰箱(台)	Refrigerator (unit)	3.70503	0.513867	0.370649	4.94257	3.753	1.48652	5.41747	5.76538	4.47975	5.8265
微波炉(台)	Oven (unit)	2.4414			0.568576	0.458141	1.26503	4.73305	5.20583	5.69034	11.1224
空调器(台)	Air Conditioner (unit)	12.9074	9.74797	11.2906	4.63636	13.5369	9.12563	12.3175	25.5755	19.1182	14.6599
淋浴热水器(台)	Shower (unit)	5.68472	1.84622		6.51849	3.50491	2.53865	8.39824	12.0414	7.52815	10.182
消毒碗柜(台)	Antiseptic Cupboard (unit)	0.159154							0.726875	0.861607	1.6841
洗碗机(台)	Dish Washing Machine (unit)	0.541778			0.888015		0.370332	1.37121	1.04727
摩托车(辆)	Motorcycle (unit)	1.11149			2.76472	0.817595		1.78837	3.14182
助力车(辆)	Aided Power Bike (unit)	12.6192	9.23894	10.5534	14.362	10.3201	12.3421	16.4489	13.8933	10.4696	8.29037
家用汽车(辆)	Domestic Car (unit)	1.62548	0.360489	0.750749	0.464269	0.69527	1.67712	1.4304	3.61766	4.19507	4.88335
电话机(部)	Telephone (unit)	2.265	1.31895	2.74682	4.33836	1.10112	2.15029	3.24873	1.04727	2.93099	3.42468
移动电话(部)	Hand Telephone (unit)	47.0305	30.8464	27.5203	31.1429	47.0552	41.8167	51.1775	61.3445	66.6439	77.2417
彩色电视机(台)	Color TV Set (unit)	7.40768	3.10595	5.91562	3.91211	6.45859	5.41025	11.7834	10.1563	9.53801	5.9025
组合音响(台)	Hi-Fi Stereo (unit)	0.750981				0.749533	0.772582	0.331425	0.726875	3.05705	2.63657
摄像机(架)	Pickup Camera (unit)	0.400393						0.36657		3.24505	2.70279
照相机(架)	Camera (unit)	1.46952			0.828231	0.76839	0.980766	0.854654	1.64877	6.96656	6.93934
