# Supplementary material for: The coordinating evaluation and spatial correlation analysis of CSGC: A case study of Henan province, China
Source: PLoS One. 2017 Jun 8;12(6):e0174543. doi: 10.1371/journal.pone.0174543 (PMC5465871; doi:10.1371/journal.pone.0174543)
Supplement: S1 Dataset — This dataset includes the statistical yearbook of henan province in 2013(*.xls), and the administrative area of henan province(henan.shp). (ZIP) [file pone.0174543.s001.zip › Statistical yearbook of henan province/1116.xls]

## Sheet: Sheet1
11-16 主要年份城镇居民家庭平均每百户主要消费品年末拥有量
Per hundred Urban Households Annual Purchase of Durable
Consumer Goods by Main Years
指 标	Indicator	1990	1995	2000	2005	2010	2012	2013
摩托车(辆)	Motorcycle (unit)	1.48	6.46	19.47	28.14	19.97	18.66	16.1408
助力车(辆)	Aided Power Bike (unit)				15.6	48.96	63.59	71.6147
家用汽车(辆)	Domestic Car (unit)			0.1	1.58	6.75	15.6	15.7704
洗衣机(台)	Washing Machine (unit)	75.23	88.06	87.87	98.23	97.43	99.73	97.484
电冰箱(台)	Refrigerator (unit)	33.98	58.84	71.78	86.33	90.7	93.37	91.9409
彩色电视机(台)	Color TV Set (unit)	53.68	84.01	108.02	124.62	126.51	126.31	112.431
家用电脑(台)	Computer(unit)			5.72	31.82	56.98	74.41	79.9235
组合音响(套)	Hi-Fi Stereo Component System (set)	0.26	8.11	13.28	17.96	16.97	15.68	4.47134
摄像机(架)	Pickup Camera (unit)			0.68	3.11	5.59	6.36	5.1236
照相机(架)	Camera (unit)	15.11	22.46	27.24	38.92	33.61	37.09	28.9188
其他中高档乐器(件)	Medium and High-Grade Musical Instrument (unit)	8.71	5.06	3.3	6.52	4.74	4.42	2.67389
微波炉(台)	Oven(unit)			6.27	30.36	38.88	43.15	42.2091
空调器(台)	Air Conditioner (unit)	0.31	9.7	34.46	93.55	120.28	137.67	127.138
淋浴热水器(台)	Shower (unit)		17.98	24.27	50.61	66.83	79.67	78.0782
消毒碗柜(台)	Antiseptic Cupboard unit)				8.95	7.68	8.06	2.89111
洗碗机(台)	Dish Washing Machine (unit)				0.59	0.24	0.65	0.544512
健身器材(套)	Healthy Equipment(set)			1.88	3.11	3.26	2.77	2.63898
固定电话(部)	Telephone (unit)				90.93	66.71	51.98	42.2067
移动电话(部)	Hand Telephone (unit)			12.18	125.51	175.12	200.2	206.946
接入互连网移动电话(部)	Internet Mobile Phones (unit)				2.97	10.99	30.77	58.209
接入有线电视电视机(台)	Cable TV (unit)				108.64	101.07	98.15	99.1874
接入互连网计算机(台)	Internet computers (unit)				19.35	41.23	59.38	66.6609
